# Supplementary material for: CRISPR-Cas9 knockout screen informs efficient reduction of the Komagataella phaffii secretome
Source: Microb Cell Fact. 2024 Jul 31;23:217. doi: 10.1186/s12934-024-02466-2 (PMC11293167; doi:10.1186/s12934-024-02466-2)
Supplement: Supplementary file 5 — Additional file 5: Table S3. Lists and data for sgRNA library generation, amplicon sequencing, and analysis. [file 12934_2024_2466_MOESM5_ESM.xlsx]

## Sheet: sgRNAs for whole genome
sgRNA Number	Target sequence (with PAM)	sgRNA sequence	Gene	Position of sgRNA in gene	Specificity Score (Doench 2016)
1	TTCTGAGAGTCACTAGAACAAGG	TTCTGAGAGTCACTAGAACA	GQ67_00032	79	61
2	GTATGTATACCTAAAGATGAAGG	GTATGTATACCTAAAGATGA	GQ67_00032	208	57
3	GTGGTTTGGATATTGAAAGCCGG	GTGGTTTGGATATTGAAAGC	GQ67_00032	240	60
4	AGTACTTAACTTCGTTTCCAAGG	AGTACTTAACTTCGTTTCCA	GQ67_00032	302	56
5	GAAGAGAAGTGTTAAGGTCCAGG	GAAGAGAAGTGTTAAGGTCC	GQ67_00033	315	47
6	TGGCAAGAAGAGAAGTGTTAAGG	TGGCAAGAAGAGAAGTGTTA	GQ67_00033	321	43
7	TCTATCTAGAGTGACGTCAGTGG	TCTATCTAGAGTGACGTCAG	GQ67_00033	341	71
8	AGTATGGATCTTGAACAGATTGG	AGTATGGATCTTGAACAGAT	GQ67_00033	405	50
9	TTACCGGTCAAACTCTCCGGAGG	TTACCGGTCAAACTCTCCGG	GQ67_00033	449	69
10	GTTAAGATTCTGGAATGGTCCGG	GTTAAGATTCTGGAATGGTC	GQ67_00034	312	56
11	ACTCGGCCTTCGGAGTCAGGAGG	ACTCGGCCTTCGGAGTCAGG	GQ67_00035	256	67
12	GGTACGGTACTTCGTTTGTGCGG	GGTACGGTACTTCGTTTGTG	GQ67_00035	336	66
13	ACAAACGAAGTACCGTACCTAGG	ACAAACGAAGTACCGTACCT	GQ67_00035	360	65
14	AAGTACCGTACCTAGGTCAAAGG	AAGTACCGTACCTAGGTCAA	GQ67_00035	367	62
15	TTGAGACTCACTGAGTATGCGGG	TTGAGACTCACTGAGTATGC	GQ67_00035	474	61
16	TGCCAGCAAACAGCCACCGATGG	TGCCAGCAAACAGCCACCGA	GQ67_00036	248	62
17	GGACGCATCAGAACTTTGCAAGG	GGACGCATCAGAACTTTGCA	GQ67_00036	312	63
18	CAAATCACATCGAAGAACGTGGG	CAAATCACATCGAAGAACGT	GQ67_00036	369	71
19	TATGCTGGAAGATTGATCGAAGG	TATGCTGGAAGATTGATCGA	GQ67_00036	399	68
20	ATTGTCTATCGGTCAAACGGTGG	ATTGTCTATCGGTCAAACGG	GQ67_00036	422	70
21	GAAAGTGGGACCTACTTATGTGG	GAAAGTGGGACCTACTTATG	GQ67_00037	120	60
22	GGCCAAGATGTCCATCGCACTGG	GGCCAAGATGTCCATCGCAC	GQ67_00037	267	47
23	ATGACACTCCTACAGACTCGAGG	ATGACACTCCTACAGACTCG	GQ67_00037	331	68
24	TAACAGCAGGTTCAGTTCAGCGG	TAACAGCAGGTTCAGTTCAG	GQ67_00038	25	66
25	CGGTATGTATAGAGGACGAAAGG	CGGTATGTATAGAGGACGAA	GQ67_00038	72	60
26	GCTTATAAGATGGTGAACCATGG	GCTTATAAGATGGTGAACCA	GQ67_00038	264	66
27	GTCAGTAGAATCATCCACAGAGG	GTCAGTAGAATCATCCACAG	GQ67_00038	347	71
28	AAGTAGTAGGTAAGAAACGCTGG	AAGTAGTAGGTAAGAAACGC	GQ67_00038	466	59
29	AGGACCGAATTGATAGTACAAGG	AGGACCGAATTGATAGTACA	GQ67_00039	42	70
30	TAATGTAATTATTTACAATGAGG	TAATGTAATTATTTACAATG	GQ67_00039	71	63
31	GACGTGTGCTTAGACAAGCACGG	GACGTGTGCTTAGACAAGCA	GQ67_00039	234	73
32	ATAGCCATGAAGTGGCGACAAGG	ATAGCCATGAAGTGGCGACA	GQ67_00039	350	67
33	TAAATACCATAGCCATGAAGTGG	TAAATACCATAGCCATGAAG	GQ67_00039	358	58
34	ACCAGGGAGTACTGGTATGTGGG	ACCAGGGAGTACTGGTATGT	GQ67_00040	80	52
35	GCCCACATACCAGTACTCCCTGG	GCCCACATACCAGTACTCCC	GQ67_00040	99	61
36	AATAGCAGACTGCTTTAGCAGGG	AATAGCAGACTGCTTTAGCA	GQ67_00040	344	65
37	ACTGCTTTAGCAGGGTGTCAGGG	ACTGCTTTAGCAGGGTGTCA	GQ67_00040	352	56
38	CATGATGGAGAAGGTGTTTGTGG	CATGATGGAGAAGGTGTTTG	GQ67_00040	491	58
39	CCTTTGTCTTCCACTGGAGAAGG	CCTTTGTCTTCCACTGGAGA	GQ67_00041	19	46
40	TTCTTCAGATATCGTTAGAGAGG	TTCTTCAGATATCGTTAGAG	GQ67_00041	122	55
41	TCAGATATCGTTAGAGAGGATGG	TCAGATATCGTTAGAGAGGA	GQ67_00041	126	48
42	AAATTGGGATCTAAAGTGGAAGG	AAATTGGGATCTAAAGTGGA	GQ67_00041	339	58
43	CCAGATCATCTTTCTGATCAGGG	CCAGATCATCTTTCTGATCA	GQ67_00041	363	54
44	AGTACCAAGGCTATTGAGAAGGG	AGTACCAAGGCTATTGAGAA	GQ67_00043	78	61
45	AGTCACCCGTTCGTACACCATGG	AGTCACCCGTTCGTACACCA	GQ67_00043	144	70
46	AAACAACCATGGTGTACGAACGG	AAACAACCATGGTGTACGAA	GQ67_00043	158	62
47	TATCTATCTGTGGTAACCAACGG	TATCTATCTGTGGTAACCAA	GQ67_00043	174	65
48	GATAGATAACACAAATTCGAAGG	GATAGATAACACAAATTCGA	GQ67_00043	209	62
49	GAGGAGCTATGTTTCGCCGTCGG	GAGGAGCTATGTTTCGCCGT	GQ67_00044	133	63
50	CACAAACGGGATGGTTCCGACGG	CACAAACGGGATGGTTCCGA	GQ67_00044	137	63
51	AGTTGCGTCCCAGTTGATGGCGG	AGTTGCGTCCCAGTTGATGG	GQ67_00044	371	68
52	GGCGGAGCAGGTACCATCTGCGG	GGCGGAGCAGGTACCATCTG	GQ67_00044	430	64
53	AGCTTATTCTGGTCAATCTGAGG	AGCTTATTCTGGTCAATCTG	GQ67_00044	469	65
54	GTGATACATATATATCAGGACGG	GTGATACATATATATCAGGA	GQ67_00045	27	71
55	ATTGTAGTCAACTTGACCATCGG	ATTGTAGTCAACTTGACCAT	GQ67_00045	106	66
56	CCTAACATACTCCTTATCTGAGG	CCTAACATACTCCTTATCTG	GQ67_00045	133	66
57	TAAGGAGTATCTGGCACAGGCGG	TAAGGAGTATCTGGCACAGG	GQ67_00045	289	68
58	CGAGAATAATGCTGACAGCGAGG	CGAGAATAATGCTGACAGCG	GQ67_00045	349	71
59	GAGAACTGCCAAGTACTACGAGG	GAGAACTGCCAAGTACTACG	GQ67_00046	53	77
60	CTCGACAAAGTATGAACCAGAGG	CTCGACAAAGTATGAACCAG	GQ67_00046	107	69
61	AGGGAGTTGATCTACAAGAGAGG	AGGGAGTTGATCTACAAGAG	GQ67_00046	348	67
62	CGACAACGATATCATCGAGAAGG	CGACAACGATATCATCGAGA	GQ67_00046	407	67
63	ATACGGTATCATCTCCATTGAGG	ATACGGTATCATCTCCATTG	GQ67_00046	440	65
64	TGACACAAGCTGAAACTTACTGG	TGACACAAGCTGAAACTTAC	GQ67_00047	97	36
65	GGAACTGTCAGTTCTGAGCAAGG	GGAACTGTCAGTTCTGAGCA	GQ67_00047	314	57
66	CTTGTTACGAGCTATCTCGATGG	CTTGTTACGAGCTATCTCGA	GQ67_00047	389	67
67	ACAAGTACGGACTCAACGATTGG	ACAAGTACGGACTCAACGAT	GQ67_00047	427	56
68	AGAATGTCCATTAAGTCAGCAGG	AGAATGTCCATTAAGTCAGC	GQ67_00048	39	56
69	TCAGCAGGTTGTATAATCATCGG	TCAGCAGGTTGTATAATCAT	GQ67_00048	54	58
70	TAAGTGATATCATCGTGTGTGGG	TAAGTGATATCATCGTGTGT	GQ67_00048	241	66
71	ATAAGTGATATCATCGTGTGTGG	ATAAGTGATATCATCGTGTG	GQ67_00048	242	60
72	AGCAGATTGACGCTAACTTGAGG	AGCAGATTGACGCTAACTTG	GQ67_00048	394	63
73	GTATATCGTGATGAAACCAGCGG	GTATATCGTGATGAAACCAG	GQ67_00049	93	78
74	TCAACCAGATGTACACCCGCTGG	TCAACCAGATGTACACCCGC	GQ67_00049	97	62
75	CAAACCCATACTGACCAACTGGG	CAAACCCATACTGACCAACT	GQ67_00049	174	64
76	AGATCGTGCAATGCTTAGCAAGG	AGATCGTGCAATGCTTAGCA	GQ67_00049	410	61
77	TCGTGCAATGCTTAGCAAGGAGG	TCGTGCAATGCTTAGCAAGG	GQ67_00049	413	66
78	GTTGGACCACTAGAAAGCGGAGG	GTTGGACCACTAGAAAGCGG	GQ67_00050	181	70
79	GTTGTTGGACCACTAGAAAGCGG	GTTGTTGGACCACTAGAAAG	GQ67_00050	184	73
80	TTCTACAAGACGTTGGCTGACGG	TTCTACAAGACGTTGGCTGA	GQ67_00050	270	62
81	GATACAGGTATGGATTATAGTGG	GATACAGGTATGGATTATAG	GQ67_00050	303	65
82	GTATCCACAGCATCGTACCAGGG	GTATCCACAGCATCGTACCA	GQ67_00050	341	69
83	ACTTGCGGCATTCCTTCTGACGG	ACTTGCGGCATTCCTTCTGA	GQ67_00051	34	61
84	TTGGTCTTCCGGAAAGATTGAGG	TTGGTCTTCCGGAAAGATTG	GQ67_00051	340	60
85	TGTGATGAAACTCTGGAACATGG	TGTGATGAAACTCTGGAACA	GQ67_00051	425	66
86	ACTTCCCGTCTGGTAGCCATCGG	ACTTCCCGTCTGGTAGCCAT	GQ67_00051	456	62
87	TTTATCCGATGGCTACCAGACGG	TTTATCCGATGGCTACCAGA	GQ67_00051	471	62
88	CAAATGCTCTGCTTTGACATGGG	CAAATGCTCTGCTTTGACAT	GQ67_00052	263	62
89	CCAAATGCTCTGCTTTGACATGG	CCAAATGCTCTGCTTTGACA	GQ67_00052	264	53
90	TGCTACTTGAATAACTAAGTTGG	TGCTACTTGAATAACTAAGT	GQ67_00052	350	48
91	AGAATTACTAGTAAGCAAGATGG	AGAATTACTAGTAAGCAAGA	GQ67_00052	480	65
92	TAAGCAAGATGGCAACTCAAAGG	TAAGCAAGATGGCAACTCAA	GQ67_00052	491	59
93	CTCGCGGGTGACGAACCCATTGG	CTCGCGGGTGACGAACCCAT	GQ67_00053	25	59
94	TTCGATATCGGAATACTCGCGGG	TTCGATATCGGAATACTCGC	GQ67_00053	40	54
95	CTTCGATATCGGAATACTCGCGG	CTTCGATATCGGAATACTCG	GQ67_00053	41	56
96	TTTGCTGCGTAGACACTCCATGG	TTTGCTGCGTAGACACTCCA	GQ67_00053	202	56
97	TTGGACTTGTGATCTTCCATCGG	TTGGACTTGTGATCTTCCAT	GQ67_00053	418	57
98	GCGATCGGTGTATCAAAGGTGGG	GCGATCGGTGTATCAAAGGT	GQ67_00054	106	65
99	GGTATGATATCAAGCTACGATGG	GGTATGATATCAAGCTACGA	GQ67_00054	142	71
100	CCAATGATGATGAAACTATGAGG	CCAATGATGATGAAACTATG	GQ67_00054	223	62
101	ATGATGATGAAACTATGAGGCGG	ATGATGATGAAACTATGAGG	GQ67_00054	226	74
102	AACATGCTGGGAGATCCAAACGG	AACATGCTGGGAGATCCAAA	GQ67_00054	433	64
103	GGTAAGCGTCTATGGTGGCCTGG	GGTAAGCGTCTATGGTGGCC	GQ67_00055	198	51
104	CTTGAGGTAAGCGTCTATGGTGG	CTTGAGGTAAGCGTCTATGG	GQ67_00055	203	61
105	CACCATAGACGCTTACCTCAAGG	CACCATAGACGCTTACCTCA	GQ67_00055	224	60
106	CTCTTCTATGCCTTGCAACATGG	CTCTTCTATGCCTTGCAACA	GQ67_00055	287	50
107	AATATGGCCAAGAAACGGCTTGG	AATATGGCCAAGAAACGGCT	GQ67_00055	354	54
108	TCAAACGGATGATAGTCGGGAGG	TCAAACGGATGATAGTCGGG	GQ67_00056	55	76
109	AGTTCGAGACCTGTCAACGGCGG	AGTTCGAGACCTGTCAACGG	GQ67_00056	79	69
110	TTGAGTTCGAGACCTGTCAACGG	TTGAGTTCGAGACCTGTCAA	GQ67_00056	82	66
111	TTGACAGGTCTCGAACTCAACGG	TTGACAGGTCTCGAACTCAA	GQ67_00056	105	69
112	CTTATGTCAGCGACTACCTGAGG	CTTATGTCAGCGACTACCTG	GQ67_00056	364	66
113	TTCTGCAAGGAGTCTTGCGAGGG	TTCTGCAAGGAGTCTTGCGA	GQ67_00057	163	62
114	ATTCTGCAAGGAGTCTTGCGAGG	ATTCTGCAAGGAGTCTTGCG	GQ67_00057	164	65
115	GATGGCGGCGACATTCTGCAAGG	GATGGCGGCGACATTCTGCA	GQ67_00057	176	64
116	CGATCCGGTAATGTAGATGGCGG	CGATCCGGTAATGTAGATGG	GQ67_00057	191	72
117	AGTGGGCTGGGAAATTGGGACGG	AGTGGGCTGGGAAATTGGGA	GQ67_00057	386	63
118	ATGATATCCAACCTCTCGGCAGG	ATGATATCCAACCTCTCGGC	GQ67_00058	21	55
119	ATCTATTAGTGCAGGCACACGGG	ATCTATTAGTGCAGGCACAC	GQ67_00058	335	58
120	GATCTATTAGTGCAGGCACACGG	GATCTATTAGTGCAGGCACA	GQ67_00058	336	58
121	CAGTTATGATCTATTAGTGCAGG	CAGTTATGATCTATTAGTGC	GQ67_00058	343	54
122	CACCACTTTCCCAAAGCGCTAGG	CACCACTTTCCCAAAGCGCT	GQ67_00058	372	54
123	AACAGGTATCATGCCAACGCTGG	AACAGGTATCATGCCAACGC	GQ67_00059	83	63
124	GGAATTTCCATTCCTCCCGGAGG	GGAATTTCCATTCCTCCCGG	GQ67_00059	121	71
125	AGGTTGGACTGCATCCATAGAGG	AGGTTGGACTGCATCCATAG	GQ67_00059	146	64
126	GGCCAGCAAGAGCAAACTCAGGG	GGCCAGCAAGAGCAAACTCA	GQ67_00059	216	63
127	AGTTCGGACACACCAAATGGAGG	AGTTCGGACACACCAAATGG	GQ67_00059	456	71
128	TTGAATCAAGGTAGTCGTCCTGG	TTGAATCAAGGTAGTCGTCC	GQ67_00060	177	50
129	TAATATTCACGATCAAGACCAGG	TAATATTCACGATCAAGACC	GQ67_00060	179	65
130	CAGGTTGAGTACTTGAATCAAGG	CAGGTTGAGTACTTGAATCA	GQ67_00060	189	52
131	TGGTCGTTAAACTTCAACCCAGG	TGGTCGTTAAACTTCAACCC	GQ67_00060	283	57
132	TCAGTGGGCTCTCCCAACTGCGG	TCAGTGGGCTCTCCCAACTG	GQ67_00060	406	74
133	ATCTTGGGTGGATATCCAAAGGG	ATCTTGGGTGGATATCCAAA	GQ67_00061	156	62
134	CAGACTTCAGGAAGGGAAGGAGG	CAGACTTCAGGAAGGGAAGG	GQ67_00061	206	62
135	AAGCACACTTTACTGCACAATGG	AAGCACACTTTACTGCACAA	GQ67_00061	347	72
136	GATCCGGTGAAGGGCTACGTTGG	GATCCGGTGAAGGGCTACGT	GQ67_00061	378	65
137	GCCCACTGAAGTTTCAACAGTGG	GCCCACTGAAGTTTCAACAG	GQ67_00061	452	70
138	AAATACATTTATATGCCACCTGG	AAATACATTTATATGCCACC	GQ67_00063	141	58
139	ATTGTTGCCTAGGGCAGAAGAGG	ATTGTTGCCTAGGGCAGAAG	GQ67_00063	248	55
140	GTCAACTGAATTGTTGCCTAGGG	GTCAACTGAATTGTTGCCTA	GQ67_00063	257	57
141	CGTCGACCAGAGCATAGGTTCGG	CGTCGACCAGAGCATAGGTT	GQ67_00063	366	56
142	AGACGCTGCTGATCCAGACGAGG	AGACGCTGCTGATCCAGACG	GQ67_00063	458	68
143	CGAGTTACTACCATTGTGGACGG	CGAGTTACTACCATTGTGGA	GQ67_00064	20	66
144	CCAGCGAGTTACTACCATTGTGG	CCAGCGAGTTACTACCATTG	GQ67_00064	24	64
145	ACATTTGTTAAAGGAAGCTGAGG	ACATTTGTTAAAGGAAGCTG	GQ67_00064	77	62
146	TTCTTGGATCGAACATCCGTAGG	TTCTTGGATCGAACATCCGT	GQ67_00064	159	65
147	CAACGCTTTCAATGATAGCGTGG	CAACGCTTTCAATGATAGCG	GQ67_00064	263	66
148	ATACATTCTTAAGCTCCACTAGG	ATACATTCTTAAGCTCCACT	GQ67_00065	6	62
149	TACTTTGGAGGCAGATCCAGTGG	TACTTTGGAGGCAGATCCAG	GQ67_00065	41	60
150	ATTTGAATTCCGACAAACGTTGG	ATTTGAATTCCGACAAACGT	GQ67_00065	124	60
151	TTGGAGCAGCTCGATCGAGTTGG	TTGGAGCAGCTCGATCGAGT	GQ67_00065	236	62
152	GAACCCACCATTACCAGTCCCGG	GAACCCACCATTACCAGTCC	GQ67_00065	290	63
153	GCACCAATCTTCTAGTCAGTCGG	GCACCAATCTTCTAGTCAGT	GQ67_00066	97	64
154	CCAATCTTCTAGTCAGTCGGAGG	CCAATCTTCTAGTCAGTCGG	GQ67_00066	100	67
155	AGATAAGCTTGAACACTCTGTGG	AGATAAGCTTGAACACTCTG	GQ67_00066	119	63
156	TGACAGATCAAGTTCGCAGGAGG	TGACAGATCAAGTTCGCAGG	GQ67_00066	332	64
157	GCAGCCAATTCACACAAGAAGGG	GCAGCCAATTCACACAAGAA	GQ67_00066	397	62
158	GTCGATATCAGCAAACTCTCAGG	GTCGATATCAGCAAACTCTC	GQ67_00067	41	52
159	GTTCATCAATGTGGGTTCGTCGG	GTTCATCAATGTGGGTTCGT	GQ67_00067	110	53
160	GAGAGATATACTCGCTATCGAGG	GAGAGATATACTCGCTATCG	GQ67_00067	276	63
161	AATCTCTTCTAATTCGGAGGAGG	AATCTCTTCTAATTCGGAGG	GQ67_00067	422	55
162	GGATGATTCGGTCAAACTAAAGG	GGATGATTCGGTCAAACTAA	GQ67_00067	443	52
163	TTTAGCTTTGTCCATTCAAGTGG	TTTAGCTTTGTCCATTCAAG	GQ67_00068	28	52
164	TATCGTTTGGATCTGGATACAGG	TATCGTTTGGATCTGGATAC	GQ67_00068	177	42
165	CACACTAAGAGCTAAGATGCTGG	CACACTAAGAGCTAAGATGC	GQ67_00068	437	56
166	GAAAGGCACATATTGTTGGGTGG	GAAAGGCACATATTGTTGGG	GQ67_00068	461	67
167	TCATGAAAGGCACATATTGTTGG	TCATGAAAGGCACATATTGT	GQ67_00068	465	45
168	ATCTACACGAATAAGCAATCAGG	ATCTACACGAATAAGCAATC	GQ67_00069	68	50
169	GGCGTTGTTCAGGTGCACGCTGG	GGCGTTGTTCAGGTGCACGC	GQ67_00069	89	48
170	AAGTGTGATATTGTAGGATGTGG	AAGTGTGATATTGTAGGATG	GQ67_00069	135	50
171	ATGTGTAGACGTCTCGTTTGAGG	ATGTGTAGACGTCTCGTTTG	GQ67_00069	313	49
172	TAATAAACTAGTTTGCCCTTTGG	TAATAAACTAGTTTGCCCTT	GQ67_00069	395	51
173	CATAGAACACACACATGGACCGG	CATAGAACACACACATGGAC	GQ67_00070	92	60
174	AGGTATGTCATGACGTCTTGTGG	AGGTATGTCATGACGTCTTG	GQ67_00070	181	64
175	CGTCATGACATACCTAGCAATGG	CGTCATGACATACCTAGCAA	GQ67_00070	209	64
176	CGCAAGATACAATATTGACGAGG	CGCAAGATACAATATTGACG	GQ67_00070	254	64
177	GAATATAGCTTTGGACCCTGTGG	GAATATAGCTTTGGACCCTG	GQ67_00070	317	70
178	TATTAAACTTGCCTTGAAGGAGG	TATTAAACTTGCCTTGAAGG	GQ67_00071	44	64
179	GCAGCTCTAGTGTCCGAAGATGG	GCAGCTCTAGTGTCCGAAGA	GQ67_00071	105	58
180	AGCCCTTGCCATATGTGTAGTGG	AGCCCTTGCCATATGTGTAG	GQ67_00071	264	55
181	CAAGTTCATCAAGGAGAGGCCGG	CAAGTTCATCAAGGAGAGGC	GQ67_00071	422	55
182	GAGGCCGGCAGATTGGTCTGAGG	GAGGCCGGCAGATTGGTCTG	GQ67_00071	437	69
183	AGAATGGGATTACATCTGGAGGG	AGAATGGGATTACATCTGGA	GQ67_00072	132	67
184	TGCAACTATGAACCAGCACTGGG	TGCAACTATGAACCAGCACT	GQ67_00072	186	61
185	ACTTCCAAACTGTTGGAGAAGGG	ACTTCCAAACTGTTGGAGAA	GQ67_00072	232	64
186	CACTTCCAAACTGTTGGAGAAGG	CACTTCCAAACTGTTGGAGA	GQ67_00072	233	58
187	CATGTTGAACATGATGGGAGTGG	CATGTTGAACATGATGGGAG	GQ67_00072	386	59
188	TAATGTGGAGATAAGCGTAGAGG	TAATGTGGAGATAAGCGTAG	GQ67_00073	95	69
189	TCTTTAAGTTTCGGTGAGGGCGG	TCTTTAAGTTTCGGTGAGGG	GQ67_00073	180	63
190	CTGTTCTTTAAGTTTCGGTGAGG	CTGTTCTTTAAGTTTCGGTG	GQ67_00073	184	56
191	TACACCAAATCGTAAACCCTAGG	TACACCAAATCGTAAACCCT	GQ67_00073	303	66
192	TTGATTCCCTACGAAATCGTTGG	TTGATTCCCTACGAAATCGT	GQ67_00073	492	57
193	CTCGGATCAGTTATTCTGGGTGG	CTCGGATCAGTTATTCTGGG	GQ67_00074	40	61
194	TTGCGAGGCTTGGTAACACTCGG	TTGCGAGGCTTGGTAACACT	GQ67_00074	58	59
195	GAGGTAGATGCATCACATGAAGG	GAGGTAGATGCATCACATGA	GQ67_00074	192	63
196	AGCGGTCAAGACTGAGCCAAAGG	AGCGGTCAAGACTGAGCCAA	GQ67_00074	227	62
197	AGAGTTCCACTTCAAATAGGTGG	AGAGTTCCACTTCAAATAGG	GQ67_00074	402	60
198	ATCAGTTAGACCCAGCAACGAGG	ATCAGTTAGACCCAGCAACG	GQ67_00075	121	70
199	TCAGTTAGACCCAGCAACGAGGG	TCAGTTAGACCCAGCAACGA	GQ67_00075	122	66
200	AGCAACGAGGGAAGTTCTGGAGG	AGCAACGAGGGAAGTTCTGG	GQ67_00075	134	64
201	GTTCTGGAGGGACAGCTCAAAGG	GTTCTGGAGGGACAGCTCAA	GQ67_00075	147	62
202	GGCAATAATGGAGCAAACATAGG	GGCAATAATGGAGCAAACAT	GQ67_00075	224	60
203	AAACATACCCAACTGCGCAACGG	AAACATACCCAACTGCGCAA	GQ67_00076	75	62
204	CTACTGGAGTTATCATACCAGGG	CTACTGGAGTTATCATACCA	GQ67_00076	223	63
205	GCTACTGGAGTTATCATACCAGG	GCTACTGGAGTTATCATACC	GQ67_00076	224	55
206	TAGCTTACAACTTGCAAGCAAGG	TAGCTTACAACTTGCAAGCA	GQ67_00076	367	55
207	AAGGGACGTAATGACAGTATGGG	AAGGGACGTAATGACAGTAT	GQ67_00076	410	63
208	GTTACCAAATATGTTACCGAAGG	GTTACCAAATATGTTACCGA	GQ67_00077	96	67
209	GTTCAAGTCCTAATCTCCGATGG	GTTCAAGTCCTAATCTCCGA	GQ67_00077	174	61
210	GTTAGCACCGCAGAAGAGAACGG	GTTAGCACCGCAGAAGAGAA	GQ67_00077	225	64
211	ACGATGGATGTCGTTGTGATCGG	ACGATGGATGTCGTTGTGAT	GQ67_00077	238	61
212	ACAAACACGACCAACGCAGGTGG	ACAAACACGACCAACGCAGG	GQ67_00077	326	65
213	TTCCAGCTAGAGCCAAGCCAAGG	TTCCAGCTAGAGCCAAGCCA	GQ67_00078	87	64
214	ATAGTGTTTGGGTTCGACATAGG	ATAGTGTTTGGGTTCGACAT	GQ67_00078	129	63
215	ACTGACAGTCTTCTGGGCGTGGG	ACTGACAGTCTTCTGGGCGT	GQ67_00078	371	56
216	TCTTCTGGGCGTGGGTATGGTGG	TCTTCTGGGCGTGGGTATGG	GQ67_00078	379	56
217	ATTCTCAACGGTGCAGGAGTAGG	ATTCTCAACGGTGCAGGAGT	GQ67_00078	420	57
218	ACAAGGTGCGGGATATGCCGTGG	ACAAGGTGCGGGATATGCCG	GQ67_00079	50	63
219	ACATCGGAAGAGTTCAACACTGG	ACATCGGAAGAGTTCAACAC	GQ67_00079	153	69
220	TCGGAAGAGTTCAACACTGGTGG	TCGGAAGAGTTCAACACTGG	GQ67_00079	156	68
221	CCAGTGCAGTGGTGTCGTCGTGG	CCAGTGCAGTGGTGTCGTCG	GQ67_00079	205	62
222	GAACAGAACAATTTGAACACAGG	GAACAGAACAATTTGAACAC	GQ67_00079	290	64
223	ATAGAGGTACTCTAATTCCAAGG	ATAGAGGTACTCTAATTCCA	GQ67_00080	106	61
224	ATCTTCGATCAGCAGCTACGAGG	ATCTTCGATCAGCAGCTACG	GQ67_00080	153	69
225	CCAATAATCAGGAAGACACTTGG	CCAATAATCAGGAAGACACT	GQ67_00080	231	60
226	ATGATCACGAAGTACATCGAAGG	ATGATCACGAAGTACATCGA	GQ67_00080	244	68
227	TTCGAGTTGAGAGTAAAGGGTGG	TTCGAGTTGAGAGTAAAGGG	GQ67_00080	305	60
228	CATGTTCTCGTCGAACCTAGCGG	CATGTTCTCGTCGAACCTAG	GQ67_00081	44	72
229	TGGTGAGTCCGAACTTGGAAGGG	TGGTGAGTCCGAACTTGGAA	GQ67_00081	92	60
230	TTGACTTGGACCTCTTAGGTCGG	TTGACTTGGACCTCTTAGGT	GQ67_00081	267	58
231	TTGGTAGGATTAGACTCCTGTGG	TTGGTAGGATTAGACTCCTG	GQ67_00081	331	66
232	TTTCTAGGGTAAGTGTTGCGAGG	TTTCTAGGGTAAGTGTTGCG	GQ67_00081	439	61
233	AAGGAATCTCCGTATCAAGACGG	AAGGAATCTCCGTATCAAGA	GQ67_00082	147	68
234	CTTACCTGATGACTATCCGATGG	CTTACCTGATGACTATCCGA	GQ67_00082	191	68
235	TCAGCCACCTCGTTCGACAGCGG	TCAGCCACCTCGTTCGACAG	GQ67_00082	358	71
236	AGACGATCCGCTGTCGAACGAGG	AGACGATCCGCTGTCGAACG	GQ67_00082	371	65
237	CGATCCGCTGTCGAACGAGGTGG	CGATCCGCTGTCGAACGAGG	GQ67_00082	374	68
238	ATCGAAAGAGCATTTCACCCAGG	ATCGAAAGAGCATTTCACCC	GQ67_00083	41	67
239	GTGTTCATCTGGATACAGGGAGG	GTGTTCATCTGGATACAGGG	GQ67_00083	100	75
240	ACATCTCGCTGAGTTCACTGTGG	ACATCTCGCTGAGTTCACTG	GQ67_00083	186	73
241	ACTATATTGAAGGAGATGAGTGG	ACTATATTGAAGGAGATGAG	GQ67_00083	273	71
242	TGTCTGGAGAACCCGCATTGAGG	TGTCTGGAGAACCCGCATTG	GQ67_00083	472	65
243	CGAAGAGTGATAGTAGCCCTTGG	CGAAGAGTGATAGTAGCCCT	GQ67_00084	73	58
244	CTGTAAACATTGGCTAAGTGCGG	CTGTAAACATTGGCTAAGTG	GQ67_00084	146	67
245	GCACTTAGCCAATGTTTACAGGG	GCACTTAGCCAATGTTTACA	GQ67_00084	168	54
246	CAGTGGCTAGAGCAGTTAGTAGG	CAGTGGCTAGAGCAGTTAGT	GQ67_00084	241	53
247	TTGGACTATGAAAGTGGCAAAGG	TTGGACTATGAAAGTGGCAA	GQ67_00084	312	58
248	CTGTCAATCCAATCGCTGGGTGG	CTGTCAATCCAATCGCTGGG	GQ67_00085	142	62
249	AAACTGTCAATCCAATCGCTGGG	AAACTGTCAATCCAATCGCT	GQ67_00085	145	63
250	CCCAGATTATCTGACTCAGGAGG	CCCAGATTATCTGACTCAGG	GQ67_00085	197	64
251	GTATCACTCTTCGCTCCTCGTGG	GTATCACTCTTCGCTCCTCG	GQ67_00085	358	66
252	TATAGTCTTCCACGTCCACGAGG	TATAGTCTTCCACGTCCACG	GQ67_00085	363	72
253	GTGGATAGGGAGATCACCACCGG	GTGGATAGGGAGATCACCAC	GQ67_00086	52	67
254	GCTTTATGAGGTAACGCCGGTGG	GCTTTATGAGGTAACGCCGG	GQ67_00086	56	61
255	GTACATCCAGATAACTGTTGTGG	GTACATCCAGATAACTGTTG	GQ67_00086	329	63
256	TTGTGGCCATTCAAGTGTGGAGG	TTGTGGCCATTCAAGTGTGG	GQ67_00086	346	69
257	CTCATCTGACTGAACAGCAGAGG	CTCATCTGACTGAACAGCAG	GQ67_00086	455	62
258	TTTGTCACCGGAAAGTGACGTGG	TTTGTCACCGGAAAGTGACG	GQ67_00087	29	63
259	CAGATCGGAATCGTGAAAGTGGG	CAGATCGGAATCGTGAAAGT	GQ67_00087	109	62
260	ATACTATTGAGATTTCTTGGAGG	ATACTATTGAGATTTCTTGG	GQ67_00087	214	58
261	TGGAGACAAAGATACATCGACGG	TGGAGACAAAGATACATCGA	GQ67_00087	246	73
262	CTATAACAGTCCATCTGATCTGG	CTATAACAGTCCATCTGATC	GQ67_00087	272	42
263	TAATTACCAAGAGTTCGATGTGG	TAATTACCAAGAGTTCGATG	GQ67_00088	44	69
264	GGATTCCTGAGCGACCACATTGG	GGATTCCTGAGCGACCACAT	GQ67_00088	131	66
265	TCTAGAAGTGCATCCGCAAGAGG	TCTAGAAGTGCATCCGCAAG	GQ67_00088	234	62
266	TCTACTCAAGTGGATCCTCGAGG	TCTACTCAAGTGGATCCTCG	GQ67_00088	321	72
267	ACGACGAACAATCCCTACACAGG	ACGACGAACAATCCCTACAC	GQ67_00088	364	65
268	AACTTCACAAGCTCTTGGATGGG	AACTTCACAAGCTCTTGGAT	GQ67_00089	127	50
269	TTCTATTATCTATACAAACAAGG	TTCTATTATCTATACAAACA	GQ67_00089	190	49
270	GTCCAGTATTTACCAATTTGAGG	GTCCAGTATTTACCAATTTG	GQ67_00089	195	51
271	AGTCAACAGTTGTAGATATGTGG	AGTCAACAGTTGTAGATATG	GQ67_00089	470	59
272	ACATATCTACAACTGTTGACTGG	ACATATCTACAACTGTTGAC	GQ67_00089	492	54
273	TACGGAAAGAACAGTGCCAGAGG	TACGGAAAGAACAGTGCCAG	GQ67_00090	159	63
274	AAAGTTAAGATGGGCCATGGTGG	AAAGTTAAGATGGGCCATGG	GQ67_00090	204	67
275	CAAGAACGCCAGAAGCCAGAGGG	CAAGAACGCCAGAAGCCAGA	GQ67_00090	216	65
276	CGGCTACAAGAATATTTAGGTGG	CGGCTACAAGAATATTTAGG	GQ67_00090	285	63
277	TAGGAGCTGCTACAACCACAGGG	TAGGAGCTGCTACAACCACA	GQ67_00090	340	66
278	GCAATGCGGCCACATGTTGGAGG	GCAATGCGGCCACATGTTGG	GQ67_00091	56	60
279	AAGCGCTGTCCTCCAACATGTGG	AAGCGCTGTCCTCCAACATG	GQ67_00091	67	62
280	GGCGTCTTGATCAATTTGTGAGG	GGCGTCTTGATCAATTTGTG	GQ67_00091	269	67
281	CCTGAAACTCCTATGAACCAAGG	CCTGAAACTCCTATGAACCA	GQ67_00091	290	67
282	ACGATAGCCAGCTAAATGATTGG	ACGATAGCCAGCTAAATGAT	GQ67_00091	361	53
283	CAATACCAATCTTCCATGGGTGG	CAATACCAATCTTCCATGGG	GQ67_00092	44	64
284	ATGATACTGTTGATACGGTGAGG	ATGATACTGTTGATACGGTG	GQ67_00092	109	64
285	CTAAATGCAAGTGATGATAGAGG	CTAAATGCAAGTGATGATAG	GQ67_00092	261	60
286	CAATGCATTCTGGGCAACGTTGG	CAATGCATTCTGGGCAACGT	GQ67_00092	365	62
287	TACATCTGGAAAGCAGAGCAGGG	TACATCTGGAAAGCAGAGCA	GQ67_00092	459	64
288	GACACTGGTATATCCAGGATCGG	GACACTGGTATATCCAGGAT	GQ67_00093	233	61
289	CTGTGAACAAACAAGCAATGAGG	CTGTGAACAAACAAGCAATG	GQ67_00093	270	72
290	TGTTTGTTCACAGGCGCAAGCGG	TGTTTGTTCACAGGCGCAAG	GQ67_00093	300	58
291	TTGTTCACAGGCGCAAGCGGTGG	TTGTTCACAGGCGCAAGCGG	GQ67_00093	303	58
292	TACCTGCCCAAGATAAACTCCGG	TACCTGCCCAAGATAAACTC	GQ67_00093	462	64
293	TTGCTCCCAAGTGTTCTACAAGG	TTGCTCCCAAGTGTTCTACA	GQ67_00094	66	62
294	ATCGATCACAGAGTACACAAAGG	ATCGATCACAGAGTACACAA	GQ67_00094	203	73
295	CCTATCACCGTCTTAGGACAGGG	CCTATCACCGTCTTAGGACA	GQ67_00094	264	64
296	GACCAGCTTCACGGTTCCGTAGG	GACCAGCTTCACGGTTCCGT	GQ67_00094	269	62
297	AAAGCACGTCGAACGCACGATGG	AAAGCACGTCGAACGCACGA	GQ67_00094	380	66
298	ATTGTAGCTGCTGGTCTGGGAGG	ATTGTAGCTGCTGGTCTGGG	GQ67_00095	114	61
299	GTTGATGGGTACCAAGTCAATGG	GTTGATGGGTACCAAGTCAA	GQ67_00095	140	62
300	AGAGTCCTTAGCCAGTTGATCGG	AGAGTCCTTAGCCAGTTGAT	GQ67_00095	155	58
301	ATAACGGTCTCCTTGGTAGGTGG	ATAACGGTCTCCTTGGTAGG	GQ67_00095	349	59
302	CAGCTGGTTACCACAGACTGTGG	CAGCTGGTTACCACAGACTG	GQ67_00095	433	74
303	AGGGTGTCCAACTAGGTGAAGGG	AGGGTGTCCAACTAGGTGAA	GQ67_00096	91	67
304	TCTTGCATGATACTTGATCGAGG	TCTTGCATGATACTTGATCG	GQ67_00096	134	70
305	TACCCTTCCCATTATAGACGAGG	TACCCTTCCCATTATAGACG	GQ67_00096	242	67
306	GAGAGGCGTAGCAACTTGGTTGG	GAGAGGCGTAGCAACTTGGT	GQ67_00096	397	67
307	CAGCACCTAACAGTATGGAGAGG	CAGCACCTAACAGTATGGAG	GQ67_00096	414	68
308	CAGAGACTCTGCATTGCTGGCGG	CAGAGACTCTGCATTGCTGG	GQ67_00097	20	64
309	CTCAATGGGAGAGACCGATATGG	CTCAATGGGAGAGACCGATA	GQ67_00097	129	55
310	TAAGATAAGTGCCAGCTTTGTGG	TAAGATAAGTGCCAGCTTTG	GQ67_00097	155	51
311	GCTCAAACGGTATGTCAGGAAGG	GCTCAAACGGTATGTCAGGA	GQ67_00097	323	60
312	TGCATTGCCTCTCCATTCCGCGG	TGCATTGCCTCTCCATTCCG	GQ67_00097	332	52
313	AAATGTAAGGGTTATCGAAGTGG	AAATGTAAGGGTTATCGAAG	GQ67_00098	102	57
314	AATCTGATGTAAGAATCGCCCGG	AATCTGATGTAAGAATCGCC	GQ67_00098	184	63
315	TCATCAGCACGTATAGCTGCAGG	TCATCAGCACGTATAGCTGC	GQ67_00098	232	54
316	TGCTGATGAGCAGACAGACAAGG	TGCTGATGAGCAGACAGACA	GQ67_00098	266	66
317	AGCTAAACGAAACTGGTGGATGG	AGCTAAACGAAACTGGTGGA	GQ67_00098	434	55
318	TATAAATATCACGTCGCCAAAGG	TATAAATATCACGTCGCCAA	GQ67_00099	65	58
319	AGTGTTGACTATTCACTGAGCGG	AGTGTTGACTATTCACTGAG	GQ67_00099	237	67
320	GCTCAAACAGAAGTTAGTTGAGG	GCTCAAACAGAAGTTAGTTG	GQ67_00099	278	63
321	GACAGCATTGAACGTCCAGGAGG	GACAGCATTGAACGTCCAGG	GQ67_00099	428	73
322	TGGGAAGTGATTACTCTGGAAGG	TGGGAAGTGATTACTCTGGA	GQ67_00099	454	60
323	GAGAGGATGTGATCATGGCGTGG	GAGAGGATGTGATCATGGCG	GQ67_00100	379	67
324	ATGGTGAGAGGATGTGATCATGG	ATGGTGAGAGGATGTGATCA	GQ67_00100	384	59
325	ACACAGTTGCTAATGGTGAGAGG	ACACAGTTGCTAATGGTGAG	GQ67_00100	396	69
326	TTGTGATACACAGTTGCTAATGG	TTGTGATACACAGTTGCTAA	GQ67_00100	403	63
327	TCAGAGATATCTTGGTTCGAGGG	TCAGAGATATCTTGGTTCGA	GQ67_00100	454	59
328	AATTATCCTTGCAGACTCGTCGG	AATTATCCTTGCAGACTCGT	GQ67_00101	35	61
329	GTAGAAGGACACCAAACCGAAGG	GTAGAAGGACACCAAACCGA	GQ67_00101	95	69
330	TCCGGGCCGGAAATATGAGTAGG	TCCGGGCCGGAAATATGAGT	GQ67_00101	207	68
331	AAATGCCAGGATAGCGATGTCGG	AAATGCCAGGATAGCGATGT	GQ67_00101	311	66
332	TGAGCCATTAATGAATGCCAAGG	TGAGCCATTAATGAATGCCA	GQ67_00101	467	58
333	GAAGGAACCGATACTTCTCAAGG	GAAGGAACCGATACTTCTCA	GQ67_00102	57	68
334	GATCCAAGAGGACCCAGTGTAGG	GATCCAAGAGGACCCAGTGT	GQ67_00102	118	62
335	ATCAGGACATCAGATCCAAGAGG	ATCAGGACATCAGATCCAAG	GQ67_00102	130	73
336	AGCAAGTAAAGTGACAGAGGTGG	AGCAAGTAAAGTGACAGAGG	GQ67_00102	287	72
337	AAGGCCCTTACAAATCACTGTGG	AAGGCCCTTACAAATCACTG	GQ67_00102	359	78
338	ATCAGATAATATCAGCAAGGCGG	ATCAGATAATATCAGCAAGG	GQ67_00103	26	76
339	ACTGTACTTAAGAATCATAGAGG	ACTGTACTTAAGAATCATAG	GQ67_00103	137	61
340	AGATTGGAAACTGATCACGGTGG	AGATTGGAAACTGATCACGG	GQ67_00103	297	76
341	GGGATCATCGAAACTCTTAGAGG	GGGATCATCGAAACTCTTAG	GQ67_00103	401	59
342	GGATCATCGAAACTCTTAGAGGG	GGATCATCGAAACTCTTAGA	GQ67_00103	402	62
343	GAGATCATTATACACTATAGAGG	GAGATCATTATACACTATAG	GQ67_00104	167	65
344	TCATTATACACTATAGAGGACGG	TCATTATACACTATAGAGGA	GQ67_00104	171	66
345	TGGCAGCCATGTCTTCCAGAGGG	TGGCAGCCATGTCTTCCAGA	GQ67_00104	351	67
346	TTGGCAGCCATGTCTTCCAGAGG	TTGGCAGCCATGTCTTCCAG	GQ67_00104	352	66
347	CAGCAGGCAGAGGATCTGCAAGG	CAGCAGGCAGAGGATCTGCA	GQ67_00104	465	62
348	TGATTGAAGACCCAGGACAAAGG	TGATTGAAGACCCAGGACAA	GQ67_00105	140	67
349	TTCGTAAATTGCAGATACGTAGG	TTCGTAAATTGCAGATACGT	GQ67_00105	296	68
350	ATCTGCAATTTACGAAACCTCGG	ATCTGCAATTTACGAAACCT	GQ67_00105	323	69
351	GCAATTTACGAAACCTCGGAGGG	GCAATTTACGAAACCTCGGA	GQ67_00105	327	71
352	TTTGGTATTTCAGGGTGAGGTGG	TTTGGTATTTCAGGGTGAGG	GQ67_00105	485	62
353	CGTACTTGCCTCCACCGCAAAGG	CGTACTTGCCTCCACCGCAA	GQ67_00106	25	60
354	GCAAAGGAGACTAAGACATGTGG	GCAAAGGAGACTAAGACATG	GQ67_00106	41	71
355	CGTCAGGAATATATTACCCAAGG	CGTCAGGAATATATTACCCA	GQ67_00106	74	60
356	GTCAGGAATATATTACCCAAGGG	GTCAGGAATATATTACCCAA	GQ67_00106	75	68
357	AGGAATATATTACCCAAGGGTGG	AGGAATATATTACCCAAGGG	GQ67_00106	78	68
358	CTGCTCAGTCGCAATATGCTGGG	CTGCTCAGTCGCAATATGCT	GQ67_00107	68	55
359	GAGTACTTTGCCTGGGACGTGGG	GAGTACTTTGCCTGGGACGT	GQ67_00107	217	50
360	AAGAATGGAGTACTTTGCCTGGG	AAGAATGGAGTACTTTGCCT	GQ67_00107	224	62
361	GATGGCAACCTGCCGAAGAATGG	GATGGCAACCTGCCGAAGAA	GQ67_00107	239	50
362	TCTGATAACACTGCTCGTGGAGG	TCTGATAACACTGCTCGTGG	GQ67_00107	375	65
363	TGACTACCTACCTGGACACGAGG	TGACTACCTACCTGGACACG	GQ67_00108	22	71
364	AGAGTGTTGCAGTAGCTGCACGG	AGAGTGTTGCAGTAGCTGCA	GQ67_00108	352	74
365	CAATGGTTTACTCCTACCAGAGG	CAATGGTTTACTCCTACCAG	GQ67_00108	379	69
366	TACAAATGCCCATAATCCTGTGG	TACAAATGCCCATAATCCTG	GQ67_00108	452	67
367	CCTGTGGTGCTGTATGTCAGTGG	CCTGTGGTGCTGTATGTCAG	GQ67_00108	468	64
368	GGAGTCACCACGGATGAACAGGG	GGAGTCACCACGGATGAACA	GQ67_00109	56	73
369	AGAGGAACCCTGTTCATCCGTGG	AGAGGAACCCTGTTCATCCG	GQ67_00109	69	65
370	GTTCAGAAGACACCACAAGAAGG	GTTCAGAAGACACCACAAGA	GQ67_00109	182	67
371	GCAGAAGAAGGCCATCAAGGAGG	GCAGAAGAAGGCCATCAAGG	GQ67_00109	317	67
372	GCTAAGGCCATTGCTAACGGTGG	GCTAAGGCCATTGCTAACGG	GQ67_00109	411	63
373	ACCTTGGAAGTAGTAGATGTTGG	ACCTTGGAAGTAGTAGATGT	GQ67_00110	14	66
374	CTAACTCGTTGTTACCACCTTGG	CTAACTCGTTGTTACCACCT	GQ67_00110	30	59
375	AACATCTACTACTTCCAAGGTGG	AACATCTACTACTTCCAAGG	GQ67_00110	36	71
376	CAAGGTGGTAACAACGAGTTAGG	CAAGGTGGTAACAACGAGTT	GQ67_00110	51	49
377	ACCCTGGCTATTCTTGATGCTGG	ACCCTGGCTATTCTTGATGC	GQ67_00110	105	45
378	GCTGACTTTAATATTCTGTGTGG	GCTGACTTTAATATTCTGTG	GQ67_00111	71	60
379	GCTATGAAGTTAAGGGCCAGTGG	GCTATGAAGTTAAGGGCCAG	GQ67_00111	139	63
380	GGCCCTTAACTTCATAGCCTCGG	GGCCCTTAACTTCATAGCCT	GQ67_00111	164	60
381	TCTTACAACATACACACAAGTGG	TCTTACAACATACACACAAG	GQ67_00111	203	63
382	ACTCAACGATGACCACAGGAAGG	ACTCAACGATGACCACAGGA	GQ67_00111	465	69
383	ACGACGAGTGAACAGATGACGGG	ACGACGAGTGAACAGATGAC	GQ67_00112	156	67
384	CGTCATCTGTTCACTCGTCGTGG	CGTCATCTGTTCACTCGTCG	GQ67_00112	178	63
385	TTGATTCCACAGCCAGCTGGTGG	TTGATTCCACAGCCAGCTGG	GQ67_00112	267	62
386	GTGCCTGTAGGTAACGCAAGTGG	GTGCCTGTAGGTAACGCAAG	GQ67_00112	303	67
387	GTCACCAAAGGAGATTCCCAAGG	GTCACCAAAGGAGATTCCCA	GQ67_00112	392	67
388	GGATTGGTACAATTCACTCCAGG	GGATTGGTACAATTCACTCC	GQ67_00113	191	59
389	GTTGTTTCTCTTCTTACCAGCGG	GTTGTTTCTCTTCTTACCAG	GQ67_00113	212	66
390	AGTGAATTGTACCAATCCGCTGG	AGTGAATTGTACCAATCCGC	GQ67_00113	216	60
391	GGGATAGTAAAGGCAAACGAAGG	GGGATAGTAAAGGCAAACGA	GQ67_00113	426	70
392	AAGGGTCTAGATCTATAACATGG	AAGGGTCTAGATCTATAACA	GQ67_00113	474	57
393	GATGTCTCGCGAAACTGAGCGGG	GATGTCTCGCGAAACTGAGC	GQ67_00114	6	54
394	GGATGTCTCGCGAAACTGAGCGG	GGATGTCTCGCGAAACTGAG	GQ67_00114	7	66
395	GGTCTTGAACTAGGGATGAAGGG	GGTCTTGAACTAGGGATGAA	GQ67_00114	84	52
396	TGGTTAGCAGGACTAATGGATGG	TGGTTAGCAGGACTAATGGA	GQ67_00114	105	63
397	TTTGGTCCATGAAGTTTACAGGG	TTTGGTCCATGAAGTTTACA	GQ67_00114	197	59
398	GGCTGCCGAATAACGACTTGAGG	GGCTGCCGAATAACGACTTG	GQ67_00115	280	65
399	TTGAGGTCCTATTCGCCCAACGG	TTGAGGTCCTATTCGCCCAA	GQ67_00115	297	59
400	TACAAATTAGATCTAGTCGTCGG	TACAAATTAGATCTAGTCGT	GQ67_00115	333	63
401	ATATTCATAAACTACACACCAGG	ATATTCATAAACTACACACC	GQ67_00115	393	67
402	CATCACCAAATCTCGTTCAGCGG	CATCACCAAATCTCGTTCAG	GQ67_00115	452	69
403	CTTACAATCTCCCGTCACTGAGG	CTTACAATCTCCCGTCACTG	GQ67_00116	50	68
404	AAGTCTGAACCACCAGGTGATGG	AAGTCTGAACCACCAGGTGA	GQ67_00116	60	56
405	GGAGATGATCCATCACCTGGTGG	GGAGATGATCCATCACCTGG	GQ67_00116	71	72
406	ACTCATCAAAGAGGGCAACTTGG	ACTCATCAAAGAGGGCAACT	GQ67_00116	116	59
407	CATTGGACTAGGTATACGGATGG	CATTGGACTAGGTATACGGA	GQ67_00116	351	62
408	GTCCACTAAAGCTATAGTGTTGG	GTCCACTAAAGCTATAGTGT	GQ67_00117	23	61
409	ACTAAAGCTATAGTGTTGGTAGG	ACTAAAGCTATAGTGTTGGT	GQ67_00117	27	61
410	CGGTCTGAAACGTGTTCCACGGG	CGGTCTGAAACGTGTTCCAC	GQ67_00117	38	61
411	ACGGTCTGAAACGTGTTCCACGG	ACGGTCTGAAACGTGTTCCA	GQ67_00117	39	61
412	TTGGTAGGAGGCGACACCCGTGG	TTGGTAGGAGGCGACACCCG	GQ67_00117	42	65
413	CAAGAAGAAAGTCGTTGCTCCGG	CAAGAAGAAAGTCGTTGCTC	GQ67_00118	26	55
414	GGTTCAGCTGAATTCACACTTGG	GGTTCAGCTGAATTCACACT	GQ67_00118	67	53
415	ACTACGCTGGAAGAAGCGGATGG	ACTACGCTGGAAGAAGCGGA	GQ67_00118	214	61
416	TCTCACTACGCTGGAAGAAGCGG	TCTCACTACGCTGGAAGAAG	GQ67_00118	218	53
417	TTTGTTTGCTCTCACTACGCTGG	TTTGTTTGCTCTCACTACGC	GQ67_00118	227	54
418	GCTTGGTTTCCTACTCGAAGAGG	GCTTGGTTTCCTACTCGAAG	GQ67_00119	134	61
419	AAACAAACGACTCATTCTAGTGG	AAACAAACGACTCATTCTAG	GQ67_00119	342	59
420	CTCTCATACAGAGTGGAGCGAGG	CTCTCATACAGAGTGGAGCG	GQ67_00119	463	71
421	TTGTCCACTCTCATACAGAGTGG	TTGTCCACTCTCATACAGAG	GQ67_00119	470	72
422	CGCTCCACTCTGTATGAGAGTGG	CGCTCCACTCTGTATGAGAG	GQ67_00119	486	60
423	CTGTATGAGGCCTTCGACTGCGG	CTGTATGAGGCCTTCGACTG	GQ67_00120	57	60
424	ACCCATAACTACTTCTGGCGAGG	ACCCATAACTACTTCTGGCG	GQ67_00120	101	62
425	TGTGCTGAATCTGACCTCAGCGG	TGTGCTGAATCTGACCTCAG	GQ67_00120	269	66
426	AAATCTTGTGGAAGCCGCTGAGG	AAATCTTGTGGAAGCCGCTG	GQ67_00120	275	61
427	GTAGTAACCATCATACGCGTAGG	GTAGTAACCATCATACGCGT	GQ67_00120	374	63
428	TCTGCCCACTAACTTGGAGAAGG	TCTGCCCACTAACTTGGAGA	GQ67_00121	242	59
429	TGCACAGATTGCCAACACCTAGG	TGCACAGATTGCCAACACCT	GQ67_00121	301	72
430	ACAAGACCTAGGACTTGACCTGG	ACAAGACCTAGGACTTGACC	GQ67_00121	304	60
431	AGATTGCCAACACCTAGGCCAGG	AGATTGCCAACACCTAGGCC	GQ67_00121	306	61
432	CATTGGTTCCAACAAGACCTAGG	CATTGGTTCCAACAAGACCT	GQ67_00121	315	69
433	GACTCCAGCTACCTCTACCGAGG	GACTCCAGCTACCTCTACCG	GQ67_00122	104	73
434	GAGACCACATCAATCTACAACGG	GAGACCACATCAATCTACAA	GQ67_00122	363	67
435	GTGTCCGTTGTAGATTGATGTGG	GTGTCCGTTGTAGATTGATG	GQ67_00122	379	71
436	AACCACTACGACGCAAGGAAGGG	AACCACTACGACGCAAGGAA	GQ67_00122	393	62
437	AAGTCTTGTTCTCAATAGCAGGG	AAGTCTTGTTCTCAATAGCA	GQ67_00122	444	64
438	ATGCAAGTGAAATGTAGAAAGGG	ATGCAAGTGAAATGTAGAAA	GQ67_00123	111	49
439	ATCTTCCAAACCTCAAACGAAGG	ATCTTCCAAACCTCAAACGA	GQ67_00123	152	65
440	TGCACTGAAAGCTGAGCCATTGG	TGCACTGAAAGCTGAGCCAT	GQ67_00123	200	49
441	ACAACCTTGAACTAATTGAGAGG	ACAACCTTGAACTAATTGAG	GQ67_00123	222	68
442	AGTTCAAGGTTGTACGGGAATGG	AGTTCAAGGTTGTACGGGAA	GQ67_00123	252	54
443	ATGCGTTAGGATGAGCTGAATGG	ATGCGTTAGGATGAGCTGAA	GQ67_00124	58	63
444	AGTGACTTCAAAGACGAGAGCGG	AGTGACTTCAAAGACGAGAG	GQ67_00124	235	74
445	CGGAAACCAGTCTTGGTGAACGG	CGGAAACCAGTCTTGGTGAA	GQ67_00124	277	62
446	GGTGAGGAACAAACACAGAAAGG	GGTGAGGAACAAACACAGAA	GQ67_00124	463	64
447	AATGGGAAAGTAGCAAAGGTGGG	AATGGGAAAGTAGCAAAGGT	GQ67_00124	493	61
448	TACTGACTTCTCTGGCATGATGG	TACTGACTTCTCTGGCATGA	GQ67_00125	69	58
449	TCATGCCAGAGAAGTCAGTAAGG	TCATGCCAGAGAAGTCAGTA	GQ67_00125	92	56
450	CAACGTGCAAGATATACTCAAGG	CAACGTGCAAGATATACTCA	GQ67_00125	134	67
451	AGTTGATATCGTTTAATCAGAGG	AGTTGATATCGTTTAATCAG	GQ67_00125	205	61
452	TACCGAAGAGGCCAGTGAAGAGG	TACCGAAGAGGCCAGTGAAG	GQ67_00125	419	61
453	AAGGCAGGCCTTAAATGAGGTGG	AAGGCAGGCCTTAAATGAGG	GQ67_00126	56	62
454	TAAAGGAATCACCAGACCCTTGG	TAAAGGAATCACCAGACCCT	GQ67_00126	149	59
455	CCAGAAATACAGGTTCACCAAGG	CCAGAAATACAGGTTCACCA	GQ67_00126	152	69
456	TAAGAGCAGGCTCACTCATGTGG	TAAGAGCAGGCTCACTCATG	GQ67_00126	356	61
457	CCACACTCTTCTATTACGCGAGG	CCACACTCTTCTATTACGCG	GQ67_00126	409	67
458	TCTACTCTATACGTCATACGCGG	TCTACTCTATACGTCATACG	GQ67_00127	49	80
459	GGACGTGAGTAACAACTCCAAGG	GGACGTGAGTAACAACTCCA	GQ67_00127	107	68
460	TGCGATCAGCTGGTCCCGAGAGG	TGCGATCAGCTGGTCCCGAG	GQ67_00127	258	64
461	CATCCGAATCATCAGCATCCAGG	CATCCGAATCATCAGCATCC	GQ67_00127	378	57
462	TTGATGGTCAGCGAGTATGTTGG	TTGATGGTCAGCGAGTATGT	GQ67_00127	426	59
463	CATGGATCTTTGTTCCCAAATGG	CATGGATCTTTGTTCCCAAA	GQ67_00128	63	45
464	GTGATGTTGGATCGAGTTAGAGG	GTGATGTTGGATCGAGTTAG	GQ67_00128	190	54
465	CATCTCTGGTGTTGTGATGTTGG	CATCTCTGGTGTTGTGATGT	GQ67_00128	203	48
466	TCAACTGAATTGATCGGATTGGG	TCAACTGAATTGATCGGATT	GQ67_00128	292	32
467	TTCAACTGAATTGATCGGATTGG	TTCAACTGAATTGATCGGAT	GQ67_00128	293	41
468	TACTGATCATCTGTCCTCTGAGG	TACTGATCATCTGTCCTCTG	GQ67_00129	109	64
469	ACGACAGACCCTATCCTCAGAGG	ACGACAGACCCTATCCTCAG	GQ67_00129	115	73
470	AAGATACCCAAGTACCAATGTGG	AAGATACCCAAGTACCAATG	GQ67_00129	278	65
471	TAGTCTTGAAAGAAAGACAATGG	TAGTCTTGAAAGAAAGACAA	GQ67_00129	343	63
472	GTCATATCGTTCTCTCAAAGTGG	GTCATATCGTTCTCTCAAAG	GQ67_00129	455	64
473	CTCTAAGCCGGAAGAGGCGACGG	CTCTAAGCCGGAAGAGGCGA	GQ67_00130	83	56
474	AGACAACTCTAAGCCGGAAGAGG	AGACAACTCTAAGCCGGAAG	GQ67_00130	89	57
475	TTCGACAGACAACTCTAAGCCGG	TTCGACAGACAACTCTAAGC	GQ67_00130	95	59
476	CGAATTCGGCCAAATAACGGTGG	CGAATTCGGCCAAATAACGG	GQ67_00130	381	71
477	CTCCGTAACAGCAACGTCAGAGG	CTCCGTAACAGCAACGTCAG	GQ67_00130	461	64
478	TCTGGTTAAACTGATCAATGAGG	TCTGGTTAAACTGATCAATG	GQ67_00131	143	65
479	AGACAGTACCCACTTGAGTGTGG	AGACAGTACCCACTTGAGTG	GQ67_00131	150	64
480	GAGGGCTACCACACTCAAGTGGG	GAGGGCTACCACACTCAAGT	GQ67_00131	162	65
481	TTATCAAGTAGCTGTCACCAAGG	TTATCAAGTAGCTGTCACCA	GQ67_00131	195	66
482	TCGTTCGCTTCTATGCACACAGG	TCGTTCGCTTCTATGCACAC	GQ67_00131	277	68
483	AGCGTACGGAAAGATGTCATGGG	AGCGTACGGAAAGATGTCAT	GQ67_00132	117	65
484	GTACGGAAAGATGTCATGGGAGG	GTACGGAAAGATGTCATGGG	GQ67_00132	120	72
485	GACAATCCGAGGACGATAGGCGG	GACAATCCGAGGACGATAGG	GQ67_00132	183	64
486	AGGAGGAGATTGACTACCAGAGG	AGGAGGAGATTGACTACCAG	GQ67_00132	300	70
487	AAGTTAATTGAAATTGTACAAGG	AAGTTAATTGAAATTGTACA	GQ67_00132	465	68
488	TAGGGCAGGTCTATTGACCAGGG	TAGGGCAGGTCTATTGACCA	GQ67_00133	218	71
489	ACTTGAAGGAAAGCACCCTAGGG	ACTTGAAGGAAAGCACCCTA	GQ67_00133	236	68
490	TGGTCAATAGACCTGCCCTAGGG	TGGTCAATAGACCTGCCCTA	GQ67_00133	241	63
491	CATAATCAGGACAACCTGGAGGG	CATAATCAGGACAACCTGGA	GQ67_00133	453	70
492	ACATAATCAGGACAACCTGGAGG	ACATAATCAGGACAACCTGG	GQ67_00133	454	68
493	TTCAGCACATTGTTGACTAGTGG	TTCAGCACATTGTTGACTAG	GQ67_00134	268	57
494	CAATGTGCTGAATATACTGAGGG	CAATGTGCTGAATATACTGA	GQ67_00134	299	65
495	GATAATAACCAGATATTGGTTGG	GATAATAACCAGATATTGGT	GQ67_00134	381	54
496	GGTTGGTATCTTCGGTAATGTGG	GGTTGGTATCTTCGGTAATG	GQ67_00134	398	53
497	ATCAATTGTTCCCAATGACAAGG	ATCAATTGTTCCCAATGACA	GQ67_00134	473	56
498	AATGTTCTGGTGTTTGCTAGCGG	AATGTTCTGGTGTTTGCTAG	GQ67_00135	119	63
499	ATGCCTTGGTCAATGAGCACTGG	ATGCCTTGGTCAATGAGCAC	GQ67_00135	154	55
500	GGTCATGTCCTAGATACCTATGG	GGTCATGTCCTAGATACCTA	GQ67_00135	366	57
501	GTGACAAACTACCCTTTGACGGG	GTGACAAACTACCCTTTGAC	GQ67_00135	454	56
502	TACTCTCTACTAGCCTTGGGTGG	TACTCTCTACTAGCCTTGGG	GQ67_00135	489	58
503	CTCCAGTAAGCGGATAGGCGCGG	CTCCAGTAAGCGGATAGGCG	GQ67_00136	4	62
504	GTAGCCTCCAGTAAGCGGATAGG	GTAGCCTCCAGTAAGCGGAT	GQ67_00136	9	64
505	TTTCCGTAGCCTCCAGTAAGCGG	TTTCCGTAGCCTCCAGTAAG	GQ67_00136	14	57
506	TATTGTCTAGACTAGTGGGAAGG	TATTGTCTAGACTAGTGGGA	GQ67_00136	57	66
507	AAAGAGAAAGGTCCCTTCACCGG	AAAGAGAAAGGTCCCTTCAC	GQ67_00136	378	58
508	TTTGAGGGTCTGCGTGGTGATGG	TTTGAGGGTCTGCGTGGTGA	GQ67_00137	47	53
509	CTATCAAGGATATGCTGGAATGG	CTATCAAGGATATGCTGGAA	GQ67_00137	262	51
510	GACAACGGAGACGGCGTTGTAGG	GACAACGGAGACGGCGTTGT	GQ67_00137	288	54
511	ACATCACTAACGAAAGGCGTAGG	ACATCACTAACGAAAGGCGT	GQ67_00137	328	61
512	CACTAACGAAAGGCGTAGGCAGG	CACTAACGAAAGGCGTAGGC	GQ67_00137	332	55
513	TGCGTACCCTTACCTGATCCAGG	TGCGTACCCTTACCTGATCC	GQ67_00138	37	53
514	CAAATTACTCCTGTCAGCAGTGG	CAAATTACTCCTGTCAGCAG	GQ67_00138	105	55
515	TCTATAGGGAGTTTCAAGCCAGG	TCTATAGGGAGTTTCAAGCC	GQ67_00138	235	56
516	TTTCAAGCCAGGAATTGGCTGGG	TTTCAAGCCAGGAATTGGCT	GQ67_00138	246	61
517	CAGAACTCAGAATCAGGCAGTGG	CAGAACTCAGAATCAGGCAG	GQ67_00138	302	57
518	ACAATCAAGTGTGTAGTGGTAGG	ACAATCAAGTGTGTAGTGGT	GQ67_00140	27	63
519	ACGGTCGTAATCCTCCTGACCGG	ACGGTCGTAATCCTCCTGAC	GQ67_00140	176	63
520	GATAACTTAAAGGACGGAGACGG	GATAACTTAAAGGACGGAGA	GQ67_00140	195	67
521	CAAAGAGAAATGGTTCCCGGAGG	CAAAGAGAAATGGTTCCCGG	GQ67_00140	299	72
522	TGAGTACCGACTATCAGACAAGG	TGAGTACCGACTATCAGACA	GQ67_00140	325	73
523	CAAGGAACAGGGTATCTGAACGG	CAAGGAACAGGGTATCTGAA	GQ67_00141	15	62
524	AAACGTGCTAGCAACCCAAGCGG	AAACGTGCTAGCAACCCAAG	GQ67_00141	95	77
525	AAGATGTTAGTCGACGACATTGG	AAGATGTTAGTCGACGACAT	GQ67_00141	162	65
526	GACGTGGTTGTCACGAACGACGG	GACGTGGTTGTCACGAACGA	GQ67_00141	186	73
527	CTGGACGTGAAGCATCCAGCTGG	CTGGACGTGAAGCATCCAGC	GQ67_00141	228	58
528	TTAAGTCTTCCAAGGGCAAGCGG	TTAAGTCTTCCAAGGGCAAG	GQ67_00142	73	64
529	TGCAACAAATGTGAGCACTTGGG	TGCAACAAATGTGAGCACTT	GQ67_00142	174	64
530	CTGGAGCTGAGCCTCTTAGGTGG	CTGGAGCTGAGCCTCTTAGG	GQ67_00142	202	64
531	AGAGGAGGCCCAGACGACAATGG	AGAGGAGGCCCAGACGACAA	GQ67_00142	256	66
532	TCACCCTCCAACCAGTACACAGG	TCACCCTCCAACCAGTACAC	GQ67_00142	315	64
533	TAGAGGAGAACTCTTCCCAAAGG	TAGAGGAGAACTCTTCCCAA	GQ67_00143	70	67
534	GATTCACTTCTGGTAGCAGGAGG	GATTCACTTCTGGTAGCAGG	GQ67_00143	211	69
535	AACGTTCAAAGATAAATCACAGG	AACGTTCAAAGATAAATCAC	GQ67_00143	239	62
536	TACTTCAAGGCCAATCGCAGAGG	TACTTCAAGGCCAATCGCAG	GQ67_00143	290	63
537	GTCGTGGAGAATATATGTACCGG	GTCGTGGAGAATATATGTAC	GQ67_00143	432	62
538	TTCAGGAAAGGATTGGTCAGAGG	TTCAGGAAAGGATTGGTCAG	GQ67_00144	36	61
539	AGTTGGAAGACGAGACCAAGAGG	AGTTGGAAGACGAGACCAAG	GQ67_00144	142	61
540	TGTGTCAGACCCTAGCACCTTGG	TGTGTCAGACCCTAGCACCT	GQ67_00144	272	67
541	GTCAGACCCTAGCACCTTGGTGG	GTCAGACCCTAGCACCTTGG	GQ67_00144	275	59
542	CAAGCAGTTAGACTTGGATCGGG	CAAGCAGTTAGACTTGGATC	GQ67_00144	473	58
543	AGAAATCCTTGGCTAACTGGTGG	AGAAATCCTTGGCTAACTGG	GQ67_00145	43	63
544	CTTGGTCTCTCGTCATCCTGTGG	CTTGGTCTCTCGTCATCCTG	GQ67_00145	82	61
545	GTGTTGTTTATAATCTGAGTTGG	GTGTTGTTTATAATCTGAGT	GQ67_00145	143	61
546	GATAATTACTTAACCAAAGGTGG	GATAATTACTTAACCAAAGG	GQ67_00145	219	62
547	GCCACAACAAACGACCAGAGTGG	GCCACAACAAACGACCAGAG	GQ67_00145	335	70
548	GAGACGCCATCTAAACAAGGAGG	GAGACGCCATCTAAACAAGG	GQ67_00146	126	73
549	AGAATTGGACCTGAGTGATGAGG	AGAATTGGACCTGAGTGATG	GQ67_00146	245	69
550	GCAAGTGCTAAGATCAACTGTGG	GCAAGTGCTAAGATCAACTG	GQ67_00146	372	68
551	TCCACATTGAGCAATGACAACGG	TCCACATTGAGCAATGACAA	GQ67_00146	398	69
552	GGTCGCTGGATCATCCCGAAGGG	GGTCGCTGGATCATCCCGAA	GQ67_00146	485	65
553	AACTTTCACTGAACGAACGATGG	AACTTTCACTGAACGAACGA	GQ67_00147	56	61
554	GCTTATTCGAATCCTTGGAGAGG	GCTTATTCGAATCCTTGGAG	GQ67_00147	92	65
555	TTTGTCTAAACAGAAACTGGCGG	TTTGTCTAAACAGAAACTGG	GQ67_00147	240	68
556	ACTCGGTTAGAGCCTCACCATGG	ACTCGGTTAGAGCCTCACCA	GQ67_00147	345	71
557	AATTGGCGGAACCAGCTCAAGGG	AATTGGCGGAACCAGCTCAA	GQ67_00147	373	66
558	GTAGCGTAAGATCTGGTGAACGG	GTAGCGTAAGATCTGGTGAA	GQ67_00148	37	65
559	GTGTCTTTCATAGAGGGTGACGG	GTGTCTTTCATAGAGGGTGA	GQ67_00148	129	66
560	CAGCTGACGTCCCAATTGAGTGG	CAGCTGACGTCCCAATTGAG	GQ67_00148	196	63
561	AGCTGACGTCCCAATTGAGTGGG	AGCTGACGTCCCAATTGAGT	GQ67_00148	197	62
562	TACGGCCTGCTGTGGCAGAGTGG	TACGGCCTGCTGTGGCAGAG	GQ67_00148	239	65
563	TGGCATTAATGAGAGCCTGGAGG	TGGCATTAATGAGAGCCTGG	GQ67_00149	45	75
564	ATGACTTCAGCTCATGCACTCGG	ATGACTTCAGCTCATGCACT	GQ67_00149	165	61
565	GAGCTGAAGTCATACTACCAGGG	GAGCTGAAGTCATACTACCA	GQ67_00149	195	66
566	CAGAATGGCGAAATTACTAAGGG	CAGAATGGCGAAATTACTAA	GQ67_00149	459	60
567	CAACCTCCAGAATAACCCGATGG	CAACCTCCAGAATAACCCGA	GQ67_00149	474	63
568	TTCCACAGGAACCACCATTGTGG	TTCCACAGGAACCACCATTG	GQ67_00150	98	63
569	AGCTACGTCAGGTCCTATCGTGG	AGCTACGTCAGGTCCTATCG	GQ67_00150	164	66
570	TGCATGCCATGTCTACAGAAAGG	TGCATGCCATGTCTACAGAA	GQ67_00150	301	65
571	TACAGAAAGGAAACCTCGAGTGG	TACAGAAAGGAAACCTCGAG	GQ67_00150	314	76
572	TTGATAGAATCCAATATCGGTGG	TTGATAGAATCCAATATCGG	GQ67_00150	440	65
573	GTAGAGTAGAGGAATATTTGTGG	GTAGAGTAGAGGAATATTTG	GQ67_00151	105	61
574	TACACGTCATCAGTACATTGTGG	TACACGTCATCAGTACATTG	GQ67_00151	190	61
575	GATGGACCTCCATATGCCAACGG	GATGGACCTCCATATGCCAA	GQ67_00151	279	67
576	AGACCCTCTTACCATCGATGAGG	AGACCCTCTTACCATCGATG	GQ67_00151	342	66
577	AATAGATTTAACCTCATCGATGG	AATAGATTTAACCTCATCGA	GQ67_00151	351	61
578	GCCGTATATTGACTCGAGCAGGG	GCCGTATATTGACTCGAGCA	GQ67_00152	195	67
579	GTTGACAGACTTATTCCCAAAGG	GTTGACAGACTTATTCCCAA	GQ67_00152	223	63
580	CTTCCATAAGGAAATCCCTGTGG	CTTCCATAAGGAAATCCCTG	GQ67_00152	328	65
581	AGAGGTACTTTCAACCCACAGGG	AGAGGTACTTTCAACCCACA	GQ67_00152	333	73
582	AAAGACTGTCGGGATCACACCGG	AAAGACTGTCGGGATCACAC	GQ67_00152	375	72
583	TCGACAGTGAAGTTAACTAGAGG	TCGACAGTGAAGTTAACTAG	GQ67_00153	75	65
584	GACCAACGTCCGTAACATGTCGG	GACCAACGTCCGTAACATGT	GQ67_00153	145	69
585	GGACTTACCGTGATCAACGTGGG	GGACTTACCGTGATCAACGT	GQ67_00153	154	70
586	TGGACTTACCGTGATCAACGTGG	TGGACTTACCGTGATCAACG	GQ67_00153	155	74
587	AATACCGGCACGTTGCACCAGGG	AATACCGGCACGTTGCACCA	GQ67_00153	190	73
588	CAGATACTCGATGTTCTGCTGGG	CAGATACTCGATGTTCTGCT	GQ67_00154	149	57
589	GGGCGAATTGACTCAGCAGAAGG	GGGCGAATTGACTCAGCAGA	GQ67_00154	254	62
590	GTGGATTCTGTGGCCCAATGAGG	GTGGATTCTGTGGCCCAATG	GQ67_00154	314	62
591	GCAGCATATAGTGGATTCTGTGG	GCAGCATATAGTGGATTCTG	GQ67_00154	324	66
592	TTCGACCTTCCCACCTTCGGCGG	TTCGACCTTCCCACCTTCGG	GQ67_00154	449	61
593	TGATGATACAATCACAACCGAGG	TGATGATACAATCACAACCG	GQ67_00155	44	73
594	CGTCGAACGAGTCTAACTGTTGG	CGTCGAACGAGTCTAACTGT	GQ67_00155	96	66
595	GTCCAGACCTACCATGACAGAGG	GTCCAGACCTACCATGACAG	GQ67_00155	272	71
596	CCTACCATGACAGAGGCTGATGG	CCTACCATGACAGAGGCTGA	GQ67_00155	279	64
597	TTCACCAGTATCGACGACGAAGG	TTCACCAGTATCGACGACGA	GQ67_00155	390	70
598	CCTACTCAAAGGAGATACAGTGG	CCTACTCAAAGGAGATACAG	GQ67_00156	23	60
599	GGAGAATGACTCTGGCTGAAGGG	GGAGAATGACTCTGGCTGAA	GQ67_00156	123	58
600	CGACGAGCCCTAAAGGGCATAGG	CGACGAGCCCTAAAGGGCAT	GQ67_00156	304	62
601	GAAAGGGTCCTGCATATCGATGG	GAAAGGGTCCTGCATATCGA	GQ67_00156	353	60
602	CTGGTGCCGACAAGAACAAGAGG	CTGGTGCCGACAAGAACAAG	GQ67_00156	484	67
603	ATAGGGTGGGTAATCTCGGTAGG	ATAGGGTGGGTAATCTCGGT	GQ67_00157	45	60
604	AATCTATACATCACTTCATGTGG	AATCTATACATCACTTCATG	GQ67_00157	159	58
605	GTGGAAGTAGAGGTTGACCACGG	GTGGAAGTAGAGGTTGACCA	GQ67_00157	200	71
606	GTGGCAGGACCAACCAGCAGTGG	GTGGCAGGACCAACCAGCAG	GQ67_00157	219	58
607	TTGTAGGCCAGATTCAAGCATGG	TTGTAGGCCAGATTCAAGCA	GQ67_00157	374	64
608	AACTCCTCTATTAACAACAGTGG	AACTCCTCTATTAACAACAG	GQ67_00158	111	71
609	GTCCAGCAACTCTCTTACGATGG	GTCCAGCAACTCTCTTACGA	GQ67_00158	135	61
610	GATATCAACAATGTTCATCGTGG	GATATCAACAATGTTCATCG	GQ67_00158	201	69
611	CATGACAGACCAAATAGCAAAGG	CATGACAGACCAAATAGCAA	GQ67_00158	332	68
612	GCCACCTATCTTCCACTCAAAGG	GCCACCTATCTTCCACTCAA	GQ67_00158	393	59
613	CCACGATTTGTGGTCCAGCTGGG	CCACGATTTGTGGTCCAGCT	GQ67_00159	234	50
614	CCCAGCTGGACCACAAATCGTGG	CCCAGCTGGACCACAAATCG	GQ67_00159	254	61
615	AGCTTCAACGGGAATAGGAGTGG	AGCTTCAACGGGAATAGGAG	GQ67_00159	383	59
616	TTGTAAGGGTCTATGATCTTCGG	TTGTAAGGGTCTATGATCTT	GQ67_00159	418	46
617	GACATTTAACAGATTTGTAAGGG	GACATTTAACAGATTTGTAA	GQ67_00159	432	47
618	AGCCATTGCTGCCATTGTGGTGG	AGCCATTGCTGCCATTGTGG	GQ67_00160	223	64
619	ACGAATCTGTTCCACCACAATGG	ACGAATCTGTTCCACCACAA	GQ67_00160	232	67
620	AACTGATAGCGGATCGACAGAGG	AACTGATAGCGGATCGACAG	GQ67_00160	301	68
621	GTGGACTTTCCGGAGAAGGGCGG	GTGGACTTTCCGGAGAAGGG	GQ67_00160	445	68
622	AGAAGAGATCGGGTCATCGTTGG	AGAAGAGATCGGGTCATCGT	GQ67_00160	473	60
623	CGAAACAACAACTCCTCCGCTGG	CGAAACAACAACTCCTCCGC	GQ67_00161	95	58
624	CTTATTGGCTATGTAACCAGCGG	CTTATTGGCTATGTAACCAG	GQ67_00161	99	74
625	GTTAGATGACGATACGCATGTGG	GTTAGATGACGATACGCATG	GQ67_00161	281	66
626	CTGGTAGCCTTCCTCTCCGACGG	CTGGTAGCCTTCCTCTCCGA	GQ67_00161	443	65
627	AGGGAATAAACCAACACTCGAGG	AGGGAATAAACCAACACTCG	GQ67_00161	466	68
628	GTGTACGTAGGTATATCCTTGGG	GTGTACGTAGGTATATCCTT	GQ67_00162	238	51
629	AGTGTACGTAGGTATATCCTTGG	AGTGTACGTAGGTATATCCT	GQ67_00162	239	55
630	CCTAAACAGTTAGTGTACGTAGG	CCTAAACAGTTAGTGTACGT	GQ67_00162	250	58
631	CCTACGTACACTAACTGTTTAGG	CCTACGTACACTAACTGTTT	GQ67_00162	270	31
632	CATCACAGGAATGACCTGTTCGG	CATCACAGGAATGACCTGTT	GQ67_00163	41	57
633	GCAATCCCTTGATAGCGTTGAGG	GCAATCCCTTGATAGCGTTG	GQ67_00163	92	65
634	GGTTGTTTCATTCTGGTAGGAGG	GGTTGTTTCATTCTGGTAGG	GQ67_00163	242	58
635	AACCATCGACTCCACAGTGTCGG	AACCATCGACTCCACAGTGT	GQ67_00163	305	62
636	TTCTGATCCCAACTTGACGTGGG	TTCTGATCCCAACTTGACGT	GQ67_00163	396	62
637	ATGCCTGAGGATCAAGGTAGAGG	ATGCCTGAGGATCAAGGTAG	GQ67_00164	27	55
638	GGCAGATCCATGGTTCGACTAGG	GGCAGATCCATGGTTCGACT	GQ67_00164	34	62
639	GCATTGTACAGATCCAGCTTGGG	GCATTGTACAGATCCAGCTT	GQ67_00164	121	55
640	GCGTGCACTTCAATTGACCAGGG	GCGTGCACTTCAATTGACCA	GQ67_00164	149	74
641	CCCAGTTAGACCAGTTGATGTGG	CCCAGTTAGACCAGTTGATG	GQ67_00164	365	60
642	CCACCCGGCTGGTTATACGTTGG	CCACCCGGCTGGTTATACGT	GQ67_00165	37	67
643	CCAACGTATAACCAGCCGGGTGG	CCAACGTATAACCAGCCGGG	GQ67_00165	57	73
644	ATAAATACCACTACCACTGGTGG	ATAAATACCACTACCACTGG	GQ67_00165	338	59
645	GCCAGTAACTATTCCACCAGTGG	GCCAGTAACTATTCCACCAG	GQ67_00165	345	65
646	AACACAGCATCAACACAGCAAGG	AACACAGCATCAACACAGCA	GQ67_00165	435	64
647	CATACATGGAAGTTAACGCTTGG	CATACATGGAAGTTAACGCT	GQ67_00166	27	53
648	TGATTTGTTCCAACTACCAAAGG	TGATTTGTTCCAACTACCAA	GQ67_00166	239	59
649	TAAGTACGACTCCAAAGCCAAGG	TAAGTACGACTCCAAAGCCA	GQ67_00166	305	64
650	ATCATATCCGTTCTTTCCAGTGG	ATCATATCCGTTCTTTCCAG	GQ67_00166	405	54
651	GAACTCCAACAACGAGGCCATGG	GAACTCCAACAACGAGGCCA	GQ67_00166	410	54
652	GGCAAGAACGTGATAAAGCACGG	GGCAAGAACGTGATAAAGCA	GQ67_00167	24	64
653	AAGAACGTGATAAAGCACGGAGG	AAGAACGTGATAAAGCACGG	GQ67_00167	27	83
654	TTGAATATCTCCCTAGCAGGTGG	TTGAATATCTCCCTAGCAGG	GQ67_00167	46	65
655	GGAAGCTATAGTTCCTAAGGTGG	GGAAGCTATAGTTCCTAAGG	GQ67_00167	173	66
656	AGCTTTCAGCTGATCAACAGTGG	AGCTTTCAGCTGATCAACAG	GQ67_00167	268	70
657	GCCGCCAAAGTCAGCCAAGATGG	GCCGCCAAAGTCAGCCAAGA	GQ67_00168	16	56
658	CACACCGACACAAGAGTACGTGG	CACACCGACACAAGAGTACG	GQ67_00168	140	64
659	GGTACCACGTACTCTTGTGTCGG	GGTACCACGTACTCTTGTGT	GQ67_00168	156	61
660	TTGTGTCGGTGTGATGAAGTCGG	TTGTGTCGGTGTGATGAAGT	GQ67_00168	170	56
661	TGTCGTTTCTGTCGAGTACAAGG	TGTCGTTTCTGTCGAGTACA	GQ67_00168	425	57
662	GATTGATCCTTGTGTGACGTAGG	GATTGATCCTTGTGTGACGT	GQ67_00169	5	65
663	CACACAAGGATCAATCCCTGAGG	CACACAAGGATCAATCCCTG	GQ67_00169	32	73
664	GAGCACGGCAGCAACAGACGAGG	GAGCACGGCAGCAACAGACG	GQ67_00169	200	67
665	GTTTCCCAAACCATAACTGAGGG	GTTTCCCAAACCATAACTGA	GQ67_00169	252	62
666	AGGGATATGCACCGTGACGACGG	AGGGATATGCACCGTGACGA	GQ67_00169	338	66
667	CAGCCTGACATCTCTTGGGATGG	CAGCCTGACATCTCTTGGGA	GQ67_00170	20	59
668	GGCCAATCGAATGTCCTCAGTGG	GGCCAATCGAATGTCCTCAG	GQ67_00170	230	67
669	TAATGCCCAGCTCACCACTGAGG	TAATGCCCAGCTCACCACTG	GQ67_00170	236	74
670	TAAAGGCTTCTTATTTCGCTCGG	TAAAGGCTTCTTATTTCGCT	GQ67_00170	320	60
671	CTGGGTACTGGAAGACGAAGAGG	CTGGGTACTGGAAGACGAAG	GQ67_00170	428	60
672	GGTTGCCGGCTTCTGGAAGGCGG	GGTTGCCGGCTTCTGGAAGG	GQ67_00171	44	65
673	AGCCTGTCTCAGCAAAGGAGCGG	AGCCTGTCTCAGCAAAGGAG	GQ67_00171	65	67
674	TTCGGTGACATAAGACGACGAGG	TTCGGTGACATAAGACGACG	GQ67_00171	305	67
675	CCTCTTCCAGAGTCTTTCCGCGG	CCTCTTCCAGAGTCTTTCCG	GQ67_00171	333	67
676	TATGTCACCGAACTCGTCCGCGG	TATGTCACCGAACTCGTCCG	GQ67_00171	336	71
677	TACGGGCGCCATGTAGACATTGG	TACGGGCGCCATGTAGACAT	GQ67_00172	341	63
678	TGGTAGTAGTGTCCTTCTGTGGG	TGGTAGTAGTGTCCTTCTGT	GQ67_00172	454	61
679	GGTAAGGATCGGTGTCCTGGTGG	GGTAAGGATCGGTGTCCTGG	GQ67_00172	474	64
680	AGAAGGACACTACTACCACCAGG	AGAAGGACACTACTACCACC	GQ67_00172	479	64
681	CAGGACACCGATCCTTACCTCGG	CAGGACACCGATCCTTACCT	GQ67_00172	498	63
682	CAAGATCGGCCGAAACGCTGAGG	CAAGATCGGCCGAAACGCTG	GQ67_00173	122	62
683	AGTCGTCCGATATGAAGGAGTGG	AGTCGTCCGATATGAAGGAG	GQ67_00173	193	65
684	GTCGTCCGATATGAAGGAGTGGG	GTCGTCCGATATGAAGGAGT	GQ67_00173	194	60
685	TGGAAGGAGAGATTCAGACAGGG	TGGAAGGAGAGATTCAGACA	GQ67_00173	252	70
686	AAAGGTGTCAAGAAGAACGGAGG	AAAGGTGTCAAGAAGAACGG	GQ67_00173	297	74
687	TCACATCGCAGGTATTCTACAGG	TCACATCGCAGGTATTCTAC	GQ67_00174	52	55
688	GTCAAAGTACTCGTATGCGCTGG	GTCAAAGTACTCGTATGCGC	GQ67_00174	74	57
689	AATTTGAAGCCGATTGTCAACGG	AATTTGAAGCCGATTGTCAA	GQ67_00174	99	61
690	AAGTTCTATCGGATGAGGACCGG	AAGTTCTATCGGATGAGGAC	GQ67_00174	412	58
691	TTTGGAAGAGATGACAGCAGAGG	TTTGGAAGAGATGACAGCAG	GQ67_00174	446	71
692	TCTACAGTGATCGAGTCCGTCGG	TCTACAGTGATCGAGTCCGT	GQ67_00175	64	72
693	ACAGACAAGGACTTCTGGCTAGG	ACAGACAAGGACTTCTGGCT	GQ67_00175	195	63
694	CAAGCGGGAAGATAATCGGCTGG	CAAGCGGGAAGATAATCGGC	GQ67_00175	211	59
695	CCTCACACCATCCTGACAAGCGG	CCTCACACCATCCTGACAAG	GQ67_00175	227	67
696	GTACACTATTGTGATGCCACAGG	GTACACTATTGTGATGCCAC	GQ67_00175	477	61
697	CTGCCGGTGGAACCAAACAGCGG	CTGCCGGTGGAACCAAACAG	GQ67_00176	40	73
698	AAAGTGTTACAACTTCTGCAAGG	AAAGTGTTACAACTTCTGCA	GQ67_00176	91	60
699	CCTCCAGACGTAGAACAGCTGGG	CCTCCAGACGTAGAACAGCT	GQ67_00176	234	65
700	ACGCATGTCATCTTGTTGAGAGG	ACGCATGTCATCTTGTTGAG	GQ67_00176	296	67
701	GCTATGCGATGCGCACAACGAGG	GCTATGCGATGCGCACAACG	GQ67_00176	455	72
702	AAGAGTGCGTCTCTAGCTGGAGG	AAGAGTGCGTCTCTAGCTGG	GQ67_00177	79	64
703	GGAACAGTAGGGCCTCCAGATGG	GGAACAGTAGGGCCTCCAGA	GQ67_00177	223	59
704	AAGTTGAGGCATGTAAGCCGTGG	AAGTTGAGGCATGTAAGCCG	GQ67_00177	321	63
705	TTCCGAAACAAAGACCTGGAAGG	TTCCGAAACAAAGACCTGGA	GQ67_00177	385	63
706	ACTGTTCCAACGATCCCAGGAGG	ACTGTTCCAACGATCCCAGG	GQ67_00177	423	73
707	TATACGGTTCATGACAAACTGGG	TATACGGTTCATGACAAACT	GQ67_00178	281	64
708	CAATTCCAACTGGTAATCTGTGG	CAATTCCAACTGGTAATCTG	GQ67_00178	387	61
709	CTGTGGTTTGGACAGCACAGAGG	CTGTGGTTTGGACAGCACAG	GQ67_00178	404	75
710	TGGACAGCACAGAGGCAAGGAGG	TGGACAGCACAGAGGCAAGG	GQ67_00178	412	72
711	ACAGCACAGAGGCAAGGAGGTGG	ACAGCACAGAGGCAAGGAGG	GQ67_00178	415	61
712	GGTCTTGTACAAATAAACTCTGG	GGTCTTGTACAAATAAACTC	GQ67_00179	61	56
713	ACGACACTTTCATACCACCTTGG	ACGACACTTTCATACCACCT	GQ67_00179	87	64
714	GGAAGTTAAGAGTACTACAGTGG	GGAAGTTAAGAGTACTACAG	GQ67_00179	194	62
715	GGATATTGGTTATGGAAGCGTGG	GGATATTGGTTATGGAAGCG	GQ67_00179	302	61
716	GGGTAATTGTCTGTACGACAAGG	GGGTAATTGTCTGTACGACA	GQ67_00179	422	66
717	CCCAGCAATAACCATTTCAAAGG	CCCAGCAATAACCATTTCAA	GQ67_00180	163	54
718	ACTCCTTGCAATGCCTGACCAGG	ACTCCTTGCAATGCCTGACC	GQ67_00180	198	54
719	GATCCTGGTCAGGCATTGCAAGG	GATCCTGGTCAGGCATTGCA	GQ67_00180	215	58
720	ATTATATTATCACTCCCACAAGG	ATTATATTATCACTCCCACA	GQ67_00180	400	73
721	ACAAACTGGTCGTTGATATAAGG	ACAAACTGGTCGTTGATATA	GQ67_00180	412	52
722	CGGGCCCGAAGCTCCTGAAGAGG	CGGGCCCGAAGCTCCTGAAG	GQ67_00181	107	61
723	GAGAAGATCTCTTCAGTCAGCGG	GAGAAGATCTCTTCAGTCAG	GQ67_00181	118	63
724	ATAGTAAGACGACCATAGAGCGG	ATAGTAAGACGACCATAGAG	GQ67_00181	179	63
725	TAACCGCGTCTTGAATGTAGTGG	TAACCGCGTCTTGAATGTAG	GQ67_00181	294	59
726	TGGCCACTACATTCAAGACGCGG	TGGCCACTACATTCAAGACG	GQ67_00181	311	69
727	GTCATCCACAAGGTTAGCATGGG	GTCATCCACAAGGTTAGCAT	GQ67_00182	233	60
728	CCCTAATCGAGTCATCCACAAGG	CCCTAATCGAGTCATCCACA	GQ67_00182	243	68
729	AAAGGCCCATGCTAACCTTGTGG	AAAGGCCCATGCTAACCTTG	GQ67_00182	248	69
730	TCTACGTGCTTCGGCATACGAGG	TCTACGTGCTTCGGCATACG	GQ67_00182	278	63
731	TATTGATAAGAGAAAGAAAGTGG	TATTGATAAGAGAAAGAAAG	GQ67_00182	322	64
732	CCAGAAAGGATTCTGCTGAAGGG	CCAGAAAGGATTCTGCTGAA	GQ67_00183	66	65
733	AGCTTGATATAAGCCAGATGAGG	AGCTTGATATAAGCCAGATG	GQ67_00183	181	65
734	ACTGGGAGTTTCTGAACTGTTGG	ACTGGGAGTTTCTGAACTGT	GQ67_00183	206	58
735	ATGGCACCACCACTTAGACGAGG	ATGGCACCACCACTTAGACG	GQ67_00183	406	68
736	GGTATTCCTCGTCTAAGTGGTGG	GGTATTCCTCGTCTAAGTGG	GQ67_00183	420	63
737	GGAGACTGATGACTTTGAAGCGG	GGAGACTGATGACTTTGAAG	GQ67_00184	98	67
738	ACGTCCAGTCAATCAAACAAAGG	ACGTCCAGTCAATCAAACAA	GQ67_00184	179	66
739	ATCAAACAAAGGCTTCTGCAGGG	ATCAAACAAAGGCTTCTGCA	GQ67_00184	190	67
740	GTTGAGAACCCAGACAAACGTGG	GTTGAGAACCCAGACAAACG	GQ67_00184	300	69
741	TTGAGAACCCAGACAAACGTGGG	TTGAGAACCCAGACAAACGT	GQ67_00184	301	66
742	CTCTAAAGGCACCGATACGTGGG	CTCTAAAGGCACCGATACGT	GQ67_00185	27	63
743	TCTCTAAAGGCACCGATACGTGG	TCTCTAAAGGCACCGATACG	GQ67_00185	28	63
744	TCCGACCTTACCAGACCAGTAGG	TCCGACCTTACCAGACCAGT	GQ67_00185	71	65
745	TCTTTGTAAACCTCTACCCATGG	TCTTTGTAAACCTCTACCCA	GQ67_00185	287	64
746	ATTGACACCCTATTCGCCATGGG	ATTGACACCCTATTCGCCAT	GQ67_00185	291	66
747	TGTCGAACTACTCCCAAACAAGG	TGTCGAACTACTCCCAAACA	GQ67_00186	22	59
748	CAACGACAATTCTTCGCCTGTGG	CAACGACAATTCTTCGCCTG	GQ67_00186	107	60
749	CATGAGACAAGAGCGCAATCGGG	CATGAGACAAGAGCGCAATC	GQ67_00186	431	56
750	TGCTGACAGATTACTATCACAGG	TGCTGACAGATTACTATCAC	GQ67_00186	473	55
751	ATCACAGGCGTACGAAACTCGGG	ATCACAGGCGTACGAAACTC	GQ67_00186	488	57
752	GGAAAGATCACCCATTGCGACGG	GGAAAGATCACCCATTGCGA	GQ67_00187	197	63
753	TCTCAGGGTCGCTCTCCACAGGG	TCTCAGGGTCGCTCTCCACA	GQ67_00187	237	67
754	CGAAGTCACGAAAGTTGCCACGG	CGAAGTCACGAAAGTTGCCA	GQ67_00187	338	68
755	AGTCACGAAAGTTGCCACGGAGG	AGTCACGAAAGTTGCCACGG	GQ67_00187	341	75
756	GTGGCAAGTGGAGAGCTGGGCGG	GTGGCAAGTGGAGAGCTGGG	GQ67_00187	363	68
757	TGATGTCACGATTGGCAACTGGG	TGATGTCACGATTGGCAACT	GQ67_00188	78	61
758	TATGGAACGAGTTGCTCTGGTGG	TATGGAACGAGTTGCTCTGG	GQ67_00188	120	63
759	TTCATTGTCCACTTGAGAGGAGG	TTCATTGTCCACTTGAGAGG	GQ67_00188	152	60
760	TGAACCTTCAACCTTCATCAAGG	TGAACCTTCAACCTTCATCA	GQ67_00188	191	65
761	CGAAGCCACGTCCAAGAGTGAGG	CGAAGCCACGTCCAAGAGTG	GQ67_00188	233	65
762	ACTTCGACGGATCAACCAAGAGG	ACTTCGACGGATCAACCAAG	GQ67_00189	28	70
763	TCGACGGATCAACCAAGAGGCGG	TCGACGGATCAACCAAGAGG	GQ67_00189	31	69
764	ATTGGAGAGGAATAGACGGAAGG	ATTGGAGAGGAATAGACGGA	GQ67_00189	119	65
765	AATTGCAAGATAAGAGTGTGAGG	AATTGCAAGATAAGAGTGTG	GQ67_00189	148	65
766	TCTTCTCAGGAATGCACTGGTGG	TCTTCTCAGGAATGCACTGG	GQ67_00189	386	63
767	TGGTGAACAAGATTGCCGCTGGG	TGGTGAACAAGATTGCCGCT	GQ67_00190	125	64
768	ATTGGAACTTATGGTTTCAGAGG	ATTGGAACTTATGGTTTCAG	GQ67_00190	361	61
769	GATGGCACGATATGCACATGCGG	GATGGCACGATATGCACATG	GQ67_00190	426	69
770	ATATCGTGCCATCTATCAAGAGG	ATATCGTGCCATCTATCAAG	GQ67_00190	456	66
771	TATCGTGCCATCTATCAAGAGGG	TATCGTGCCATCTATCAAGA	GQ67_00190	457	69
772	ACGGCGAAGACTCGTTGGAAGGG	ACGGCGAAGACTCGTTGGAA	GQ67_00191	90	60
773	AACGGCGAAGACTCGTTGGAAGG	AACGGCGAAGACTCGTTGGA	GQ67_00191	91	63
774	TCGTGGCCGGAGGGATCGGAGGG	TCGTGGCCGGAGGGATCGGA	GQ67_00191	145	59
775	GAAGATAGTGGCGTACGCTGAGG	GAAGATAGTGGCGTACGCTG	GQ67_00191	236	62
776	TTTAGGCGTGGATTGTACGGAGG	TTTAGGCGTGGATTGTACGG	GQ67_00191	291	67
777	GCTAGTCGGTATAACACCTCCGG	GCTAGTCGGTATAACACCTC	GQ67_00192	155	62
778	CTCAACTCAGTCAAAGCCGGAGG	CTCAACTCAGTCAAAGCCGG	GQ67_00192	159	66
779	ATCACCAGAAGAGTATAGCAGGG	ATCACCAGAAGAGTATAGCA	GQ67_00192	208	71
780	AGTGTCTACTCCAATGCTGAGGG	AGTGTCTACTCCAATGCTGA	GQ67_00192	302	65
781	ATTGGAGTAGACACTGCCAAAGG	ATTGGAGTAGACACTGCCAA	GQ67_00192	330	69
782	CCGGAAGAAATCCGGTCCAGTGG	CCGGAAGAAATCCGGTCCAG	GQ67_00193	105	62
783	CCGGTCCAGTGGGAAAGTGGAGG	CCGGTCCAGTGGGAAAGTGG	GQ67_00193	116	69
784	GAGACCACAGAGAATAGTGAAGG	GAGACCACAGAGAATAGTGA	GQ67_00193	174	64
785	ACTGGAGTCAGAACTCGTACCGG	ACTGGAGTCAGAACTCGTAC	GQ67_00193	266	64
786	AGAACACTATAATAGGCTAGAGG	AGAACACTATAATAGGCTAG	GQ67_00193	386	64
787	AATTGTTCGGCGTCTACAGACGG	AATTGTTCGGCGTCTACAGA	GQ67_00194	52	62
788	CCCGTACCGTGAAGAACGATAGG	CCCGTACCGTGAAGAACGAT	GQ67_00194	256	64
789	GGGCGTCGAGCCTCAATATGAGG	GGGCGTCGAGCCTCAATATG	GQ67_00194	329	61
790	GTCTTTGTTGAGGTAATCAGCGG	GTCTTTGTTGAGGTAATCAG	GQ67_00194	464	63
791	CAACAAAGACAAATACAAGTTGG	CAACAAAGACAAATACAAGT	GQ67_00194	497	61
792	GGCGATACTAGAGAAGCAGGTGG	GGCGATACTAGAGAAGCAGG	GQ67_00195	142	60
793	CTAATGTGCCTCAAAGGAGACGG	CTAATGTGCCTCAAAGGAGA	GQ67_00195	282	60
794	GGAGAACGCAAAGCGATACGTGG	GGAGAACGCAAAGCGATACG	GQ67_00195	352	69
795	AACGCAAAGCGATACGTGGACGG	AACGCAAAGCGATACGTGGA	GQ67_00195	356	61
796	TGCAGCAGCTCCAATAGCAACGG	TGCAGCAGCTCCAATAGCAA	GQ67_00195	466	63
797	TTATGAGAGAGATAAGATCCTGG	TTATGAGAGAGATAAGATCC	GQ67_00196	86	61
798	ATTCTTCGACTCCACTGGTGCGG	ATTCTTCGACTCCACTGGTG	GQ67_00196	117	58
799	ACACCAGTAGTCAACGTGAGCGG	ACACCAGTAGTCAACGTGAG	GQ67_00196	187	65
800	TTGATTGAGGCATCTCCACAAGG	TTGATTGAGGCATCTCCACA	GQ67_00196	406	63
801	CCTCAATCAAAGACGCGGAGAGG	CCTCAATCAAAGACGCGGAG	GQ67_00196	439	62
802	TTCGAATGCTCCATAAGCAGCGG	TTCGAATGCTCCATAAGCAG	GQ67_00197	158	65
803	GACATTCTACTCGACCAGGAAGG	GACATTCTACTCGACCAGGA	GQ67_00197	207	67
804	TACTTGACAGCCAAATGCAAGGG	TACTTGACAGCCAAATGCAA	GQ67_00197	250	62
805	AGCGAAGAAGAACCGGAACATGG	AGCGAAGAAGAACCGGAACA	GQ67_00197	294	62
806	CAAGAACGGAGATAAACCCGTGG	CAAGAACGGAGATAAACCCG	GQ67_00197	371	77
807	TACTCAATGATATAGCGACCGGG	TACTCAATGATATAGCGACC	GQ67_00198	106	64
808	ATCAAAGGTAATGAAGTACCCGG	ATCAAAGGTAATGAAGTACC	GQ67_00198	108	68
809	GTAATTCCATGAGGGTTCCATGG	GTAATTCCATGAGGGTTCCA	GQ67_00198	358	59
810	AGCTTGCTGACACGAAGCCATGG	AGCTTGCTGACACGAAGCCA	GQ67_00198	361	60
811	TCGACACCGGTAATTCCATGAGG	TCGACACCGGTAATTCCATG	GQ67_00198	367	67
812	TCAGGAGTTTGCAACCAAGGAGG	TCAGGAGTTTGCAACCAAGG	GQ67_00199	140	74
813	ATTGTACAAAGAACGGGCCAGGG	ATTGTACAAAGAACGGGCCA	GQ67_00199	179	70
814	CAGCTTGTCCCTGATTGAGTCGG	CAGCTTGTCCCTGATTGAGT	GQ67_00199	233	68
815	GTTAATAAGAGCGTTGTCCAGGG	GTTAATAAGAGCGTTGTCCA	GQ67_00199	347	66
816	GATGCCGGATTAGGTAACGGTGG	GATGCCGGATTAGGTAACGG	GQ67_00199	468	75
817	GGACCCTAGATCGATTGGAGAGG	GGACCCTAGATCGATTGGAG	GQ67_00200	50	72
818	CAAGAAGTTGAATACAACGAAGG	CAAGAAGTTGAATACAACGA	GQ67_00200	348	72
819	TGAATACAACGAAGGAACGTGGG	TGAATACAACGAAGGAACGT	GQ67_00200	356	71
820	ATACAACGAAGGAACGTGGGTGG	ATACAACGAAGGAACGTGGG	GQ67_00200	359	70
821	ATCAACAAACACTACGTCAGCGG	ATCAACAAACACTACGTCAG	GQ67_00200	365	73
822	GAAACTGAAATGTCATTCTGTGG	GAAACTGAAATGTCATTCTG	GQ67_00201	166	68
823	TGAAAGCTCTCCGGACAACAAGG	TGAAAGCTCTCCGGACAACA	GQ67_00201	230	64
824	TGATAAGCGAAGGAGAAACACGG	TGATAAGCGAAGGAGAAACA	GQ67_00201	269	64
825	CCTTTGGTTGAGACGCTCAACGG	CCTTTGGTTGAGACGCTCAA	GQ67_00201	350	66
826	GGCAATCTTGGAAATAGGGTCGG	GGCAATCTTGGAAATAGGGT	GQ67_00201	458	61
827	TTGCAGCTGAGAATTACTGGTGG	TTGCAGCTGAGAATTACTGG	GQ67_00202	138	74
828	TGGGTGAGAGATAAGCTGCTGGG	TGGGTGAGAGATAAGCTGCT	GQ67_00202	162	61
829	AGCAAATGACTCGCCACTCAGGG	AGCAAATGACTCGCCACTCA	GQ67_00202	200	58
830	ATCGCCATCAATACCCTGAGTGG	ATCGCCATCAATACCCTGAG	GQ67_00202	207	69
831	CGACGTAAAGCGTCCTCCTGAGG	CGACGTAAAGCGTCCTCCTG	GQ67_00202	436	58
832	TGGATATTCCGGTCTGAACTCGG	TGGATATTCCGGTCTGAACT	GQ67_00203	44	60
833	CAATTACTCCGAGTTCAGACCGG	CAATTACTCCGAGTTCAGAC	GQ67_00203	56	62
834	GGACTGCTGGAAAGATACGTTGG	GGACTGCTGGAAAGATACGT	GQ67_00203	251	67
835	GAACCAATGCGCACATTCAGCGG	GAACCAATGCGCACATTCAG	GQ67_00203	326	61
836	TGATAGAGTTCATTTCCCAAAGG	TGATAGAGTTCATTTCCCAA	GQ67_00203	445	62
837	GTTATTGTGAAATCTCATGGTGG	GTTATTGTGAAATCTCATGG	GQ67_00204	110	74
838	CAGGCCAAGAGGAAGCGTATGGG	CAGGCCAAGAGGAAGCGTAT	GQ67_00204	169	67
839	GATGAAGTCGTCTATCTGGGCGG	GATGAAGTCGTCTATCTGGG	GQ67_00204	203	74
840	CTTGCATTGGGAGACAACAGTGG	CTTGCATTGGGAGACAACAG	GQ67_00204	310	69
841	ACGCACCAAGAGAACAAGCGTGG	ACGCACCAAGAGAACAAGCG	GQ67_00204	437	68
842	GATCAGCAGACAATGCGTACTGG	GATCAGCAGACAATGCGTAC	GQ67_00205	47	61
843	GGTTTCACCATCTGTCGGAGTGG	GGTTTCACCATCTGTCGGAG	GQ67_00205	239	65
844	GAGGTTGCCACTCCGACAGATGG	GAGGTTGCCACTCCGACAGA	GQ67_00205	252	61
845	TGGGACTTCCTAGAGCTGGATGG	TGGGACTTCCTAGAGCTGGA	GQ67_00205	330	64
846	GAAGAGGCTCTAAGATCCAGAGG	GAAGAGGCTCTAAGATCCAG	GQ67_00205	387	71
847	ATGGCTCCCTTACAACAAGTCGG	ATGGCTCCCTTACAACAAGT	GQ67_00206	21	69
848	CAACAAGTCGGCAGACACGGAGG	CAACAAGTCGGCAGACACGG	GQ67_00206	33	67
849	GGAATGTAGGAAGCACAAGGTGG	GGAATGTAGGAAGCACAAGG	GQ67_00206	158	77
850	AGAACTCGGAAAGGACCCAGAGG	AGAACTCGGAAAGGACCCAG	GQ67_00206	218	77
851	TGACGACTACGAAATTGGCGTGG	TGACGACTACGAAATTGGCG	GQ67_00206	308	69
852	CGATCCAAGTTGGGATGGTGTGG	CGATCCAAGTTGGGATGGTG	GQ67_00207	113	64
853	TGCCCTGTACAACTCTGTGGTGG	TGCCCTGTACAACTCTGTGG	GQ67_00207	284	58
854	GTCCACCACAGAGTTGTACAGGG	GTCCACCACAGAGTTGTACA	GQ67_00207	302	72
855	CCTCTTACCGGTATTGCACAGGG	CCTCTTACCGGTATTGCACA	GQ67_00207	426	67
856	CAGTGTCACACCCTACAATGCGG	CAGTGTCACACCCTACAATG	GQ67_00207	452	71
857	CGTGGTTGGAAAGCTACAAGTGG	CGTGGTTGGAAAGCTACAAG	GQ67_00208	121	68
858	GTTCCTATTTCCACCACGAGAGG	GTTCCTATTTCCACCACGAG	GQ67_00208	136	65
859	GTGGCAAGAAACAGTCCTTGAGG	GTGGCAAGAAACAGTCCTTG	GQ67_00208	202	70
860	TCTCCGAAGGAACATAGGGTGGG	TCTCCGAAGGAACATAGGGT	GQ67_00208	363	67
861	TCCTTCGGAGACAGTACCAGAGG	TCCTTCGGAGACAGTACCAG	GQ67_00208	395	69
862	ATCAGCCCATTCAACCACAGAGG	ATCAGCCCATTCAACCACAG	GQ67_00209	110	77
863	TCCAATGGGTATCCTTGGAAGGG	TCCAATGGGTATCCTTGGAA	GQ67_00209	177	59
864	ATCCAATGGGTATCCTTGGAAGG	ATCCAATGGGTATCCTTGGA	GQ67_00209	178	57
865	GTAAGCTTCAGGGATCCAATGGG	GTAAGCTTCAGGGATCCAAT	GQ67_00209	191	64
866	ACCCTTCCAAGGATACCCATTGG	ACCCTTCCAAGGATACCCAT	GQ67_00209	196	61
867	GCGAGAGATCGGTGTCGCTAGGG	GCGAGAGATCGGTGTCGCTA	GQ67_00210	61	61
868	CGCATCCAACTGATATGTGGTGG	CGCATCCAACTGATATGTGG	GQ67_00210	317	62
869	AGGCGCATCCAACTGATATGTGG	AGGCGCATCCAACTGATATG	GQ67_00210	320	62
870	GTTTACCACCACATATCAGTTGG	GTTTACCACCACATATCAGT	GQ67_00210	332	61
871	CTCAAGCAGAGCAGTCGCAGAGG	CTCAAGCAGAGCAGTCGCAG	GQ67_00210	497	57
872	GAGATTCTGGCGAAGGCTGGAGG	GAGATTCTGGCGAAGGCTGG	GQ67_00211	97	57
873	TGGCAGAATTGTTGTGACATCGG	TGGCAGAATTGTTGTGACAT	GQ67_00211	131	59
874	ATGCCAGTCACCGTAAACGGTGG	ATGCCAGTCACCGTAAACGG	GQ67_00211	186	72
875	CTATGAGTTTGGTAACCCAAAGG	CTATGAGTTTGGTAACCCAA	GQ67_00211	236	65
876	GGTGGAGTCATAGCAATGAGTGG	GGTGGAGTCATAGCAATGAG	GQ67_00211	423	68
877	TAAAGGAGGTACCGGTGGAGTGG	TAAAGGAGGTACCGGTGGAG	GQ67_00212	5	57
878	AGTGGAACAGATGAGATGGAAGG	AGTGGAACAGATGAGATGGA	GQ67_00212	97	66
879	GAACCTGCTTCAACAATACGAGG	GAACCTGCTTCAACAATACG	GQ67_00212	260	72
880	ACAATACGAGGACAATTCCAAGG	ACAATACGAGGACAATTCCA	GQ67_00212	272	64
881	CTTTAGGAGATGGAAACAGACGG	CTTTAGGAGATGGAAACAGA	GQ67_00212	338	62
882	ATTTGCCTGTTTGGACAACGAGG	ATTTGCCTGTTTGGACAACG	GQ67_00213	20	67
883	AAACAGGCAAATAAGACGGCCGG	AAACAGGCAAATAAGACGGC	GQ67_00213	51	53
884	AACAGGCAAATAAGACGGCCGGG	AACAGGCAAATAAGACGGCC	GQ67_00213	52	54
885	ATTGGCAGTGGTGCTCACGGCGG	ATTGGCAGTGGTGCTCACGG	GQ67_00213	176	69
886	CCTGATCGAGAGTTTACTGAAGG	CCTGATCGAGAGTTTACTGA	GQ67_00213	332	59
887	TTGCTGGGAGCTGTACACAATGG	TTGCTGGGAGCTGTACACAA	GQ67_00214	180	75
888	GAGCTGTACACAATGGAGCACGG	GAGCTGTACACAATGGAGCA	GQ67_00214	187	71
889	CCAGACGGATACTTGCAGCCAGG	CCAGACGGATACTTGCAGCC	GQ67_00214	217	62
890	GTCTGGAAAGTACGTGCCAAGGG	GTCTGGAAAGTACGTGCCAA	GQ67_00214	297	61
891	CTGTAATCAACTGTTCAGGGTGG	CTGTAATCAACTGTTCAGGG	GQ67_00214	367	72
892	CGCAATAAGAACTTGTTGGGTGG	CGCAATAAGAACTTGTTGGG	GQ67_00215	93	61
893	ACTACGCAATAAGAACTTGTTGG	ACTACGCAATAAGAACTTGT	GQ67_00215	97	54
894	GGGTACTGAAGTTGCAGATGAGG	GGGTACTGAAGTTGCAGATG	GQ67_00215	185	58
895	TGTAAACGTTTCCTTTGAGGTGG	TGTAAACGTTTCCTTTGAGG	GQ67_00215	447	55
896	ATTCAGCACCAAAGAATCTGCGG	ATTCAGCACCAAAGAATCTG	GQ67_00215	494	66
897	CATTCATTACTGTTTCCGAGCGG	CATTCATTACTGTTTCCGAG	GQ67_00216	32	68
898	GATTGAGTATGCCCTGAATGCGG	GATTGAGTATGCCCTGAATG	GQ67_00216	92	75
899	CTCTGAATTGACCAATGACGAGG	CTCTGAATTGACCAATGACG	GQ67_00216	167	67
900	GCACAAATTACTCCAGACCTGGG	GCACAAATTACTCCAGACCT	GQ67_00216	225	65
901	GGTGTTTCGCTATTAGTCGGAGG	GGTGTTTCGCTATTAGTCGG	GQ67_00216	423	61
902	ATTAGAGCATAAAGATGTCTGGG	ATTAGAGCATAAAGATGTCT	GQ67_00217	62	60
903	AATCGCTTAGCAAAGCAGGCCGG	AATCGCTTAGCAAAGCAGGC	GQ67_00217	243	63
904	ACCTTTGGATAAGTGATGGAAGG	ACCTTTGGATAAGTGATGGA	GQ67_00217	415	57
905	TCCTTCCATCACTTATCCAAAGG	TCCTTCCATCACTTATCCAA	GQ67_00217	434	61
906	TACCTAGACTGGGCCACTAGAGG	TACCTAGACTGGGCCACTAG	GQ67_00217	489	59
907	ATGTTGAACTGTCTAGCCAACGG	ATGTTGAACTGTCTAGCCAA	GQ67_00218	228	68
908	AATGACATATGCATGGCTGATGG	AATGACATATGCATGGCTGA	GQ67_00218	299	62
909	CTTGCTGAATGACATATGCATGG	CTTGCTGAATGACATATGCA	GQ67_00218	306	60
910	GATTGTAGAAATACTCTGGTAGG	GATTGTAGAAATACTCTGGT	GQ67_00218	474	55
911	GTAGGAAATGATACTCATAAGGG	GTAGGAAATGATACTCATAA	GQ67_00218	492	60
912	GTCCTCACGATCGTTGACAAAGG	GTCCTCACGATCGTTGACAA	GQ67_00219	5	65
913	GGCCTTTGTCAACGATCGTGAGG	GGCCTTTGTCAACGATCGTG	GQ67_00219	23	64
914	TCTATAGGAAGACTGGAAGTCGG	TCTATAGGAAGACTGGAAGT	GQ67_00219	111	69
915	CGGACAGATTCAAAGGACAAAGG	CGGACAGATTCAAAGGACAA	GQ67_00219	385	64
916	GTCAACGACTGGATACTCTGAGG	GTCAACGACTGGATACTCTG	GQ67_00219	455	75
917	TGATTGCCTGGCAAGCGAAGTGG	TGATTGCCTGGCAAGCGAAG	GQ67_00220	35	63
918	AGATGGAGTGTTATCAGAGGCGG	AGATGGAGTGTTATCAGAGG	GQ67_00220	71	65
919	ATCCCATTCAGAGACCACATGGG	ATCCCATTCAGAGACCACAT	GQ67_00220	110	78
920	GGTTGAACAGTACGCCCATGTGG	GGTTGAACAGTACGCCCATG	GQ67_00220	116	65
921	TTTGAAAGACGCAGGCATCAAGG	TTTGAAAGACGCAGGCATCA	GQ67_00220	419	58
922	TGATCTTGTTCATCCAACGTCGG	TGATCTTGTTCATCCAACGT	GQ67_00221	118	64
923	ACCGATCGATATTCCGACGTTGG	ACCGATCGATATTCCGACGT	GQ67_00221	125	61
924	AGCTTGTAAACAGGTATCGACGG	AGCTTGTAAACAGGTATCGA	GQ67_00221	287	67
925	GATTAGCCCTCAAATTCAAGAGG	GATTAGCCCTCAAATTCAAG	GQ67_00221	327	66
926	TGAACGAACCTTGAACGTTGTGG	TGAACGAACCTTGAACGTTG	GQ67_00221	446	60
927	TGAGGGCCTGAATAGACGATTGG	TGAGGGCCTGAATAGACGAT	GQ67_00222	137	58
928	CTTTGACACCCTGTCGATATTGG	CTTTGACACCCTGTCGATAT	GQ67_00222	193	39
929	ATGCATTGCCAATATCGACAGGG	ATGCATTGCCAATATCGACA	GQ67_00222	205	69
930	CTTCATCCTTGTATGTTCCTGGG	CTTCATCCTTGTATGTTCCT	GQ67_00222	267	48
931	TTACTATGTCGAGAAGAACGTGG	TTACTATGTCGAGAAGAACG	GQ67_00222	334	74
932	TTTAACATTCTGGATTTGGTCGG	TTTAACATTCTGGATTTGGT	GQ67_00223	176	57
933	GTTACGGGAGCAGACGATACGGG	GTTACGGGAGCAGACGATAC	GQ67_00223	217	56
934	TGTTACGGGAGCAGACGATACGG	TGTTACGGGAGCAGACGATA	GQ67_00223	218	58
935	TACAAGCAAAGTCATTCGCATGG	TACAAGCAAAGTCATTCGCA	GQ67_00223	269	61
936	CAAGTCAACAAGTCGCAAACCGG	CAAGTCAACAAGTCGCAAAC	GQ67_00223	360	57
937	AAATTCAGTAGTTACTTGAGTGG	AAATTCAGTAGTTACTTGAG	GQ67_00224	45	65
938	AAAGATTCTACGGTCCATGGAGG	AAAGATTCTACGGTCCATGG	GQ67_00224	210	70
939	CAGACCTTACTATGTTCATGAGG	CAGACCTTACTATGTTCATG	GQ67_00224	254	65
940	ACCTTACTATGTTCATGAGGTGG	ACCTTACTATGTTCATGAGG	GQ67_00224	257	63
941	GGTGGAGTTGTCTGACTCAATGG	GGTGGAGTTGTCTGACTCAA	GQ67_00224	275	62
942	TAAGGTTGTGCATACCACCTGGG	TAAGGTTGTGCATACCACCT	GQ67_00225	62	70
943	GTCGGACATTGTCATATCAGAGG	GTCGGACATTGTCATATCAG	GQ67_00225	191	66
944	GTATACCGATGTCACAGTGGAGG	GTATACCGATGTCACAGTGG	GQ67_00225	293	68
945	TGAGAAACCAAACCATGCAAGGG	TGAGAAACCAAACCATGCAA	GQ67_00225	421	69
946	GCAGCTCGTAGATATCACTCTGG	GCAGCTCGTAGATATCACTC	GQ67_00225	464	66
947	GGTAAATCTTAATACTGACAAGG	GGTAAATCTTAATACTGACA	GQ67_00226	47	72
948	CAATCGTTTCAGCTCGGGATCGG	CAATCGTTTCAGCTCGGGAT	GQ67_00226	269	57
949	AGCTTATGGTCTCCGCCTTGAGG	AGCTTATGGTCTCCGCCTTG	GQ67_00226	295	61
950	TTTCGTCGCCCAGAGAGGTGTGG	TTTCGTCGCCCAGAGAGGTG	GQ67_00226	425	64
951	AGATCTGCGAGACAGACCCTTGG	AGATCTGCGAGACAGACCCT	GQ67_00226	464	62
952	GGAAATTCGCTAGCACCGCGTGG	GGAAATTCGCTAGCACCGCG	GQ67_00227	60	68
953	GAAAGTTCTAGTTCGAGCCCTGG	GAAAGTTCTAGTTCGAGCCC	GQ67_00227	92	55
954	GAATTTCCAAGCTCGGGCCAGGG	GAATTTCCAAGCTCGGGCCA	GQ67_00227	95	63
955	TCAATTGCCCATCATGGTAGAGG	TCAATTGCCCATCATGGTAG	GQ67_00227	203	57
956	CCAAACACGATGAGCGCACAGGG	CCAAACACGATGAGCGCACA	GQ67_00227	250	61
957	TTTAGGCAATCGAATTGCAACGG	TTTAGGCAATCGAATTGCAA	GQ67_00228	44	59
958	ATTGTGACCAGAACCTCAGAGGG	ATTGTGACCAGAACCTCAGA	GQ67_00228	94	63
959	GATTGTGACCAGAACCTCAGAGG	GATTGTGACCAGAACCTCAG	GQ67_00228	95	69
960	CGTTTCTGACAGCATAGGTGTGG	CGTTTCTGACAGCATAGGTG	GQ67_00228	333	65
961	TGTGATAACTGATATTGCAGCGG	TGTGATAACTGATATTGCAG	GQ67_00228	377	71
962	GTCCTCGTAGGGAGAGAAGGAGG	GTCCTCGTAGGGAGAGAAGG	GQ67_00229	38	66
963	TTACTCTTAGTGTCCTCGTAGGG	TTACTCTTAGTGTCCTCGTA	GQ67_00229	49	60
964	GTCGTCACGTACACAAACGACGG	GTCGTCACGTACACAAACGA	GQ67_00229	351	72
965	AACTCGGTTTGATGTTGCCAAGG	AACTCGGTTTGATGTTGCCA	GQ67_00229	431	61
966	TTGGTGGTAAGAATGATCAAGGG	TTGGTGGTAAGAATGATCAA	GQ67_00229	460	65
967	AGCGTTGGTTGAGTCTAGAGTGG	AGCGTTGGTTGAGTCTAGAG	GQ67_00230	53	60
968	GACTCAACCAACGCTTTCGAAGG	GACTCAACCAACGCTTTCGA	GQ67_00230	81	55
969	CGGACTTAGACAGATCCCGTTGG	CGGACTTAGACAGATCCCGT	GQ67_00230	161	67
970	ATGTCTTGAGGATCAACTTGTGG	ATGTCTTGAGGATCAACTTG	GQ67_00230	273	55
971	AAGTTGATCCTCAAGACATGTGG	AAGTTGATCCTCAAGACATG	GQ67_00230	297	66
972	AAGTATGGAGAATGCGTACGAGG	AAGTATGGAGAATGCGTACG	GQ67_00231	65	71
973	AGCAGGAGACGGCGTCGATGTGG	AGCAGGAGACGGCGTCGATG	GQ67_00231	77	64
974	GTACCCGTTAATTGGCTGAACGG	GTACCCGTTAATTGGCTGAA	GQ67_00231	305	63
975	TCAGCCAATTAACGGGTACGAGG	TCAGCCAATTAACGGGTACG	GQ67_00231	329	68
976	TGTAGAGATGACACTTTGCATGG	TGTAGAGATGACACTTTGCA	GQ67_00231	470	62
977	GGTACTCAGAGGAAACTGGTTGG	GGTACTCAGAGGAAACTGGT	GQ67_00232	98	61
978	GGGCAATAATCGGTACTCAGAGG	GGGCAATAATCGGTACTCAG	GQ67_00232	109	70
979	GCTTGTCGGGTCCAATTGCAGGG	GCTTGTCGGGTCCAATTGCA	GQ67_00232	237	63
980	TGTGGCCAGATAACTGTGACGGG	TGTGGCCAGATAACTGTGAC	GQ67_00232	298	58
981	GATACAATTACAGAAGTGTCCGG	GATACAATTACAGAAGTGTC	GQ67_00232	348	57
982	GTATATGAAGTTGTACAGCAGGG	GTATATGAAGTTGTACAGCA	GQ67_00233	208	65
983	TATACACATCCGTGACGCAGTGG	TATACACATCCGTGACGCAG	GQ67_00233	246	65
984	TTCCAACAGCTCGAGTGACGAGG	TTCCAACAGCTCGAGTGACG	GQ67_00233	343	66
985	TTGTTGTCACTGACAGCGGTAGG	TTGTTGTCACTGACAGCGGT	GQ67_00233	371	62
986	GTCCATAAATGGCCTCATCCGGG	GTCCATAAATGGCCTCATCC	GQ67_00233	494	57
987	AGAACACCTCCTCTGAGTTGAGG	AGAACACCTCCTCTGAGTTG	GQ67_00234	81	62
988	ATACAACCTCAACTCAGAGGAGG	ATACAACCTCAACTCAGAGG	GQ67_00234	95	69
989	CCCAAAGTATGAGAAACTGGTGG	CCCAAAGTATGAGAAACTGG	GQ67_00234	215	69
990	AAGAGAAAGTGCAAATTGGAGGG	AAGAGAAAGTGCAAATTGGA	GQ67_00234	294	63
991	AAGAAGATTTGAATGGTCAGCGG	AAGAAGATTTGAATGGTCAG	GQ67_00234	424	64
992	AGTTTGGCCTTATCAAGACGAGG	AGTTTGGCCTTATCAAGACG	GQ67_00235	112	68
993	CCTTCCAGCAAACTTGCCAAAGG	CCTTCCAGCAAACTTGCCAA	GQ67_00235	131	65
994	ATCGTATGTAGCTTACAAAGTGG	ATCGTATGTAGCTTACAAAG	GQ67_00235	221	70
995	AGAGCAAAGGATTTGGCCGGAGG	AGAGCAAAGGATTTGGCCGG	GQ67_00235	279	65
996	TCTAATGCGGCAGCACTAGGTGG	TCTAATGCGGCAGCACTAGG	GQ67_00235	381	68
997	AACCGGAATACCTATATCCAGGG	AACCGGAATACCTATATCCA	GQ67_00236	47	59
998	AGCAATGCAAAGCACCCGAAAGG	AGCAATGCAAAGCACCCGAA	GQ67_00236	157	61
999	ATTGCTGCATATTCCAGCAGTGG	ATTGCTGCATATTCCAGCAG	GQ67_00236	194	59
1000	ACTATGGGATGGTGCACAAGAGG	ACTATGGGATGGTGCACAAG	GQ67_00236	385	59
1001	TGCACAAGAGGACGAGACGAAGG	TGCACAAGAGGACGAGACGA	GQ67_00236	397	62
1002	TATTGCCCTAGTCGTGGAGAAGG	TATTGCCCTAGTCGTGGAGA	GQ67_00237	116	60
1003	GAGGTTCTCAATTATCGCCAGGG	GAGGTTCTCAATTATCGCCA	GQ67_00237	122	61
1004	GTAGTGTCTAGTGCTCAAGGAGG	GTAGTGTCTAGTGCTCAAGG	GQ67_00237	185	80
1005	GACTATTGTCAAATCACCTGAGG	GACTATTGTCAAATCACCTG	GQ67_00237	250	68
1006	ACGGGTCGATCAAGCCAGAGAGG	ACGGGTCGATCAAGCCAGAG	GQ67_00237	379	71
1007	AGTGATCTCTGGTGGCACCGTGG	AGTGATCTCTGGTGGCACCG	GQ67_00238	104	69
1008	ACAAACACCACAGGAACAGGAGG	ACAAACACCACAGGAACAGG	GQ67_00238	198	67
1009	ACCACTGCAACTGGCACAGGAGG	ACCACTGCAACTGGCACAGG	GQ67_00238	231	59
1010	AGTTTCTGTACCTGTGCCAGTGG	AGTTTCTGTACCTGTGCCAG	GQ67_00238	350	67
1011	AACTGGTAACGGTGCCCAAGCGG	AACTGGTAACGGTGCCCAAG	GQ67_00238	389	60
1012	GGAAGACCTTAGCATATCACAGG	GGAAGACCTTAGCATATCAC	GQ67_00239	83	58
1013	AAGAGGTTAAGTCGGCTCTGAGG	AAGAGGTTAAGTCGGCTCTG	GQ67_00239	172	71
1014	TGATAACAGCGACGTCAATGTGG	TGATAACAGCGACGTCAATG	GQ67_00239	290	66
1015	CAATTCCTCCATCAGCAATGTGG	CAATTCCTCCATCAGCAATG	GQ67_00239	407	71
1016	ATGCGCCACATTGCTGATGGAGG	ATGCGCCACATTGCTGATGG	GQ67_00239	422	62
1017	TCGTTCTGTGACTTCAACCAAGG	TCGTTCTGTGACTTCAACCA	GQ67_00240	134	66
1018	CAAACACAACGCTGTCAGGGTGG	CAAACACAACGCTGTCAGGG	GQ67_00240	198	64
1019	CATCAAACACAACGCTGTCAGGG	CATCAAACACAACGCTGTCA	GQ67_00240	201	64
1020	GGCAGTCTTGGTGGATACGATGG	GGCAGTCTTGGTGGATACGA	GQ67_00240	339	65
1021	TGTTCCAACTCCCATACCAGAGG	TGTTCCAACTCCCATACCAG	GQ67_00240	413	73
1022	GCCCACTATGTTAGCCAGAAAGG	GCCCACTATGTTAGCCAGAA	GQ67_00241	116	58
1023	ATTAGCTAGACAATGTCTGGTGG	ATTAGCTAGACAATGTCTGG	GQ67_00241	140	69
1024	ACTGCACCCGCATAATGAGGAGG	ACTGCACCCGCATAATGAGG	GQ67_00241	170	68
1025	GGGTATTGTCTACTGCCCAAAGG	GGGTATTGTCTACTGCCCAA	GQ67_00241	351	68
1026	GTGATTCAGAGTCCACCTCATGG	GTGATTCAGAGTCCACCTCA	GQ67_00241	441	64
1027	GGCCCTCAAGTACGAACAGGAGG	GGCCCTCAAGTACGAACAGG	GQ67_00242	221	62
1028	CGAACAGGAGGAAATGCAAGCGG	CGAACAGGAGGAAATGCAAG	GQ67_00242	233	68
1029	GGTACCATCAGGTAAGGTGATGG	GGTACCATCAGGTAAGGTGA	GQ67_00242	437	59
1030	GCTCCCATCACCTTACCTGATGG	GCTCCCATCACCTTACCTGA	GQ67_00242	453	58
1031	CCTGATGGTACCGTACGTGAAGG	CCTGATGGTACCGTACGTGA	GQ67_00242	468	64
1032	TGAGAGAGTTTACAAAGCATGGG	TGAGAGAGTTTACAAAGCAT	GQ67_00243	27	59
1033	ATGCTTTGTAAACTCTCTCAGGG	ATGCTTTGTAAACTCTCTCA	GQ67_00243	50	60
1034	GTGAACAAGAAGGAAACTACGGG	GTGAACAAGAAGGAAACTAC	GQ67_00243	219	63
1035	AACTTGGCAGTGTCACTCAAAGG	AACTTGGCAGTGTCACTCAA	GQ67_00243	370	62
1036	TCACAAACAACAACCAGACATGG	TCACAAACAACAACCAGACA	GQ67_00243	453	62
1037	ATACGGATCCAGAGAAGCAGAGG	ATACGGATCCAGAGAAGCAG	GQ67_00244	61	62
1038	GTACACTGTTCTTTGCTATGAGG	GTACACTGTTCTTTGCTATG	GQ67_00244	216	53
1039	AGTACTTGTGAGACGTCACCGGG	AGTACTTGTGAGACGTCACC	GQ67_00244	378	57
1040	TAGTACTTGTGAGACGTCACCGG	TAGTACTTGTGAGACGTCAC	GQ67_00244	379	57
1041	TCACAAGTACTACAGATTGTGGG	TCACAAGTACTACAGATTGT	GQ67_00244	410	55
1042	CCTGAAGGTTAACTACAAAGAGG	CCTGAAGGTTAACTACAAAG	GQ67_00245	56	70
1043	CTTGTATTCGCAGTGGAAGGAGG	CTTGTATTCGCAGTGGAAGG	GQ67_00245	136	63
1044	GGTCTCACTTGTATTCGCAGTGG	GGTCTCACTTGTATTCGCAG	GQ67_00245	143	67
1045	ATACGTTCCCATAGACGAAGAGG	ATACGTTCCCATAGACGAAG	GQ67_00245	215	62
1046	ATACATGATCAGTGAACCTGCGG	ATACATGATCAGTGAACCTG	GQ67_00245	371	66
1047	CTAGTCATTTCTTGACCAAGAGG	CTAGTCATTTCTTGACCAAG	GQ67_00246	46	63
1048	ACGATTCCCGGAGAGCCTCTTGG	ACGATTCCCGGAGAGCCTCT	GQ67_00246	51	58
1049	TCCACAATCGTCCCATTGTGAGG	TCCACAATCGTCCCATTGTG	GQ67_00246	343	60
1050	ACCTCACAATGGGACGATTGTGG	ACCTCACAATGGGACGATTG	GQ67_00246	362	62
1051	GTCTTGAGCAGAACGCCCGAAGG	GTCTTGAGCAGAACGCCCGA	GQ67_00246	396	68
1052	GTTGCGGGAGGGTGACCAAGAGG	GTTGCGGGAGGGTGACCAAG	GQ67_00247	58	62
1053	GATAGAGACAGGTTGCGGGAGGG	GATAGAGACAGGTTGCGGGA	GQ67_00247	69	68
1054	AGGGAATAGGAGGATCTGGTCGG	AGGGAATAGGAGGATCTGGT	GQ67_00247	173	68
1055	ATATAATGTAAGGGAATAGGAGG	ATATAATGTAAGGGAATAGG	GQ67_00247	183	64
1056	ATTTGTCGGTAGATATTGGGTGG	ATTTGTCGGTAGATATTGGG	GQ67_00247	212	64
1057	GATTGTTAACAACGCTCAGGAGG	GATTGTTAACAACGCTCAGG	GQ67_00248	169	65
1058	CTGGGTGCTGGATTCAGCAACGG	CTGGGTGCTGGATTCAGCAA	GQ67_00248	193	61
1059	CCAGGCCGAAGCAACCGGTGAGG	CCAGGCCGAAGCAACCGGTG	GQ67_00248	232	65
1060	AGCCAAGGCCAAGAAGACCGAGG	AGCCAAGGCCAAGAAGACCG	GQ67_00248	376	65
1061	GAGCAACGCTGAAACTTCTGAGG	GAGCAACGCTGAAACTTCTG	GQ67_00248	406	66
1062	CTAGCCTCGAAGGCTAACTGCGG	CTAGCCTCGAAGGCTAACTG	GQ67_00249	139	66
1063	AGAGTGTGACTACAACGCAATGG	AGAGTGTGACTACAACGCAA	GQ67_00249	239	66
1064	ATAGTTGAAGAGATCCTCAAGGG	ATAGTTGAAGAGATCCTCAA	GQ67_00249	263	70
1065	AATAGTTGAAGAGATCCTCAAGG	AATAGTTGAAGAGATCCTCA	GQ67_00249	264	64
1066	TGGCATGGATGAATTCCAAGCGG	TGGCATGGATGAATTCCAAG	GQ67_00249	342	74
1067	GCCAACCACCTTACCTGGAGCGG	GCCAACCACCTTACCTGGAG	GQ67_00250	154	64
1068	ACTATCCGCTCCAGGTAAGGTGG	ACTATCCGCTCCAGGTAAGG	GQ67_00250	169	62
1069	TCCGCTCCAGGTAAGGTGGTTGG	TCCGCTCCAGGTAAGGTGGT	GQ67_00250	173	56
1070	TTTGAGCTGCTAGAGGTGAATGG	TTTGAGCTGCTAGAGGTGAA	GQ67_00250	294	55
1071	GATATGACTTTCCTCACGAGTGG	GATATGACTTTCCTCACGAG	GQ67_00250	364	67
1072	TCTTTACAAGATCACTATGCAGG	TCTTTACAAGATCACTATGC	GQ67_00251	50	61
1073	TTACAAGATCACTATGCAGGCGG	TTACAAGATCACTATGCAGG	GQ67_00251	53	66
1074	GGCACTCTCACTGAACAAAGAGG	GGCACTCTCACTGAACAAAG	GQ67_00251	134	66
1075	CAACTTGAAATCCTTCAGAAAGG	CAACTTGAAATCCTTCAGAA	GQ67_00251	248	64
1076	TTCGGAGATCAAACTCAGCAGGG	TTCGGAGATCAAACTCAGCA	GQ67_00251	371	59
1077	GGTGAATGTCCAGGATCCCACGG	GGTGAATGTCCAGGATCCCA	GQ67_00252	5	68
1078	TGGACATTCACCGAGCATGGTGG	TGGACATTCACCGAGCATGG	GQ67_00252	36	74
1079	GAATACTCGTAGAGAATCCGAGG	GAATACTCGTAGAGAATCCG	GQ67_00252	101	68
1080	GAACTGGAAAGAGTTCATGTCGG	GAACTGGAAAGAGTTCATGT	GQ67_00252	302	70
1081	ACAATGACTTGTTATGCAGACGG	ACAATGACTTGTTATGCAGA	GQ67_00252	465	69
1082	CGTTGAACACACCTTGACCAGGG	CGTTGAACACACCTTGACCA	GQ67_00253	18	71
1083	GCCATAATATGCCCTGGTCAAGG	GCCATAATATGCCCTGGTCA	GQ67_00253	27	60
1084	TAACTGGCTAGTAAGAGTAACGG	TAACTGGCTAGTAAGAGTAA	GQ67_00253	211	67
1085	CATGAGAACACCTCTAGTGTAGG	CATGAGAACACCTCTAGTGT	GQ67_00253	365	62
1086	ATCAAACTAGCCTACACTAGAGG	ATCAAACTAGCCTACACTAG	GQ67_00253	375	64
1087	ATGGAACCGCTAACGGCAGGCGG	ATGGAACCGCTAACGGCAGG	GQ67_00254	340	61
1088	GCCTGACATGGAACCGCTAACGG	GCCTGACATGGAACCGCTAA	GQ67_00254	347	59
1089	CAACGGTATCTGGCCTGACATGG	CAACGGTATCTGGCCTGACA	GQ67_00254	359	58
1090	TGTGGCATGGACATTGACATTGG	TGTGGCATGGACATTGACAT	GQ67_00254	382	62
1091	ATGGCTCCCATTGAGTGAGTTGG	ATGGCTCCCATTGAGTGAGT	GQ67_00254	476	60
1092	GAGATCATGTTGGAAGATCCGGG	GAGATCATGTTGGAAGATCC	GQ67_00255	10	60
1093	GAGCTGTTGGAATTCTTGGGTGG	GAGCTGTTGGAATTCTTGGG	GQ67_00255	158	66
1094	TCTCCGCCGTGAACTGAACACGG	TCTCCGCCGTGAACTGAACA	GQ67_00255	396	64
1095	GATCCGTGTTCAGTTCACGGCGG	GATCCGTGTTCAGTTCACGG	GQ67_00255	413	81
1096	CGTGAAGTGTACGTAACTCCCGG	CGTGAAGTGTACGTAACTCC	GQ67_00255	477	62
1097	GCACTTGTTGATACCGGGAAAGG	GCACTTGTTGATACCGGGAA	GQ67_00256	50	64
1098	GTAATCCACAGGAATGTCAACGG	GTAATCCACAGGAATGTCAA	GQ67_00256	272	67
1099	AGATCCCGTTGACATTCCTGTGG	AGATCCCGTTGACATTCCTG	GQ67_00256	287	65
1100	GTTGACCCATTTGAACCGCACGG	GTTGACCCATTTGAACCGCA	GQ67_00256	347	66
1101	GTACAGTAGATCCGATAATGAGG	GTACAGTAGATCCGATAATG	GQ67_00256	401	59
1102	CAGTTATCACTTGACTCTGAAGG	CAGTTATCACTTGACTCTGA	GQ67_00257	179	58
1103	CTCGTTCAGGGACAGCAGCGAGG	CTCGTTCAGGGACAGCAGCG	GQ67_00257	203	64
1104	CAGCGAGGTGAGCTCAACACAGG	CAGCGAGGTGAGCTCAACAC	GQ67_00257	218	68
1105	CAGCCAGAATAGCAAAGACCAGG	CAGCCAGAATAGCAAAGACC	GQ67_00257	389	59
1106	TCTCACCTCCGCAGAGACGAAGG	TCTCACCTCCGCAGAGACGA	GQ67_00257	494	61
1107	CTAGAGTTCCTCAGGGACAAGGG	CTAGAGTTCCTCAGGGACAA	GQ67_00258	96	64
1108	TCAGGGACAAGGGTATCACTGGG	TCAGGGACAAGGGTATCACT	GQ67_00258	106	66
1109	GCCCTCGCATGATTGAGCAGCGG	GCCCTCGCATGATTGAGCAG	GQ67_00258	308	67
1110	ATGATGGTTGTACAGCTGTGTGG	ATGATGGTTGTACAGCTGTG	GQ67_00258	371	72
1111	ATGTCTAGTCTAAATTCAGGTGG	ATGTCTAGTCTAAATTCAGG	GQ67_00258	420	65
1112	GGAGTTCTGATGAGTATACAAGG	GGAGTTCTGATGAGTATACA	GQ67_00259	8	57
1113	GTTGTAAGATGAGACTCTTCGGG	GTTGTAAGATGAGACTCTTC	GQ67_00259	53	44
1114	GAGTTGGTCGAAGTAAGCTGTGG	GAGTTGGTCGAAGTAAGCTG	GQ67_00259	229	68
1115	TTGAGCTCAATTGAGTCTCACGG	TTGAGCTCAATTGAGTCTCA	GQ67_00259	365	58
1116	TGAGCTCAATTGAGTCTCACGGG	TGAGCTCAATTGAGTCTCAC	GQ67_00259	366	48
1117	AGACTCAGTAATGATGTCATTGG	AGACTCAGTAATGATGTCAT	GQ67_00260	45	56
1118	TGATGTCATTGGACAACTGCAGG	TGATGTCATTGGACAACTGC	GQ67_00260	56	55
1119	ATGCTACATATCTGCTGGAGAGG	ATGCTACATATCTGCTGGAG	GQ67_00260	226	64
1120	ACCAATAGCATAATAACAGGCGG	ACCAATAGCATAATAACAGG	GQ67_00260	345	70
1121	ACCCAAATGAGCGAAACCACAGG	ACCCAAATGAGCGAAACCAC	GQ67_00260	493	62
1122	ACGCTGATTGAGGATAAAGCAGG	ACGCTGATTGAGGATAAAGC	GQ67_00261	78	56
1123	CGCTGATTGAGGATAAAGCAGGG	CGCTGATTGAGGATAAAGCA	GQ67_00261	79	63
1124	GGCAGAGTCCTCCTTCAACGTGG	GGCAGAGTCCTCCTTCAACG	GQ67_00261	200	73
1125	TAGTTCGGCCACGTTGAAGGAGG	TAGTTCGGCCACGTTGAAGG	GQ67_00261	212	64
1126	GATAAACGATCGGTGTTCGTTGG	GATAAACGATCGGTGTTCGT	GQ67_00261	399	57
1127	CTGAAGTTAGGTAAACCCACCGG	CTGAAGTTAGGTAAACCCAC	GQ67_00262	186	70
1128	AAGTTAGGTAAACCCACCGGTGG	AAGTTAGGTAAACCCACCGG	GQ67_00262	189	72
1129	TGATCCAGCCAAGATCCCGGAGG	TGATCCAGCCAAGATCCCGG	GQ67_00262	320	75
1130	TGTTCGTGACGAAAGCGGAGAGG	TGTTCGTGACGAAAGCGGAG	GQ67_00262	356	71
1131	GTGTACGGTACCAAAGTCAGCGG	GTGTACGGTACCAAAGTCAG	GQ67_00262	390	69
1132	CCAGTATTTCAGACATCTCGAGG	CCAGTATTTCAGACATCTCG	GQ67_00263	122	64
1133	AGCCATGCTGATGTTGACCATGG	AGCCATGCTGATGTTGACCA	GQ67_00263	281	69
1134	ACCAACAATGGAATGAGTGGTGG	ACCAACAATGGAATGAGTGG	GQ67_00263	347	64
1135	ACCACCAACAATGGAATGAGTGG	ACCACCAACAATGGAATGAG	GQ67_00263	350	65
1136	GCGAATCCACCAGCAACACATGG	GCGAATCCACCAGCAACACA	GQ67_00263	466	64
1137	GCCATGGAGTCAACACTTCGAGG	GCCATGGAGTCAACACTTCG	GQ67_00264	120	68
1138	AATATTTCAGAGATAACTGCCGG	AATATTTCAGAGATAACTGC	GQ67_00264	171	59
1139	ACACAAAGAACGTCTATAGGAGG	ACACAAAGAACGTCTATAGG	GQ67_00264	181	65
1140	GTTCTTTGTGTTAGACACGAGGG	GTTCTTTGTGTTAGACACGA	GQ67_00264	213	64
1141	CTGATTCAACAGAAGCTCCTAGG	CTGATTCAACAGAAGCTCCT	GQ67_00264	366	60
1142	TTGGTCGGGCCTTTATAAAGAGG	TTGGTCGGGCCTTTATAAAG	GQ67_00265	88	53
1143	ATTAGTTAGTGATTTGGGAGAGG	ATTAGTTAGTGATTTGGGAG	GQ67_00265	143	53
1144	TCTTCAGCTTGACGGTTATGCGG	TCTTCAGCTTGACGGTTATG	GQ67_00265	310	53
1145	TACTCCGATCTATGATCCCAGGG	TACTCCGATCTATGATCCCA	GQ67_00265	404	64
1146	GGACTACAAGGATCTACCAGAGG	GGACTACAAGGATCTACCAG	GQ67_00265	425	77
1147	GTAGGCAGTAGAGGCAGAGGAGG	GTAGGCAGTAGAGGCAGAGG	GQ67_00266	32	60
1148	GGGCTAAGTCAGTAACCTTGTGG	GGGCTAAGTCAGTAACCTTG	GQ67_00266	120	66
1149	CGGCTACACCTGGAGCCAAACGG	CGGCTACACCTGGAGCCAAA	GQ67_00266	153	60
1150	TGGGATGTGGGATACATCAGCGG	TGGGATGTGGGATACATCAG	GQ67_00266	173	69
1151	AGGAGTGTAACCGGTGACGGTGG	AGGAGTGTAACCGGTGACGG	GQ67_00266	203	63
1152	CAAAGTCACATCCAGCTCGGTGG	CAAAGTCACATCCAGCTCGG	GQ67_00267	200	71
1153	GTCCAAAGTCACATCCAGCTCGG	GTCCAAAGTCACATCCAGCT	GQ67_00267	203	62
1154	TCAGATTTCGATCCAGCGGGCGG	TCAGATTTCGATCCAGCGGG	GQ67_00267	303	71
1155	TCGTGGTCCTGGTTGTGGAGCGG	TCGTGGTCCTGGTTGTGGAG	GQ67_00267	367	67
1156	AGTGAAGATTGTCACTATGGTGG	AGTGAAGATTGTCACTATGG	GQ67_00267	441	67
1157	GAACTTTAAAGGCCTTGGAGAGG	GAACTTTAAAGGCCTTGGAG	GQ67_00268	41	65
1158	ATTCAAGCAGAATTGGCCTAGGG	ATTCAAGCAGAATTGGCCTA	GQ67_00268	284	65
1159	GGCCACAACGATCAATGAGGTGG	GGCCACAACGATCAATGAGG	GQ67_00268	341	65
1160	GGAGGCCACAACGATCAATGAGG	GGAGGCCACAACGATCAATG	GQ67_00268	344	75
1161	GCCATAACAAGCTGCTGACAGGG	GCCATAACAAGCTGCTGACA	GQ67_00268	374	65
1162	TCCAAGGACAAAGACAACGTTGG	TCCAAGGACAAAGACAACGT	GQ67_00269	76	70
1163	GCGCCAACAGCCTGTTATCGAGG	GCGCCAACAGCCTGTTATCG	GQ67_00269	344	64
1164	TCGAACTGGAGTACGTAGGGTGG	TCGAACTGGAGTACGTAGGG	GQ67_00269	392	68
1165	AGATCGAACTGGAGTACGTAGGG	AGATCGAACTGGAGTACGTA	GQ67_00269	395	62
1166	GAGATCGAACTGGAGTACGTAGG	GAGATCGAACTGGAGTACGT	GQ67_00269	396	76
1167	GCTGCGGAATGCCGTCAAAGAGG	GCTGCGGAATGCCGTCAAAG	GQ67_00270	38	62
1168	ACATAGATCCTGCCAATGGGTGG	ACATAGATCCTGCCAATGGG	GQ67_00270	115	63
1169	ATAGCTACAAAGCTCCTCAAGGG	ATAGCTACAAAGCTCCTCAA	GQ67_00270	177	64
1170	GTGTTTGGTCATCAATGTCACGG	GTGTTTGGTCATCAATGTCA	GQ67_00270	333	62
1171	CTTCATATTGCAGCTGCCAAAGG	CTTCATATTGCAGCTGCCAA	GQ67_00270	378	60
1172	ACAAAGAGTCCTTCAAGCAGTGG	ACAAAGAGTCCTTCAAGCAG	GQ67_00271	88	59
1173	CTCTTGCTTCATAATCAGCGAGG	CTCTTGCTTCATAATCAGCG	GQ67_00271	105	67
1174	GCCGTAGCCTAACAGATCCAGGG	GCCGTAGCCTAACAGATCCA	GQ67_00271	359	60
1175	GCCCTGGATCTGTTAGGCTACGG	GCCCTGGATCTGTTAGGCTA	GQ67_00271	378	62
1176	CAGTTTGGACGTTACAAAGGAGG	CAGTTTGGACGTTACAAAGG	GQ67_00271	425	60
1177	TTCGGGTCAAGACCACTCCAGGG	TTCGGGTCAAGACCACTCCA	GQ67_00272	55	68
1178	TCCAGGGACGATTCTCAACGAGG	TCCAGGGACGATTCTCAACG	GQ67_00272	71	73
1179	GCCAAATTAGAATTGAAGGTGGG	GCCAAATTAGAATTGAAGGT	GQ67_00272	210	61
1180	TACGATTCAGTATTGTCGGAAGG	TACGATTCAGTATTGTCGGA	GQ67_00272	256	61
1181	CGTCTGGTGTTTGAGGCTCAGGG	CGTCTGGTGTTTGAGGCTCA	GQ67_00272	489	60
1182	GTGTCCTTATACTTCTAGCCGGG	GTGTCCTTATACTTCTAGCC	GQ67_00273	78	61
1183	GAGAACGGGTGGGCGTTCCGTGG	GAGAACGGGTGGGCGTTCCG	GQ67_00273	134	60
1184	GCTTTGTCTTGAGAACGGGTGGG	GCTTTGTCTTGAGAACGGGT	GQ67_00273	144	59
1185	CAGATAACTCCAGGGCACATTGG	CAGATAACTCCAGGGCACAT	GQ67_00273	435	62
1186	AACGTTCTCAGATAACTCCAGGG	AACGTTCTCAGATAACTCCA	GQ67_00273	443	70
1187	CGTTCCAATAACGGACCTGACGG	CGTTCCAATAACGGACCTGA	GQ67_00274	17	66
1188	TGCCTCTATCCGAACAGCCGCGG	TGCCTCTATCCGAACAGCCG	GQ67_00274	98	63
1189	ACTACAGTGGACCCTCAGAAGGG	ACTACAGTGGACCCTCAGAA	GQ67_00274	180	70
1190	CCAAGTCTCAGGGAAACTCAAGG	CCAAGTCTCAGGGAAACTCA	GQ67_00274	325	64
1191	TCTATGAGTTTCGAACTCGGTGG	TCTATGAGTTTCGAACTCGG	GQ67_00274	374	67
1192	TCTTCATAATAGTATTTGGCAGG	TCTTCATAATAGTATTTGGC	GQ67_00275	130	52
1193	TGTCGAAACGGCTACTGTGAAGG	TGTCGAAACGGCTACTGTGA	GQ67_00275	284	60
1194	CTACTGTGAAGGATGTGATGAGG	CTACTGTGAAGGATGTGATG	GQ67_00275	295	69
1195	ATGAGGAACAGAGAGAAGGCTGG	ATGAGGAACAGAGAGAAGGC	GQ67_00275	312	60
1196	TTCTTGTGTCTTTAAAGGAGCGG	TTCTTGTGTCTTTAAAGGAG	GQ67_00275	446	58
1197	ATCAGCAAATAACTGCCCAATGG	ATCAGCAAATAACTGCCCAA	GQ67_00276	10	63
1198	CCTACTCCACGATGAGACGCAGG	CCTACTCCACGATGAGACGC	GQ67_00276	74	59
1199	CTGGAGACTAACGTGAATGGAGG	CTGGAGACTAACGTGAATGG	GQ67_00276	102	65
1200	CACCTTGATGCAACAGACGGAGG	CACCTTGATGCAACAGACGG	GQ67_00276	179	68
1201	TAACTGGCGAATTGAACGGTCGG	TAACTGGCGAATTGAACGGT	GQ67_00276	353	66
1202	TTGGACATCCTCCTTTGTAGAGG	TTGGACATCCTCCTTTGTAG	GQ67_00277	28	57
1203	TACCTTGGTGTAATCTGCCGAGG	TACCTTGGTGTAATCTGCCG	GQ67_00277	134	60
1204	ATCCTCGGCAGATTACACCAAGG	ATCCTCGGCAGATTACACCA	GQ67_00277	152	80
1205	GGCAGATTACACCAAGGTAGTGG	GGCAGATTACACCAAGGTAG	GQ67_00277	158	57
1206	GGCACCACTCCATATTCACTAGG	GGCACCACTCCATATTCACT	GQ67_00277	478	59
1207	CTCTCCAGCAGAGTTCATGGAGG	CTCTCCAGCAGAGTTCATGG	GQ67_00278	39	67
1208	TCTGGACGTAGATCAGACTGAGG	TCTGGACGTAGATCAGACTG	GQ67_00278	104	78
1209	TCAAGACAAGCGTAACGCTGTGG	TCAAGACAAGCGTAACGCTG	GQ67_00278	172	66
1210	CTCAGCAAAGATGCAACAGGCGG	CTCAGCAAAGATGCAACAGG	GQ67_00278	291	63
1211	GTAGCCTCATCTGAAGTCATGGG	GTAGCCTCATCTGAAGTCAT	GQ67_00278	451	63
1212	ATGGTGAACTTAGACGTGAATGG	ATGGTGAACTTAGACGTGAA	GQ67_00279	21	61
1213	AGACGTGAATGGTAAATCTGTGG	AGACGTGAATGGTAAATCTG	GQ67_00279	32	70
1214	AAATCTGTGGTGATCACTGGAGG	AAATCTGTGGTGATCACTGG	GQ67_00279	45	70
1215	GTCCACCACTGCCAATCCTGAGG	GTCCACCACTGCCAATCCTG	GQ67_00279	188	62
1216	GCCGATCTGTCTACGGACGAAGG	GCCGATCTGTCTACGGACGA	GQ67_00279	231	66
1217	GTGCTTACTATAGCTGGTGGTGG	GTGCTTACTATAGCTGGTGG	GQ67_00280	7	55
1218	TTCGTGCTTACTATAGCTGGTGG	TTCGTGCTTACTATAGCTGG	GQ67_00280	10	63
1219	ACCAGCTATAGTAAGCACGAAGG	ACCAGCTATAGTAAGCACGA	GQ67_00280	32	78
1220	TATGACGAAGGTATGACTCATGG	TATGACGAAGGTATGACTCA	GQ67_00280	186	58
1221	CACGATATATGGGATGTGTGAGG	CACGATATATGGGATGTGTG	GQ67_00280	419	62
1222	GCAATTAGGCTGATTGACCGTGG	GCAATTAGGCTGATTGACCG	GQ67_00281	246	67
1223	AAGCCTCATCCTCCACAGCTAGG	AAGCCTCATCCTCCACAGCT	GQ67_00281	333	60
1224	AGGGTTGATCTACCTAGCTGTGG	AGGGTTGATCTACCTAGCTG	GQ67_00281	341	61
1225	GTTGATCTACCTAGCTGTGGAGG	GTTGATCTACCTAGCTGTGG	GQ67_00281	344	63
1226	GCTGTGGAGGATGAGGCTTTAGG	GCTGTGGAGGATGAGGCTTT	GQ67_00281	357	54
1227	ACATTGCCATCCTCGTGTGATGG	ACATTGCCATCCTCGTGTGA	GQ67_00282	58	57
1228	TGGTTGATGCAAGGTAGTTGTGG	TGGTTGATGCAAGGTAGTTG	GQ67_00282	154	57
1229	TTTGTGGCACATGCGACACTTGG	TTTGTGGCACATGCGACACT	GQ67_00282	261	57
1230	CTGGAGGATGCAAATAGAGGAGG	CTGGAGGATGCAAATAGAGG	GQ67_00282	336	61
1231	TCACTGGAGGATGCAAATAGAGG	TCACTGGAGGATGCAAATAG	GQ67_00282	339	60
1232	AATACGAGAACACTACTGCGTGG	AATACGAGAACACTACTGCG	GQ67_00283	35	72
1233	TTCAGTTTGAGTAGAGTGCATGG	TTCAGTTTGAGTAGAGTGCA	GQ67_00283	105	59
1234	GATCTCTGGAGGAATGCGGTTGG	GATCTCTGGAGGAATGCGGT	GQ67_00283	195	58
1235	CGTAGCTGTCTGGTATAAGTCGG	CGTAGCTGTCTGGTATAAGT	GQ67_00283	341	58
1236	TTATACCAGACAGCTACGACAGG	TTATACCAGACAGCTACGAC	GQ67_00283	366	58
1237	AAACCCGCAAGCATCAACGAAGG	AAACCCGCAAGCATCAACGA	GQ67_00284	69	75
1238	GTATTGCAGTGCCCTCGTTGTGG	GTATTGCAGTGCCCTCGTTG	GQ67_00284	192	61
1239	TCCGCCAAGGAGACCTTCAGTGG	TCCGCCAAGGAGACCTTCAG	GQ67_00284	356	68
1240	GCCGTCATATGAATTTGGAAAGG	GCCGTCATATGAATTTGGAA	GQ67_00284	374	65
1241	CAAGTGTCAACCTCAATGCAGGG	CAAGTGTCAACCTCAATGCA	GQ67_00284	430	61
1242	TTATTGCCAGATATGACAAGTGG	TTATTGCCAGATATGACAAG	GQ67_00285	91	66
1243	TACTGAGAATGCTGTCGTAACGG	TACTGAGAATGCTGTCGTAA	GQ67_00285	129	58
1244	TTACGGATCTGTCAACTCTGAGG	TTACGGATCTGTCAACTCTG	GQ67_00285	269	71
1245	TTTAGGTCCAGTGAAGATCAGGG	TTTAGGTCCAGTGAAGATCA	GQ67_00285	345	68
1246	CGGCAGATGCCAGTAAGCAGCGG	CGGCAGATGCCAGTAAGCAG	GQ67_00285	463	69
1247	TGGCCATACAAGACAACAGGAGG	TGGCCATACAAGACAACAGG	GQ67_00286	127	67
1248	ATGGAGCCAGTGCTCTCATGAGG	ATGGAGCCAGTGCTCTCATG	GQ67_00286	151	63
1249	CGGACTATTAGAGCCTGACATGG	CGGACTATTAGAGCCTGACA	GQ67_00286	230	67
1250	TAAGACGTTCAGAGAACTGGTGG	TAAGACGTTCAGAGAACTGG	GQ67_00286	275	69
1251	TCGTGCAGACGATTACCTACGGG	TCGTGCAGACGATTACCTAC	GQ67_00286	397	63
1252	GAGCTTCATCCCAAACGACGTGG	GAGCTTCATCCCAAACGACG	GQ67_00287	198	69
1253	CCAACGGAGGGTGGACATCGTGG	CCAACGGAGGGTGGACATCG	GQ67_00287	264	65
1254	CCAACATCTTACCCAACGGAGGG	CCAACATCTTACCCAACGGA	GQ67_00287	276	68
1255	CCGACCAACATCTTACCCAACGG	CCGACCAACATCTTACCCAA	GQ67_00287	280	71
1256	GTCAGGGTACTCTTGACCGGAGG	GTCAGGGTACTCTTGACCGG	GQ67_00287	347	64
1257	AGGCTGGTTCTCCTTAACCGTGG	AGGCTGGTTCTCCTTAACCG	GQ67_00288	83	65
1258	GGCTGGTTCTCCTTAACCGTGGG	GGCTGGTTCTCCTTAACCGT	GQ67_00288	84	65
1259	AGCGGTTGCAAGAACACAAGTGG	AGCGGTTGCAAGAACACAAG	GQ67_00288	196	63
1260	AAACACGTTGCATAACGTTGAGG	AAACACGTTGCATAACGTTG	GQ67_00288	245	65
1261	TATTCAAAGAGACTCGTCATGGG	TATTCAAAGAGACTCGTCAT	GQ67_00288	315	66
1262	GTACTCTTGGCGGAGAGCAACGG	GTACTCTTGGCGGAGAGCAA	GQ67_00289	19	62
1263	GTACTTTCCATATTGGAACTAGG	GTACTTTCCATATTGGAACT	GQ67_00289	58	54
1264	GAACGTCTCCTTCTTAAACGAGG	GAACGTCTCCTTCTTAAACG	GQ67_00289	143	72
1265	CAGATGATACGCTGACTCTGAGG	CAGATGATACGCTGACTCTG	GQ67_00289	315	61
1266	CTAAGTTATACTGAAACCCATGG	CTAAGTTATACTGAAACCCA	GQ67_00289	345	62
1267	AACTACATTCTCTCCATAGACGG	AACTACATTCTCTCCATAGA	GQ67_00290	57	52
1268	GCTTAACATCCCGATCCAGCAGG	GCTTAACATCCCGATCCAGC	GQ67_00290	166	60
1269	GCAAGTAAGTTTAAACAGACAGG	GCAAGTAAGTTTAAACAGAC	GQ67_00290	242	52
1270	GGGTCAGATAGTCAGACCCATGG	GGGTCAGATAGTCAGACCCA	GQ67_00290	431	66
1271	CAGACCCATGGATATCACTTCGG	CAGACCCATGGATATCACTT	GQ67_00290	443	58
1272	AGAATGCACAGAAGTCAGCTGGG	AGAATGCACAGAAGTCAGCT	GQ67_00291	40	58
1273	ATCTGAAGTTGATACTGTGCCGG	ATCTGAAGTTGATACTGTGC	GQ67_00291	313	57
1274	TAACTATCAGGATCCATCACAGG	TAACTATCAGGATCCATCAC	GQ67_00291	413	58
1275	TGCCTGCCTGGTAATTGAGGCGG	TGCCTGCCTGGTAATTGAGG	GQ67_00291	436	61
1276	GGTTGCCTGCCTGGTAATTGAGG	GGTTGCCTGCCTGGTAATTG	GQ67_00291	439	57
1277	CCAGTCGACCCAGGTAACTGCGG	CCAGTCGACCCAGGTAACTG	GQ67_00292	31	71
1278	TGGGATGTGAACGGCAACACTGG	TGGGATGTGAACGGCAACAC	GQ67_00292	184	60
1279	AGAATGGGAAGATACAGATCCGG	AGAATGGGAAGATACAGATC	GQ67_00292	275	60
1280	GAGGCGATGACAGGGACGAGCGG	GAGGCGATGACAGGGACGAG	GQ67_00292	300	63
1281	TTGATGTGTTTATGGATAGGCGG	TTGATGTGTTTATGGATAGG	GQ67_00292	438	61
1282	GCCCATGACGGTTCTCACGGCGG	GCCCATGACGGTTCTCACGG	GQ67_00293	93	63
1283	TTCGAAGGACACCATCACCATGG	TTCGAAGGACACCATCACCA	GQ67_00293	240	65
1284	TCGAAGGACACCATCACCATGGG	TCGAAGGACACCATCACCAT	GQ67_00293	241	64
1285	TACTACGACCTACTTCACCGTGG	TACTACGACCTACTTCACCG	GQ67_00293	323	74
1286	CACAACCATTGAGATGACATGGG	CACAACCATTGAGATGACAT	GQ67_00293	353	68
1287	GACATGGGCTTCTGACGATGAGG	GACATGGGCTTCTGACGATG	GQ67_00294	203	64
1288	CAGATGAGGTCCCATTCTGGAGG	CAGATGAGGTCCCATTCTGG	GQ67_00294	326	65
1289	AGAGACTGAAGAGCCAGATGAGG	AGAGACTGAAGAGCCAGATG	GQ67_00294	340	62
1290	CTTCATGCAGATTATATCGGTGG	CTTCATGCAGATTATATCGG	GQ67_00294	381	64
1291	GTCATCTAAATCTAGTTGAGAGG	GTCATCTAAATCTAGTTGAG	GQ67_00294	416	64
1292	AGCTTCTTGAAAGCTACCATCGG	AGCTTCTTGAAAGCTACCAT	GQ67_00295	41	58
1293	TACGCGCAATTCCAAACCAGCGG	TACGCGCAATTCCAAACCAG	GQ67_00295	179	66
1294	GTATTAGCTGATACAACCGCTGG	GTATTAGCTGATACAACCGC	GQ67_00295	183	65
1295	GGCCTGGCATTGTCAAAGCTGGG	GGCCTGGCATTGTCAAAGCT	GQ67_00295	261	59
1296	ATTCACAAGCAATCACATCCAGG	ATTCACAAGCAATCACATCC	GQ67_00295	461	59
1297	TTGGTTTCTGGGTAGTTGGGAGG	TTGGTTTCTGGGTAGTTGGG	GQ67_00296	136	54
1298	ATATAAGATACTTTAGATCAAGG	ATATAAGATACTTTAGATCA	GQ67_00296	223	52
1299	ATCAAGGCTAGAAAGCCTGTTGG	ATCAAGGCTAGAAAGCCTGT	GQ67_00296	239	60
1300	ACATCCGCATCATCTTCTGGTGG	ACATCCGCATCATCTTCTGG	GQ67_00296	364	70
1301	TTCTGGCTCTAACGGGAAGATGG	TTCTGGCTCTAACGGGAAGA	GQ67_00296	455	48
1302	GTTCAAGACAGCAAGGGTGACGG	GTTCAAGACAGCAAGGGTGA	GQ67_00297	182	66
1303	GGGTGACGGACTCAAGTGAATGG	GGGTGACGGACTCAAGTGAA	GQ67_00297	196	62
1304	AGGGTTCATGTAGAGAGTGTAGG	AGGGTTCATGTAGAGAGTGT	GQ67_00297	258	56
1305	GTAGGATATTCTGATGCCGCAGG	GTAGGATATTCTGATGCCGC	GQ67_00297	276	54
1306	AAAGGGCTGAAGGAAAGTGAAGG	AAAGGGCTGAAGGAAAGTGA	GQ67_00297	417	66
1307	TTAGGAACTGTCTACCGACAAGG	TTAGGAACTGTCTACCGACA	GQ67_00298	51	65
1308	GATTACCCACGGGAGAAATGAGG	GATTACCCACGGGAGAAATG	GQ67_00298	84	63
1309	TAACACCCTCATTTCTCCCGTGG	TAACACCCTCATTTCTCCCG	GQ67_00298	98	63
1310	TTAATGTCTGTAGACGAGCACGG	TTAATGTCTGTAGACGAGCA	GQ67_00298	228	65
1311	CGAATCTCCAGACCACGAGACGG	CGAATCTCCAGACCACGAGA	GQ67_00298	452	69
1312	CTGGTTACTTTGGGAAGCAACGG	CTGGTTACTTTGGGAAGCAA	GQ67_00299	60	56
1313	GTGTTGTTCAGGACGAGATATGG	GTGTTGTTCAGGACGAGATA	GQ67_00299	247	59
1314	CGAATCCTGGGCAGTACATGCGG	CGAATCCTGGGCAGTACATG	GQ67_00299	305	63
1315	GATAACCGCATGTACTGCCCAGG	GATAACCGCATGTACTGCCC	GQ67_00299	320	57
1316	TATCGAAACCCTGGTGACGTTGG	TATCGAAACCCTGGTGACGT	GQ67_00299	368	63
1317	GGACAGATGGAATCTCGGATGGG	GGACAGATGGAATCTCGGAT	GQ67_00300	99	63
1318	GGGACAGATGGAATCTCGGATGG	GGGACAGATGGAATCTCGGA	GQ67_00300	100	54
1319	AGTTGGGACAGATGGAATCTCGG	AGTTGGGACAGATGGAATCT	GQ67_00300	104	57
1320	AAGCTGACAGGAAATCAGTTGGG	AAGCTGACAGGAAATCAGTT	GQ67_00300	120	56
1321	AGAGATACCATTACAGTAGTCGG	AGAGATACCATTACAGTAGT	GQ67_00300	456	57
1322	CTATTGCAGCAGGTAGACTTGGG	CTATTGCAGCAGGTAGACTT	GQ67_00301	27	61
1323	ACCAACGTGAAATACCATGAAGG	ACCAACGTGAAATACCATGA	GQ67_00301	89	67
1324	GGTTTAGTTATGGAATCCGTAGG	GGTTTAGTTATGGAATCCGT	GQ67_00301	204	59
1325	TATGGAATCCGTAGGTTACGTGG	TATGGAATCCGTAGGTTACG	GQ67_00301	212	66
1326	AAATACCATGTACAGAGTAGCGG	AAATACCATGTACAGAGTAG	GQ67_00301	302	63
1327	TCCGGAATGATCAAGTCGGTTGG	TCCGGAATGATCAAGTCGGT	GQ67_00302	64	57
1328	AGAGATGTTTCCTGAACAGGTGG	AGAGATGTTTCCTGAACAGG	GQ67_00302	116	59
1329	ATATAAGTGAGAACCAGCCATGG	ATATAAGTGAGAACCAGCCA	GQ67_00302	289	65
1330	GTCAGAGGACCAGTCAGAGGAGG	GTCAGAGGACCAGTCAGAGG	GQ67_00302	326	65
1331	TGTCAGCTGCTTCATCATTGAGG	TGTCAGCTGCTTCATCATTG	GQ67_00302	396	65
1332	GAGTGAATCTTTGTCACTTGAGG	GAGTGAATCTTTGTCACTTG	GQ67_00303	23	56
1333	AGCCATTGTATAGATAATGAGGG	AGCCATTGTATAGATAATGA	GQ67_00303	133	66
1334	CAGCTACCAGATTCGTTGACAGG	CAGCTACCAGATTCGTTGAC	GQ67_00303	282	54
1335	ACAAAGCACAGAAATAAACAGGG	ACAAAGCACAGAAATAAACA	GQ67_00303	359	68
1336	TGGATATACTCATTTATCACAGG	TGGATATACTCATTTATCAC	GQ67_00303	451	57
1337	ACTAAAGGACTTTCCAGGTGTGG	ACTAAAGGACTTTCCAGGTG	GQ67_00304	119	55
1338	TTCTCAACTACAGGAATACGTGG	TTCTCAACTACAGGAATACG	GQ67_00304	217	66
1339	GTCTCCGATTGAGAGGACAATGG	GTCTCCGATTGAGAGGACAA	GQ67_00304	265	71
1340	AGTAAATCAGGAGTCATCGTAGG	AGTAAATCAGGAGTCATCGT	GQ67_00304	313	62
1341	AGATACGCTACAGATGACAATGG	AGATACGCTACAGATGACAA	GQ67_00304	480	63
1342	GTCCAACGTTCTAGACGTGGCGG	GTCCAACGTTCTAGACGTGG	GQ67_00305	20	71
1343	GACCGCCACGTCTAGAACGTTGG	GACCGCCACGTCTAGAACGT	GQ67_00305	38	59
1344	CCAGGTAGTCCATGGACATGTGG	CCAGGTAGTCCATGGACATG	GQ67_00305	80	57
1345	AGCAACATAGCCCAACAAGAGGG	AGCAACATAGCCCAACAAGA	GQ67_00305	257	69
1346	CAGCAACATAGCCCAACAAGAGG	CAGCAACATAGCCCAACAAG	GQ67_00305	258	67
1347	TCTGACCCATCAGACTGGCTGGG	TCTGACCCATCAGACTGGCT	GQ67_00306	54	62
1348	GCACCTGTTATGACTCAGTGTGG	GCACCTGTTATGACTCAGTG	GQ67_00306	147	69
1349	TGCTCTCATACTGAACCTCGTGG	TGCTCTCATACTGAACCTCG	GQ67_00306	213	65
1350	GGAATGCCCGCTTTGCCACGAGG	GGAATGCCCGCTTTGCCACG	GQ67_00306	218	65
1351	CTCGACCATCTCTTCTCTGGAGG	CTCGACCATCTCTTCTCTGG	GQ67_00306	431	57
1352	TCTCCGTTTGAGACTCACTCAGG	TCTCCGTTTGAGACTCACTC	GQ67_00307	62	65
1353	CATAAACGTTTACCCTCTGCCGG	CATAAACGTTTACCCTCTGC	GQ67_00307	236	61
1354	GCGGAAGAAGAACATTCCTGAGG	GCGGAAGAAGAACATTCCTG	GQ67_00307	302	73
1355	ACATTCCTGAGGTATCTGAATGG	ACATTCCTGAGGTATCTGAA	GQ67_00307	313	64
1356	AATAGACAACGATATACCGCAGG	AATAGACAACGATATACCGC	GQ67_00307	467	63
1357	GCAAGCGAAGGGCTTGAGAAGGG	GCAAGCGAAGGGCTTGAGAA	GQ67_00308	7	62
1358	GATCCTAAGCGCATCGACCATGG	GATCCTAAGCGCATCGACCA	GQ67_00308	105	59
1359	TCATTACGCGGTACTGTCAGCGG	TCATTACGCGGTACTGTCAG	GQ67_00308	286	67
1360	AGGTTCACTATGTCATTACGCGG	AGGTTCACTATGTCATTACG	GQ67_00308	298	78
1361	AATCTTTGGATTCCGTTCAGAGG	AATCTTTGGATTCCGTTCAG	GQ67_00308	448	64
1362	GAGCATATGAGAAGGCGACTAGG	GAGCATATGAGAAGGCGACT	GQ67_00309	93	61
1363	CTAGGAAAGCGTCAAGTCGATGG	CTAGGAAAGCGTCAAGTCGA	GQ67_00309	111	57
1364	ACGTTGTCATTATCGGATCCAGG	ACGTTGTCATTATCGGATCC	GQ67_00309	115	53
1365	AAGCGTCAAGTCGATGGACCTGG	AAGCGTCAAGTCGATGGACC	GQ67_00309	117	49
1366	TGCAAAGAGTCCGTAACAAGTGG	TGCAAAGAGTCCGTAACAAG	GQ67_00309	274	57
1367	CGTCTAGAATATCAACAGGTAGG	CGTCTAGAATATCAACAGGT	GQ67_00310	87	62
1368	ACCTGTTGATATTCTAGACGAGG	ACCTGTTGATATTCTAGACG	GQ67_00310	110	61
1369	ACGATGACGAGAATACGATAAGG	ACGATGACGAGAATACGATA	GQ67_00310	139	63
1370	CGAATACCAGACTCCTCAAGAGG	CGAATACCAGACTCCTCAAG	GQ67_00310	233	61
1371	AGACAATAACAAGTATTGGGTGG	AGACAATAACAAGTATTGGG	GQ67_00310	491	67
1372	ATCTAGACGAGACGCAACGTAGG	ATCTAGACGAGACGCAACGT	GQ67_00311	125	71
1373	TCTCGTCTAGATTCCATCTCCGG	TCTCGTCTAGATTCCATCTC	GQ67_00311	156	54
1374	ACTTTCTCTTGCGTTCCGAAGGG	ACTTTCTCTTGCGTTCCGAA	GQ67_00311	230	57
1375	ACCTCAGCAGCGTCAACAGATGG	ACCTCAGCAGCGTCAACAGA	GQ67_00311	264	52
1376	CAGAGAAAGAACTTTACACTAGG	CAGAGAAAGAACTTTACACT	GQ67_00311	337	55
1377	ATTATGCGAGAGGACAGGCTGGG	ATTATGCGAGAGGACAGGCT	GQ67_00312	32	67
1378	GAGCTTGCTCATCTTCTGCACGG	GAGCTTGCTCATCTTCTGCA	GQ67_00312	84	67
1379	TGTGACATGAGACATTTGCTTGG	TGTGACATGAGACATTTGCT	GQ67_00312	146	69
1380	ATACAACAGGTCTGACACAGTGG	ATACAACAGGTCTGACACAG	GQ67_00312	335	71
1381	TTTGAGAATATGCCTCAACGCGG	TTTGAGAATATGCCTCAACG	GQ67_00312	398	71
1382	TGTGAGTCGATGAGAGCTTGCGG	TGTGAGTCGATGAGAGCTTG	GQ67_00313	52	66
1383	TTTACCTACACGGACACTCAAGG	TTTACCTACACGGACACTCA	GQ67_00313	111	60
1384	TAGATTCTCCACAAAGCAAGTGG	TAGATTCTCCACAAAGCAAG	GQ67_00313	134	60
1385	TAAGCTTCTACAACAAGACGTGG	TAAGCTTCTACAACAAGACG	GQ67_00313	286	64
1386	TGATCCAGAATTAATGTGCAGGG	TGATCCAGAATTAATGTGCA	GQ67_00313	421	63
1387	TGGCAATGCAGGCAAAGTCAAGG	TGGCAATGCAGGCAAAGTCA	GQ67_00314	5	58
1388	AATAAAGTGCCAAGAAGTGACGG	AATAAAGTGCCAAGAAGTGA	GQ67_00314	99	63
1389	TTGAGCACGACCCAAGAGACTGG	TTGAGCACGACCCAAGAGAC	GQ67_00314	256	53
1390	TCTTCTAATCTGGTCTTCTGTGG	TCTTCTAATCTGGTCTTCTG	GQ67_00314	311	54
1391	AAGGGAGGCCTGGATAAGGATGG	AAGGGAGGCCTGGATAAGGA	GQ67_00314	402	53
1392	GCAAATTTGTAAATCAAGTCTGG	GCAAATTTGTAAATCAAGTC	GQ67_00315	29	50
1393	GATATTGTAGCGGATCTTGAGGG	GATATTGTAGCGGATCTTGA	GQ67_00315	90	60
1394	GGATATTGTAGCGGATCTTGAGG	GGATATTGTAGCGGATCTTG	GQ67_00315	91	53
1395	CGGCCTACAGTACTTGTGGTGGG	CGGCCTACAGTACTTGTGGT	GQ67_00315	311	61
1396	TACTGGTTTCGAAACTCGAAAGG	TACTGGTTTCGAAACTCGAA	GQ67_00315	370	55
1397	CGAAAGAAGAGATACAAGCCCGG	CGAAAGAAGAGATACAAGCC	GQ67_00316	54	65
1398	AGTACTCATCAACCTTGTCGAGG	AGTACTCATCAACCTTGTCG	GQ67_00316	153	68
1399	GGTTGATGAGTACTACGGCGAGG	GGTTGATGAGTACTACGGCG	GQ67_00316	182	71
1400	GGACTTCTATAAGCAACAGAAGG	GGACTTCTATAAGCAACAGA	GQ67_00316	203	65
1401	AGTTTGGTAGCAAACTGTGACGG	AGTTTGGTAGCAAACTGTGA	GQ67_00316	400	73
1402	AGACGTCAAGAGGTTATAGGAGG	AGACGTCAAGAGGTTATAGG	GQ67_00317	33	67
1403	ACATGAGGAGTATTCCTGAGCGG	ACATGAGGAGTATTCCTGAG	GQ67_00317	130	76
1404	GATCGTCTATTGGCCCACCAGGG	GATCGTCTATTGGCCCACCA	GQ67_00317	303	71
1405	ATGAGTAAGGAATTACCCAAAGG	ATGAGTAAGGAATTACCCAA	GQ67_00317	310	69
1406	CAGCTTCCAGGACTGTACCGTGG	CAGCTTCCAGGACTGTACCG	GQ67_00317	489	77
1407	CTGAGTGGGTGCATTCCCGTTGG	CTGAGTGGGTGCATTCCCGT	GQ67_00318	86	54
1408	CCATTGAATATCAGCTGAGTGGG	CCATTGAATATCAGCTGAGT	GQ67_00318	100	58
1409	TCCATTGAATATCAGCTGAGTGG	TCCATTGAATATCAGCTGAG	GQ67_00318	101	64
1410	GGAAGGAAACTCACTTACACAGG	GGAAGGAAACTCACTTACAC	GQ67_00318	206	58
1411	TACGTTAAGATCATTGTCCGTGG	TACGTTAAGATCATTGTCCG	GQ67_00318	341	59
1412	TGTTGCAACTATGAAGAACCGGG	TGTTGCAACTATGAAGAACC	GQ67_00319	206	63
1413	AACCAATATCATCGTCATGTTGG	AACCAATATCATCGTCATGT	GQ67_00319	353	55
1414	AATATCATCGTCATGTTGGTAGG	AATATCATCGTCATGTTGGT	GQ67_00319	357	55
1415	CAATCACACTAACGTTACGGAGG	CAATCACACTAACGTTACGG	GQ67_00319	471	72
1416	CGTAACGTTAGTGTGATTGGAGG	CGTAACGTTAGTGTGATTGG	GQ67_00319	495	55
1417	TCGTCATAATTGGTATCCTGTGG	TCGTCATAATTGGTATCCTG	GQ67_00320	37	64
1418	GCAGATGCAGCTCAAACGAAGGG	GCAGATGCAGCTCAAACGAA	GQ67_00320	162	66
1419	TCCTGGTAATACTCTCCGGTGGG	TCCTGGTAATACTCTCCGGT	GQ67_00320	319	61
1420	GTCCTGGTAATACTCTCCGGTGG	GTCCTGGTAATACTCTCCGG	GQ67_00320	320	61
1421	ACCATCGGAACCATCGTCAGAGG	ACCATCGGAACCATCGTCAG	GQ67_00320	449	69
1422	TCATTGAATTGGTATAACAAAGG	TCATTGAATTGGTATAACAA	GQ67_00321	55	63
1423	CATTCTATTCACAGTTCCCTAGG	CATTCTATTCACAGTTCCCT	GQ67_00321	226	59
1424	TTGACACATTCGTTACGAGTGGG	TTGACACATTCGTTACGAGT	GQ67_00321	370	62
1425	TTTGACACATTCGTTACGAGTGG	TTTGACACATTCGTTACGAG	GQ67_00321	371	62
1426	AATGCCAAAGTCTCAATGGTAGG	AATGCCAAAGTCTCAATGGT	GQ67_00321	412	62
1427	ATATGGGAACTGGTCTCCAGTGG	ATATGGGAACTGGTCTCCAG	GQ67_00322	107	67
1428	GATAGCGTTAGTATCATGGCGGG	GATAGCGTTAGTATCATGGC	GQ67_00322	301	65
1429	GGATAGCGTTAGTATCATGGCGG	GGATAGCGTTAGTATCATGG	GQ67_00322	302	74
1430	TCCGTATATGAGAATTCCGCCGG	TCCGTATATGAGAATTCCGC	GQ67_00322	323	62
1431	AGAATTCTTTGATGCCAGAGAGG	AGAATTCTTTGATGCCAGAG	GQ67_00322	383	64
1432	ATTGAAATCGATGATCACATGGG	ATTGAAATCGATGATCACAT	GQ67_00323	180	71
1433	GAGAACACACAACAGTACGGTGG	GAGAACACACAACAGTACGG	GQ67_00323	342	74
1434	TACTCAAGAACAGATCCTGAAGG	TACTCAAGAACAGATCCTGA	GQ67_00323	415	65
1435	TCTTGGAGCTAGATCACAAGCGG	TCTTGGAGCTAGATCACAAG	GQ67_00323	470	69
1436	CTTGGAGCTAGATCACAAGCGGG	CTTGGAGCTAGATCACAAGC	GQ67_00323	471	65
1437	AGTCAATGGCTGTGTCGGTATGG	AGTCAATGGCTGTGTCGGTA	GQ67_00324	35	56
1438	TGGATTTCCACTTGGACAGGAGG	TGGATTTCCACTTGGACAGG	GQ67_00324	188	59
1439	ACACTTACGAAATCCGATCAAGG	ACACTTACGAAATCCGATCA	GQ67_00324	273	63
1440	CAAGGAAATCGGGTTTACACTGG	CAAGGAAATCGGGTTTACAC	GQ67_00324	291	57
1441	AGGCTGTTACATATGGAGCTGGG	AGGCTGTTACATATGGAGCT	GQ67_00324	478	55
1442	GTGCATATCTACTCTCACTGAGG	GTGCATATCTACTCTCACTG	GQ67_00325	188	68
1443	AGTAGATATGCACAATACGTTGG	AGTAGATATGCACAATACGT	GQ67_00325	218	66
1444	GTATTGCTCCCGAAGATGAGAGG	GTATTGCTCCCGAAGATGAG	GQ67_00325	244	68
1445	GAATCGTTACAGAGGCACCAAGG	GAATCGTTACAGAGGCACCA	GQ67_00325	306	70
1446	GGTGATTGGAATCGTTACAGAGG	GGTGATTGGAATCGTTACAG	GQ67_00325	314	67
1447	TTAATCAGTGACCATCTAGACGG	TTAATCAGTGACCATCTAGA	GQ67_00327	48	57
1448	TATCAACAGTACCAAGATAAAGG	TATCAACAGTACCAAGATAA	GQ67_00327	186	44
1449	CTGAAAGTCCTTTAACTGGCCGG	CTGAAAGTCCTTTAACTGGC	GQ67_00327	269	48
1450	AGTTAAAGGACTTTCAGTATTGG	AGTTAAAGGACTTTCAGTAT	GQ67_00327	295	54
1451	GACACACGCTCAACAGCAGTTGG	GACACACGCTCAACAGCAGT	GQ67_00327	417	60
1452	CACCAGCACGGATCCATCTGTGG	CACCAGCACGGATCCATCTG	GQ67_00328	29	55
1453	TCACAACTGAAATCCACAGATGG	TCACAACTGAAATCCACAGA	GQ67_00328	36	60
1454	ATCCACAGATGGATCCGTGCTGG	ATCCACAGATGGATCCGTGC	GQ67_00328	47	54
1455	TAAAGTACGCAAAGGTCAGACGG	TAAAGTACGCAAAGGTCAGA	GQ67_00328	92	59
1456	TTCTGTATCAACCTTGTTCAAGG	TTCTGTATCAACCTTGTTCA	GQ67_00328	245	35
1457	TGTTACCTTGTACTTCCTCATGG	TGTTACCTTGTACTTCCTCA	GQ67_00329	44	40
1458	GGCACTCACATATAATGTGCTGG	GGCACTCACATATAATGTGC	GQ67_00329	95	46
1459	GAACAAGGTATTTATAGTGAAGG	GAACAAGGTATTTATAGTGA	GQ67_00329	188	58
1460	GGTATTTATAGTGAAGGGTATGG	GGTATTTATAGTGAAGGGTA	GQ67_00329	194	53
1461	TACAGGGTTGAGGTGTTCACTGG	TACAGGGTTGAGGTGTTCAC	GQ67_00329	270	60
1462	AGGCGAGGCTAGCATCATCGTGG	AGGCGAGGCTAGCATCATCG	GQ67_00330	44	73
1463	AGGGATGAGGGATGGAGGCGAGG	AGGGATGAGGGATGGAGGCG	GQ67_00330	59	56
1464	CCATCCCTCATCCCTCAACAGGG	CCATCCCTCATCCCTCAACA	GQ67_00330	87	66
1465	CAAGTCGTAAGTGTCAATCACGG	CAAGTCGTAAGTGTCAATCA	GQ67_00330	326	61
1466	CATTTCGGAACATTGCTGGTTGG	CATTTCGGAACATTGCTGGT	GQ67_00330	399	58
1467	AGTCATCTGAGCTCAATGAGTGG	AGTCATCTGAGCTCAATGAG	GQ67_00331	45	70
1468	TCTCCTGTAGGGTTTCGATGAGG	TCTCCTGTAGGGTTTCGATG	GQ67_00331	126	68
1469	TAACCTCATCGAAACCCTACAGG	TAACCTCATCGAAACCCTAC	GQ67_00331	143	57
1470	CACTTCTATGATGCTTCCCACGG	CACTTCTATGATGCTTCCCA	GQ67_00331	215	60
1471	CGATCTAGAATCTACGGGTAAGG	CGATCTAGAATCTACGGGTA	GQ67_00331	305	59
1472	GTGATGGCGATGACAATTCTGGG	GTGATGGCGATGACAATTCT	GQ67_00332	106	50
1473	GAATAGTAACGGGTGGACAGAGG	GAATAGTAACGGGTGGACAG	GQ67_00332	127	67
1474	ATTGCAAGAATAGTAACGGGTGG	ATTGCAAGAATAGTAACGGG	GQ67_00332	134	64
1475	AGAATGGGAGGATTGGTGCGAGG	AGAATGGGAGGATTGGTGCG	GQ67_00332	212	67
1476	AAATAAAGATTCGATACAATGGG	AAATAAAGATTCGATACAAT	GQ67_00332	380	51
1477	AACCCGAATAAGCTGGAAGTTGG	AACCCGAATAAGCTGGAAGT	GQ67_00333	51	55
1478	TAAATTGGTAAGTGGGACGAAGG	TAAATTGGTAAGTGGGACGA	GQ67_00333	208	63
1479	GTATCCTTCCATGGGAAGGAGGG	GTATCCTTCCATGGGAAGGA	GQ67_00333	243	58
1480	TACGTCAAAGTTTCAGACGATGG	TACGTCAAAGTTTCAGACGA	GQ67_00333	309	62
1481	AGATTATTGTCAGGAACTGATGG	AGATTATTGTCAGGAACTGA	GQ67_00333	372	60
1482	ATTGTCGGATTCAGTGATTGAGG	ATTGTCGGATTCAGTGATTG	GQ67_00334	95	64
1483	TAGTAAATTTATTCCAAGAGAGG	TAGTAAATTTATTCCAAGAG	GQ67_00334	241	56
1484	TAGCAATGTTACCCACAACCTGG	TAGCAATGTTACCCACAACC	GQ67_00334	418	59
1485	ACCTGGCACGAGTACGTTCACGG	ACCTGGCACGAGTACGTTCA	GQ67_00334	446	58
1486	ACGTTCACGGAGAGTGAGAATGG	ACGTTCACGGAGAGTGAGAA	GQ67_00334	459	51
1487	CCTTGAATTTAAGGAGCTCGAGG	CCTTGAATTTAAGGAGCTCG	GQ67_00336	56	57
1488	GTATCGTCTATACTCACGTGTGG	GTATCGTCTATACTCACGTG	GQ67_00336	121	64
1489	CCAATCTAGGAGACCTGAACGGG	CCAATCTAGGAGACCTGAAC	GQ67_00336	195	57
1490	CCCAATCTAGGAGACCTGAACGG	CCCAATCTAGGAGACCTGAA	GQ67_00336	196	62
1491	GTAACGACAATGACGTGTCAAGG	GTAACGACAATGACGTGTCA	GQ67_00336	319	61
1492	TCGTCCCATTTACCTGAGGGAGG	TCGTCCCATTTACCTGAGGG	GQ67_00337	115	63
1493	GTTATCGTCCCATTTACCTGAGG	GTTATCGTCCCATTTACCTG	GQ67_00337	119	63
1494	TAACCAAATCGTTAACGGGTCGG	TAACCAAATCGTTAACGGGT	GQ67_00337	158	61
1495	AATCCCTGTTAGAGAAGCCACGG	AATCCCTGTTAGAGAAGCCA	GQ67_00337	416	63
1496	CCCTGTTAGAGAAGCCACGGCGG	CCCTGTTAGAGAAGCCACGG	GQ67_00337	419	72
1497	TAATCTGGAGGCAATCTTGGCGG	TAATCTGGAGGCAATCTTGG	GQ67_00338	31	60
1498	CGTACACTGGATCCAGCACTCGG	CGTACACTGGATCCAGCACT	GQ67_00338	174	57
1499	ATAGAGTAGTACTCGTACACTGG	ATAGAGTAGTACTCGTACAC	GQ67_00338	187	57
1500	GGATTATACGACAATGCATACGG	GGATTATACGACAATGCATA	GQ67_00338	342	64
1501	GCTGTCTTTGGCGAGATACGTGG	GCTGTCTTTGGCGAGATACG	GQ67_00338	497	64
1502	TTCTTCTACCCGCAGCCAGGCGG	TTCTTCTACCCGCAGCCAGG	GQ67_00339	45	65
1503	GTGTAATCACCACCACAGAATGG	GTGTAATCACCACCACAGAA	GQ67_00339	96	64
1504	GATAGATAGAGGCCATTCTGTGG	GATAGATAGAGGCCATTCTG	GQ67_00339	104	69
1505	GTGATTACACATAGTTATGGTGG	GTGATTACACATAGTTATGG	GQ67_00339	129	63
1506	GAGAACATTGAGATTGTACATGG	GAGAACATTGAGATTGTACA	GQ67_00339	282	64
1507	CATACCTTCTGACTACTCAATGG	CATACCTTCTGACTACTCAA	GQ67_00340	13	58
1508	GATACCATTGAGTAGTCAGAAGG	GATACCATTGAGTAGTCAGA	GQ67_00340	29	59
1509	ATACAATCTGGGATCCTACAAGG	ATACAATCTGGGATCCTACA	GQ67_00340	45	63
1510	GTATTGAAAGTAATAAACGGTGG	GTATTGAAAGTAATAAACGG	GQ67_00340	348	72
1511	TCTCTGACGACTCAATTCGTAGG	TCTCTGACGACTCAATTCGT	GQ67_00340	448	63
1512	TGTGAACCTCGTCCACATTGTGG	TGTGAACCTCGTCCACATTG	GQ67_00341	291	61
1513	CGAACTGATTTCCCACAATGTGG	CGAACTGATTTCCCACAATG	GQ67_00341	299	69
1514	TGTTGTGATGGACAAGTCAGAGG	TGTTGTGATGGACAAGTCAG	GQ67_00341	371	63
1515	ACCCTTTATTTGCTAAACAGTGG	ACCCTTTATTTGCTAAACAG	GQ67_00341	433	64
1516	ACGTCGTGTCCTGGGTAACGAGG	ACGTCGTGTCCTGGGTAACG	GQ67_00341	448	66
1517	TGACGAAAGAGGGCCACGAGAGG	TGACGAAAGAGGGCCACGAG	GQ67_00342	163	68
1518	TTCTGGTTGTATAACCTCAGCGG	TTCTGGTTGTATAACCTCAG	GQ67_00342	230	70
1519	GATAGCCCAACATTCTCACAAGG	GATAGCCCAACATTCTCACA	GQ67_00342	263	73
1520	CTCAATGCATTGGAAACTGATGG	CTCAATGCATTGGAAACTGA	GQ67_00342	291	56
1521	TATGTCATAGGCACAGAAACCGG	TATGTCATAGGCACAGAAAC	GQ67_00342	444	54
1522	TCTCAACAAAGCAGCTTCTTTGG	TCTCAACAAAGCAGCTTCTT	GQ67_00343	92	28
1523	TTCAATGTTAACGTTCTCATTGG	TTCAATGTTAACGTTCTCAT	GQ67_00343	137	40
1524	GACAAAGAGTCCCAAATGTTGGG	GACAAAGAGTCCCAAATGTT	GQ67_00343	169	42
1525	CTACTTTCAAGAGCTTAAAGTGG	CTACTTTCAAGAGCTTAAAG	GQ67_00343	422	50
1526	ATCAATACACCCACCTGTCAGGG	ATCAATACACCCACCTGTCA	GQ67_00344	95	55
1527	GCAGGGACACTATTGGCTAACGG	GCAGGGACACTATTGGCTAA	GQ67_00344	184	66
1528	ACTGCAGCGTCAGCTGGAAAGGG	ACTGCAGCGTCAGCTGGAAA	GQ67_00344	243	53
1529	GCTATTCTAAAGCAATCCAAAGG	GCTATTCTAAAGCAATCCAA	GQ67_00344	277	60
1530	ATTCTAAAGCAATCCAAAGGTGG	ATTCTAAAGCAATCCAAAGG	GQ67_00344	280	59
1531	CAAAGACTACAATGGCTGTGTGG	CAAAGACTACAATGGCTGTG	GQ67_00345	33	67
1532	CCTCACGGTAAAGTCCGAAGAGG	CCTCACGGTAAAGTCCGAAG	GQ67_00345	96	68
1533	TGTTGGACAGGTATCCCTCACGG	TGTTGGACAGGTATCCCTCA	GQ67_00345	111	69
1534	CCTCTTCGGACTTTACCGTGAGG	CCTCTTCGGACTTTACCGTG	GQ67_00345	116	64
1535	TGAGGGATACCTGTCCAACAAGG	TGAGGGATACCTGTCCAACA	GQ67_00345	134	71
1536	AACTAACCACGAAGAGACACAGG	AACTAACCACGAAGAGACAC	GQ67_00346	95	57
1537	ACTAACCACGAAGAGACACAGGG	ACTAACCACGAAGAGACACA	GQ67_00346	96	75
1538	GACACAGGGTCATTCTTCGGCGG	GACACAGGGTCATTCTTCGG	GQ67_00346	110	66
1539	ACCAGACATGTATCCAACAGCGG	ACCAGACATGTATCCAACAG	GQ67_00346	380	76
1540	TATACTGGTTGGTGTCTTGGTGG	TATACTGGTTGGTGTCTTGG	GQ67_00346	422	56
1541	GGTCCAGGACGCTCTAGACGAGG	GGTCCAGGACGCTCTAGACG	GQ67_00347	164	68
1542	AGTACACGTCGTCTATTCCAAGG	AGTACACGTCGTCTATTCCA	GQ67_00347	222	61
1543	ACTTGGCAGAGTACAAAGCATGG	ACTTGGCAGAGTACAAAGCA	GQ67_00347	282	63
1544	AAGTTGGAATCTTACTCAAGAGG	AAGTTGGAATCTTACTCAAG	GQ67_00347	321	64
1545	TACGTTGCAACACAAGAGAGAGG	TACGTTGCAACACAAGAGAG	GQ67_00347	359	69
1546	GAGATGAGCTAGAACGCCAAAGG	GAGATGAGCTAGAACGCCAA	GQ67_00348	54	66
1547	TCATGTTCGGATAATTCCAGCGG	TCATGTTCGGATAATTCCAG	GQ67_00348	114	65
1548	ACATAGATTGGACTCAACCATGG	ACATAGATTGGACTCAACCA	GQ67_00348	155	69
1549	AGGCGATAGGAGAGGTTCGACGG	AGGCGATAGGAGAGGTTCGA	GQ67_00348	256	67
1550	TGACTGGTAGGCGATAGGAGAGG	TGACTGGTAGGCGATAGGAG	GQ67_00348	264	72
1551	GTTCTTACCACCGTACACGAGGG	GTTCTTACCACCGTACACGA	GQ67_00349	17	75
1552	ATGAAAGCCCTCGTGTACGGTGG	ATGAAAGCCCTCGTGTACGG	GQ67_00349	30	71
1553	CTTGAAAGGTGATGTTCCAGAGG	CTTGAAAGGTGATGTTCCAG	GQ67_00349	161	71
1554	GTGACCTAATTTCCATCCACCGG	GTGACCTAATTTCCATCCAC	GQ67_00349	326	66
1555	TCACGATTTGAACGGTACGCAGG	TCACGATTTGAACGGTACGC	GQ67_00349	365	66
1556	AACACCCTAACCGTTTGCAGCGG	AACACCCTAACCGTTTGCAG	GQ67_00350	195	66
1557	GAAGATGAGAGGTGTAACATCGG	GAAGATGAGAGGTGTAACAT	GQ67_00350	290	67
1558	GATGAGAGGTGTAACATCGGAGG	GATGAGAGGTGTAACATCGG	GQ67_00350	293	68
1559	AGGTGTAGAAATTACATCAGAGG	AGGTGTAGAAATTACATCAG	GQ67_00350	404	64
1560	GTCAGAGTGGAGTCAACTGGCGG	GTCAGAGTGGAGTCAACTGG	GQ67_00350	470	68
1561	TACTTGTCGGAAACAGCTGCGGG	TACTTGTCGGAAACAGCTGC	GQ67_00351	14	63
1562	GGTATCTGTCTGGCTCCACAGGG	GGTATCTGTCTGGCTCCACA	GQ67_00351	141	67
1563	CAAAGACCCGAAATTCCCTGTGG	CAAAGACCCGAAATTCCCTG	GQ67_00351	146	74
1564	ACGCGTAGGACACATAAAGATGG	ACGCGTAGGACACATAAAGA	GQ67_00351	162	60
1565	CATTGGCATATGGATAGCAAAGG	CATTGGCATATGGATAGCAA	GQ67_00351	279	70
1566	GAGGCCGATGCTGGCAACGAAGG	GAGGCCGATGCTGGCAACGA	GQ67_00352	61	59
1567	CAATGGTGGTTCAAATTGAGAGG	CAATGGTGGTTCAAATTGAG	GQ67_00352	80	65
1568	AAACGAAGTCCTGAAGCGCTTGG	AAACGAAGTCCTGAAGCGCT	GQ67_00352	272	60
1569	AGATGAGATCCGGTCTTCTGAGG	AGATGAGATCCGGTCTTCTG	GQ67_00352	382	63
1570	TGGATCTCCCATGATAACACTGG	TGGATCTCCCATGATAACAC	GQ67_00352	408	66
1571	TACAAATAAGCGGCGCAGGGTGG	TACAAATAAGCGGCGCAGGG	GQ67_00354	182	68
1572	ATGTACAAATAAGCGGCGCAGGG	ATGTACAAATAAGCGGCGCA	GQ67_00354	185	64
1573	AATCGGCATGTACAAATAAGCGG	AATCGGCATGTACAAATAAG	GQ67_00354	192	61
1574	AGTAGAAGACTACGAGTATGTGG	AGTAGAAGACTACGAGTATG	GQ67_00354	299	60
1575	GAAGACTACGAGTATGTGGTCGG	GAAGACTACGAGTATGTGGT	GQ67_00354	303	68
1576	ATTGGGCATAATACACTAGCCGG	ATTGGGCATAATACACTAGC	GQ67_00355	153	56
1577	GTATACGCTTGGAATATTCAGGG	GTATACGCTTGGAATATTCA	GQ67_00355	344	54
1578	ACGCTTGGAATATTCAGGGATGG	ACGCTTGGAATATTCAGGGA	GQ67_00355	348	61
1579	CAGGGATGGCAAGTTCAAAGCGG	CAGGGATGGCAAGTTCAAAG	GQ67_00355	362	72
1580	TAAATGCTTTAAGTATACATGGG	TAAATGCTTTAAGTATACAT	GQ67_00355	443	59
1581	CAATCTTCGACTTCTCACAGCGG	CAATCTTCGACTTCTCACAG	GQ67_00356	84	76
1582	GGAGCCACCTCGTAATTCAGAGG	GGAGCCACCTCGTAATTCAG	GQ67_00356	239	67
1583	ACGTTGAACAGTAGCTACCAAGG	ACGTTGAACAGTAGCTACCA	GQ67_00356	260	62
1584	TGGTAGCTACTGTTCAACGTCGG	TGGTAGCTACTGTTCAACGT	GQ67_00356	283	73
1585	AAGGACGCCAACGTGCTCGTGGG	AAGGACGCCAACGTGCTCGT	GQ67_00356	373	66
1586	CTCAAGATACTCGTCAATTGTGG	CTCAAGATACTCGTCAATTG	GQ67_00357	26	56
1587	ACAAGCACTGCTAGCTGATGAGG	ACAAGCACTGCTAGCTGATG	GQ67_00357	176	55
1588	TTGACATGACTGGACCCTCAAGG	TTGACATGACTGGACCCTCA	GQ67_00357	348	65
1589	TCGATTAAAGAGGACCTTGAGGG	TCGATTAAAGAGGACCTTGA	GQ67_00357	354	58
1590	ACGTACAGCTGAATATTATGTGG	ACGTACAGCTGAATATTATG	GQ67_00357	494	56
1591	AGAACTGGCTCATCTTCTGGAGG	AGAACTGGCTCATCTTCTGG	GQ67_00358	77	65
1592	ATTGAGAAATTGGAGAGTGAAGG	ATTGAGAAATTGGAGAGTGA	GQ67_00358	342	54
1593	GAGGACAAGAACATGTCGGATGG	GAGGACAAGAACATGTCGGA	GQ67_00358	393	58
1594	AGGACAAGAACATGTCGGATGGG	AGGACAAGAACATGTCGGAT	GQ67_00358	394	59
1595	GGTGTGCTGCTTTGGCTCGGAGG	GGTGTGCTGCTTTGGCTCGG	GQ67_00358	418	59
1596	AAAGCCAAACCGGTTCAGCTTGG	AAAGCCAAACCGGTTCAGCT	GQ67_00359	50	58
1597	CTTTGATGATCCTTATTACGAGG	CTTTGATGATCCTTATTACG	GQ67_00359	89	59
1598	GCTAACACATCTCCAACAACAGG	GCTAACACATCTCCAACAAC	GQ67_00359	277	49
1599	GTGGGCAGCTTTGTGGACATTGG	GTGGGCAGCTTTGTGGACAT	GQ67_00359	444	49
1600	TAACGCAGCATTACGACTGTTGG	TAACGCAGCATTACGACTGT	GQ67_00359	455	50
1601	TTCCAAGGGTCTGAACTCAGCGG	TTCCAAGGGTCTGAACTCAG	GQ67_00360	65	69
1602	GGGTCTGGTTGTGAAATCTGAGG	GGGTCTGGTTGTGAAATCTG	GQ67_00360	269	72
1603	GTAATTGGGCAGATATTGCGTGG	GTAATTGGGCAGATATTGCG	GQ67_00360	279	70
1604	TCAGTGTTGTCAAATACCTGTGG	TCAGTGTTGTCAAATACCTG	GQ67_00360	301	73
1605	TACGAAGTCAAGCTTCAACAAGG	TACGAAGTCAAGCTTCAACA	GQ67_00360	363	68
1606	TTAATTCACCCATTATGCTCCGG	TTAATTCACCCATTATGCTC	GQ67_00361	133	50
1607	GACTCGTTATCACGTTTCAGAGG	GACTCGTTATCACGTTTCAG	GQ67_00361	244	66
1608	TCTGAAACGTGATAACGAGTCGG	TCTGAAACGTGATAACGAGT	GQ67_00361	266	68
1609	AGATGTCAAGAGACGCCGTCTGG	AGATGTCAAGAGACGCCGTC	GQ67_00361	290	60
1610	TTGCGAAACGAGACAGAAGAAGG	TTGCGAAACGAGACAGAAGA	GQ67_00361	330	65
1611	CATTGAGGTCCATCCTAACGTGG	CATTGAGGTCCATCCTAACG	GQ67_00362	74	67
1612	AAAGAGACTGCAACGGAACACGG	AAAGAGACTGCAACGGAACA	GQ67_00362	140	57
1613	TTCAATAGTACATTTCTCGGAGG	TTCAATAGTACATTTCTCGG	GQ67_00362	281	65
1614	CGAGAAATGTACTATTGAAGAGG	CGAGAAATGTACTATTGAAG	GQ67_00362	305	58
1615	GATTATTGTAGATAAGCTGAAGG	GATTATTGTAGATAAGCTGA	GQ67_00362	428	61
1616	AACTGAGACTAAATGCGTTGAGG	AACTGAGACTAAATGCGTTG	GQ67_00363	52	60
1617	CGGTCTAACAGCTAATGTGTTGG	CGGTCTAACAGCTAATGTGT	GQ67_00363	116	61
1618	CTGGCAAACCTAATGGACATCGG	CTGGCAAACCTAATGGACAT	GQ67_00363	196	68
1619	AGCTTGATCCTGTTATCGGGAGG	AGCTTGATCCTGTTATCGGG	GQ67_00363	340	63
1620	CAGCATTTCCTATCAAAGCTGGG	CAGCATTTCCTATCAAAGCT	GQ67_00363	396	58
1621	GTAGATTTGCTGGTGTCCAGCGG	GTAGATTTGCTGGTGTCCAG	GQ67_00364	37	67
1622	TTGGTTTAGAGAGGAAACACTGG	TTGGTTTAGAGAGGAAACAC	GQ67_00364	68	61
1623	AGAGAGGGAGAATGTCTCTGAGG	AGAGAGGGAGAATGTCTCTG	GQ67_00364	131	67
1624	ATGAAAGGAAAGATCTCACAGGG	ATGAAAGGAAAGATCTCACA	GQ67_00364	189	70
1625	GCAGTTTCTTTGGGACGGAGAGG	GCAGTTTCTTTGGGACGGAG	GQ67_00364	398	61
1626	GGCGTGATACTTCCAGACGATGG	GGCGTGATACTTCCAGACGA	GQ67_00365	24	67
1627	GAAGGTCTTTGATGTTCTGGTGG	GAAGGTCTTTGATGTTCTGG	GQ67_00365	82	63
1628	CTGATAATGAGATTGCCCTGTGG	CTGATAATGAGATTGCCCTG	GQ67_00365	160	80
1629	GCAGCCCTGATATTTGGGAGCGG	GCAGCCCTGATATTTGGGAG	GQ67_00365	306	62
1630	GACTAGGATGCTTCTACCTGAGG	GACTAGGATGCTTCTACCTG	GQ67_00365	338	61
1631	ATCTAGGAAAGAGCCAGTAGAGG	ATCTAGGAAAGAGCCAGTAG	GQ67_00366	95	58
1632	CACTTAGATGGTCCAGATCAGGG	CACTTAGATGGTCCAGATCA	GQ67_00366	237	57
1633	TGGCCACCTCCTTGGAAGAGTGG	TGGCCACCTCCTTGGAAGAG	GQ67_00366	426	60
1634	TTCTACCCACTCTTCCAAGGAGG	TTCTACCCACTCTTCCAAGG	GQ67_00366	440	66
1635	ACAAGCTAAACTTTGCAACGTGG	ACAAGCTAAACTTTGCAACG	GQ67_00366	446	73
1636	GTATAGCCATCGACTCCCAGCGG	GTATAGCCATCGACTCCCAG	GQ67_00367	56	77
1637	GTACGAGAATGGCACCAGAATGG	GTACGAGAATGGCACCAGAA	GQ67_00367	203	57
1638	TTTCTACCAAACTATGCCCGAGG	TTTCTACCAAACTATGCCCG	GQ67_00367	347	71
1639	GTCGATAGAACTCAACTGGGAGG	GTCGATAGAACTCAACTGGG	GQ67_00367	350	67
1640	TCTGTCGATAGAACTCAACTGGG	TCTGTCGATAGAACTCAACT	GQ67_00367	353	66
1641	TTTCAGGTCACCAATGACACAGG	TTTCAGGTCACCAATGACAC	GQ67_00368	170	64
1642	ATTCTCCAGAATATCTTGCACGG	ATTCTCCAGAATATCTTGCA	GQ67_00368	194	60
1643	GGAGAATGGATTACTGTCGGTGG	GGAGAATGGATTACTGTCGG	GQ67_00368	230	62
1644	GCAGACCTCATGCTTTCACATGG	GCAGACCTCATGCTTTCACA	GQ67_00368	420	63
1645	GTAACCGCTAAAGACTCTCAAGG	GTAACCGCTAAAGACTCTCA	GQ67_00368	450	62
1646	TGGGTCAGGTACCCAATGAAGGG	TGGGTCAGGTACCCAATGAA	GQ67_00369	118	55
1647	GCACCGTTAGGACTGGCCGTAGG	GCACCGTTAGGACTGGCCGT	GQ67_00369	130	64
1648	TATGAGTATCGTCCAGATGTTGG	TATGAGTATCGTCCAGATGT	GQ67_00369	210	55
1649	CCTATATTAACGGATTCTGAGGG	CCTATATTAACGGATTCTGA	GQ67_00369	244	60
1650	TTCAATTTAGAGCTGATCAGTGG	TTCAATTTAGAGCTGATCAG	GQ67_00369	337	59
1651	GGAGCAGATTGACACCACACCGG	GGAGCAGATTGACACCACAC	GQ67_00370	59	74
1652	GCAGATTGACACCACACCGGTGG	GCAGATTGACACCACACCGG	GQ67_00370	62	66
1653	CAGATTGACACCACACCGGTGGG	CAGATTGACACCACACCGGT	GQ67_00370	63	64
1654	CAATAGCATTCAGATCAAGAGGG	CAATAGCATTCAGATCAAGA	GQ67_00370	317	67
1655	AGATCAAGAGGGAATTGGAACGG	AGATCAAGAGGGAATTGGAA	GQ67_00370	328	65
1656	CTCAATCAGTTCCACGCCAGAGG	CTCAATCAGTTCCACGCCAG	GQ67_00371	23	60
1657	ATCTTTAATATCCTCTGGCGTGG	ATCTTTAATATCCTCTGGCG	GQ67_00371	32	57
1658	GTTTAGGTAAGCCTTAAAGGAGG	GTTTAGGTAAGCCTTAAAGG	GQ67_00371	104	67
1659	CTCTGCATCTTACTTCAGAAAGG	CTCTGCATCTTACTTCAGAA	GQ67_00371	251	58
1660	GAGTCAGGTACTGATTGAACGGG	GAGTCAGGTACTGATTGAAC	GQ67_00371	394	59
1661	GTCGTTGGAATCCGTTCCAAGGG	GTCGTTGGAATCCGTTCCAA	GQ67_00372	77	58
1662	AGTCGTTGGAATCCGTTCCAAGG	AGTCGTTGGAATCCGTTCCA	GQ67_00372	78	58
1663	GCTCCGGGAATCCCTTGGAACGG	GCTCCGGGAATCCCTTGGAA	GQ67_00372	86	66
1664	GAAATCTAGAATGAACTTGGTGG	GAAATCTAGAATGAACTTGG	GQ67_00372	284	64
1665	CGAAGGTCAATCTCCTCATGAGG	CGAAGGTCAATCTCCTCATG	GQ67_00372	328	67
1666	TGCTTCTCTTCCGAGGACATAGG	TGCTTCTCTTCCGAGGACAT	GQ67_00373	191	61
1667	CGCCGGATGCTTCTCTTCCGAGG	CGCCGGATGCTTCTCTTCCG	GQ67_00373	198	61
1668	ACCTTTGGCGACAACTACGCCGG	ACCTTTGGCGACAACTACGC	GQ67_00373	215	63
1669	GTCCTCGGAAGAGAAGCATCCGG	GTCCTCGGAAGAGAAGCATC	GQ67_00373	216	65
1670	TGTCAGGGCTTGAACCAAGACGG	TGTCAGGGCTTGAACCAAGA	GQ67_00373	389	67
1671	AAATACACATGCCGGAGGAGTGG	AAATACACATGCCGGAGGAG	GQ67_00374	71	59
1672	CATTCAAATACACATGCCGGAGG	CATTCAAATACACATGCCGG	GQ67_00374	76	70
1673	ACACATTCAAATACACATGCCGG	ACACATTCAAATACACATGC	GQ67_00374	79	60
1674	CATGAGCATGACGATTCGTGTGG	CATGAGCATGACGATTCGTG	GQ67_00374	315	61
1675	ATGAGCATGACGATTCGTGTGGG	ATGAGCATGACGATTCGTGT	GQ67_00374	316	61
1676	GGGTCTATTTCTGGATCCAAGGG	GGGTCTATTTCTGGATCCAA	GQ67_00375	4	57
1677	TACGGCTTGCTCAATGAAGGAGG	TACGGCTTGCTCAATGAAGG	GQ67_00375	131	66
1678	TGCTACGGCTTGCTCAATGAAGG	TGCTACGGCTTGCTCAATGA	GQ67_00375	134	54
1679	CGGAGTACGTTCAGTGACATTGG	CGGAGTACGTTCAGTGACAT	GQ67_00375	299	56
1680	GACTCCGCATCATATCGACTGGG	GACTCCGCATCATATCGACT	GQ67_00375	358	59
1681	TCATATTTCAGGTCATGACTCGG	TCATATTTCAGGTCATGACT	GQ67_00376	107	65
1682	AGTGCATCCAATGGTTTCAGCGG	AGTGCATCCAATGGTTTCAG	GQ67_00376	191	69
1683	AAGGACATAACTTGTACTTGCGG	AAGGACATAACTTGTACTTG	GQ67_00376	243	65
1684	AAAGGGAAAGATCAAGACGGTGG	AAAGGGAAAGATCAAGACGG	GQ67_00376	301	71
1685	CGAATTGCTCTGATTCACCAGGG	CGAATTGCTCTGATTCACCA	GQ67_00376	360	73
1686	GTATCGAAGTCCAGTGTCCGTGG	GTATCGAAGTCCAGTGTCCG	GQ67_00377	20	62
1687	ACTAGCTGCTCATAGATATGTGG	ACTAGCTGCTCATAGATATG	GQ67_00377	95	61
1688	CTGGGAGATGTGGCTTACGAGGG	CTGGGAGATGTGGCTTACGA	GQ67_00377	207	65
1689	TAGTCAGATGGACTCGACCATGG	TAGTCAGATGGACTCGACCA	GQ67_00377	259	66
1690	ATAACTAGAGTATCTCACCGAGG	ATAACTAGAGTATCTCACCG	GQ67_00377	416	76
1691	GTGTATAAATATCTCCTCATTGG	GTGTATAAATATCTCCTCAT	GQ67_00378	197	55
1692	TTCTCTTCCACACACCAATGAGG	TTCTCTTCCACACACCAATG	GQ67_00378	203	63
1693	GGTAGGTGAAACACTTACAGCGG	GGTAGGTGAAACACTTACAG	GQ67_00378	245	64
1694	TAACCTGTCAAATCCAACTGCGG	TAACCTGTCAAATCCAACTG	GQ67_00378	308	76
1695	TATTGTCTCAAGGATTCAGCAGG	TATTGTCTCAAGGATTCAGC	GQ67_00378	349	56
1696	GAGTTGGTGATAATAATTAGTGG	GAGTTGGTGATAATAATTAG	GQ67_00379	237	59
1697	AACATCAACAGATGATTGCAAGG	AACATCAACAGATGATTGCA	GQ67_00379	266	61
1698	ATTGACGAACTGTATAAAGGTGG	ATTGACGAACTGTATAAAGG	GQ67_00379	305	63
1699	ACCATTGACGAACTGTATAAAGG	ACCATTGACGAACTGTATAA	GQ67_00379	308	60
1700	AGTCAGACAAAGCGTCCACTCGG	AGTCAGACAAAGCGTCCACT	GQ67_00379	459	58
1701	TGGGAGCCAAAGTCAGTGGGAGG	TGGGAGCCAAAGTCAGTGGG	GQ67_00380	162	65
1702	TTCCAGGTATCTACAAGTCCCGG	TTCCAGGTATCTACAAGTCC	GQ67_00380	234	56
1703	GTTGCACTGAGTGACAAGATTGG	GTTGCACTGAGTGACAAGAT	GQ67_00380	324	61
1704	GAGTGACAAGATTGGAGACAAGG	GAGTGACAAGATTGGAGACA	GQ67_00380	332	66
1705	TGGCTAGTCAAACTAATACCTGG	TGGCTAGTCAAACTAATACC	GQ67_00380	454	58
1706	GAAAGCCATCGCTCCACCCAAGG	GAAAGCCATCGCTCCACCCA	GQ67_00381	78	61
1707	GATGTCCTTGGGTGGAGCGATGG	GATGTCCTTGGGTGGAGCGA	GQ67_00381	93	48
1708	CTCTCTGTTGATCCCATGCTTGG	CTCTCTGTTGATCCCATGCT	GQ67_00381	167	39
1709	AGGAGCTGTGAAAGAAACAAAGG	AGGAGCTGTGAAAGAAACAA	GQ67_00381	216	65
1710	GAACTCTTACATATCAATTGAGG	GAACTCTTACATATCAATTG	GQ67_00381	263	63
1711	TAGACTCTTCGGTAAACACATGG	TAGACTCTTCGGTAAACACA	GQ67_00382	256	63
1712	CGGTAAACACATGGAATGCAGGG	CGGTAAACACATGGAATGCA	GQ67_00382	265	63
1713	ACATTAGACCAGGATCCACCTGG	ACATTAGACCAGGATCCACC	GQ67_00382	457	60
1714	GAGTGAAGTAACATTAGACCAGG	GAGTGAAGTAACATTAGACC	GQ67_00382	467	61
1715	TAATGTTACTTCACTCCAGATGG	TAATGTTACTTCACTCCAGA	GQ67_00382	494	59
1716	ACATATGCTATTGATCCTCGAGG	ACATATGCTATTGATCCTCG	GQ67_00383	332	70
1717	CTAACGACGAAGACTCCTCGAGG	CTAACGACGAAGACTCCTCG	GQ67_00383	337	70
1718	CATCATCAGTTGGGTCAATGTGG	CATCATCAGTTGGGTCAATG	GQ67_00383	363	65
1719	TGAAATTGTTGTCGGATCGATGG	TGAAATTGTTGTCGGATCGA	GQ67_00383	464	56
1720	CGATGGAGAGCCTTACTCTGTGG	CGATGGAGAGCCTTACTCTG	GQ67_00383	481	66
1721	GTCTAACAACCCTGATCCAAGGG	GTCTAACAACCCTGATCCAA	GQ67_00384	23	66
1722	ATAACTTCAGGTTATCCGAAAGG	ATAACTTCAGGTTATCCGAA	GQ67_00384	45	60
1723	TGAGGCCAGATATCGAACTATGG	TGAGGCCAGATATCGAACTA	GQ67_00384	176	61
1724	ATCCAATCCAATTCTTGATGAGG	ATCCAATCCAATTCTTGATG	GQ67_00384	194	59
1725	ATCTTTAATTGGGTAAAGAGAGG	ATCTTTAATTGGGTAAAGAG	GQ67_00384	356	56
1726	CCACTGAACGTGATATCCCAAGG	CCACTGAACGTGATATCCCA	GQ67_00385	69	64
1727	CACTGAACGTGATATCCCAAGGG	CACTGAACGTGATATCCCAA	GQ67_00385	70	66
1728	CAAAGCTCCCAAATTAATAGCGG	CAAAGCTCCCAAATTAATAG	GQ67_00385	284	64
1729	ATATGGATGGAATCCGTTGGAGG	ATATGGATGGAATCCGTTGG	GQ67_00385	327	63
1730	GACATAATGTCCAAAGTGGGAGG	GACATAATGTCCAAAGTGGG	GQ67_00385	471	64
1731	TATACTTACCACGAATAAAGAGG	TATACTTACCACGAATAAAG	GQ67_00386	44	48
1732	GACACCAGTTTCCGAAGAGTAGG	GACACCAGTTTCCGAAGAGT	GQ67_00386	241	56
1733	ACTGTCGTAAAGCAGGTCACAGG	ACTGTCGTAAAGCAGGTCAC	GQ67_00386	297	58
1734	AGAATCAATGTGGCAGTAGCTGG	AGAATCAATGTGGCAGTAGC	GQ67_00386	403	46
1735	GAAATACATGAATGACTCATCGG	GAAATACATGAATGACTCAT	GQ67_00386	473	57
1736	AAGATGCATGTCCCTTCAAGTGG	AAGATGCATGTCCCTTCAAG	GQ67_00387	86	62
1737	AGTATTCTGGACTTCCATGGTGG	AGTATTCTGGACTTCCATGG	GQ67_00387	157	63
1738	GGTCCCATGGCAGTGACCAGCGG	GGTCCCATGGCAGTGACCAG	GQ67_00387	259	67
1739	GAGTCGTAATAGAGGTCCCATGG	GAGTCGTAATAGAGGTCCCA	GQ67_00387	272	61
1740	TCTTCCATATTTGTACACCATGG	TCTTCCATATTTGTACACCA	GQ67_00387	444	62
1741	TCTGAGCCATTTAGCAACCCAGG	TCTGAGCCATTTAGCAACCC	GQ67_00388	197	59
1742	TGGAGATAATGAACACTCCTGGG	TGGAGATAATGAACACTCCT	GQ67_00388	200	59
1743	AGAGTAGATCGATTTCAGCCAGG	AGAGTAGATCGATTTCAGCC	GQ67_00388	237	61
1744	TAACCTTCCATCAACTCGAACGG	TAACCTTCCATCAACTCGAA	GQ67_00388	248	67
1745	GTCTATTATAGGCCACGAGATGG	GTCTATTATAGGCCACGAGA	GQ67_00388	327	61
1746	TCTAATTCGAACGACTCCAAGGG	TCTAATTCGAACGACTCCAA	GQ67_00389	51	69
1747	AGCGTTGACGCTCTCACTGTCGG	AGCGTTGACGCTCTCACTGT	GQ67_00389	110	64
1748	GACAGTGAGAGCGTCAACGCTGG	GACAGTGAGAGCGTCAACGC	GQ67_00389	132	66
1749	TTAACCTTGAGTGGTTCCGTCGG	TTAACCTTGAGTGGTTCCGT	GQ67_00389	267	69
1750	ATAAACGTACAAACCAGCAAGGG	ATAAACGTACAAACCAGCAA	GQ67_00389	308	67
1751	GATCGTAGTCTTCATCTGAGAGG	GATCGTAGTCTTCATCTGAG	GQ67_00390	5	75
1752	TTCTTCACTCACTTATCAGCTGG	TTCTTCACTCACTTATCAGC	GQ67_00390	113	50
1753	CCTATTTAAGACAAGTCACATGG	CCTATTTAAGACAAGTCACA	GQ67_00390	245	60
1754	GTTCCTCATTGGGCAACTGATGG	GTTCCTCATTGGGCAACTGA	GQ67_00390	260	50
1755	CCCAATGAGGAACCAAATTGTGG	CCCAATGAGGAACCAAATTG	GQ67_00390	290	53
1756	CACTACAGTAGATTTCGTTGTGG	CACTACAGTAGATTTCGTTG	GQ67_00391	48	59
1757	TAGGTGTAGAGTCCAGTTCCTGG	TAGGTGTAGAGTCCAGTTCC	GQ67_00391	78	57
1758	TAATGTCATTTAGATCGAGATGG	TAATGTCATTTAGATCGAGA	GQ67_00391	222	59
1759	AGATTCACATGCCTAGAGGAGGG	AGATTCACATGCCTAGAGGA	GQ67_00391	283	68
1760	TATCAGATTCACATGCCTAGAGG	TATCAGATTCACATGCCTAG	GQ67_00391	287	73
1761	TTCAAGTGGTGGGTGCCGATGGG	TTCAAGTGGTGGGTGCCGAT	GQ67_00392	52	60
1762	CGATAACATCTCCGATCCGAAGG	CGATAACATCTCCGATCCGA	GQ67_00392	273	62
1763	TCTCTCATAAAGGTCGAGGAAGG	TCTCTCATAAAGGTCGAGGA	GQ67_00392	412	64
1764	AAAGGTCGAGGAAGGCAGGGTGG	AAAGGTCGAGGAAGGCAGGG	GQ67_00392	420	67
1765	TGGAGGAGACATGTGAGAAGCGG	TGGAGGAGACATGTGAGAAG	GQ67_00392	425	63
1766	AACCCAGAGAGTCTGAACTTGGG	AACCCAGAGAGTCTGAACTT	GQ67_00393	57	60
1767	GTGGTGGTTTAGATGATATTTGG	GTGGTGGTTTAGATGATATT	GQ67_00393	293	56
1768	TGTTGGGTAAAGTGATTGACTGG	TGTTGGGTAAAGTGATTGAC	GQ67_00393	315	58
1769	TGGTTAAACAATAGCTCACCAGG	TGGTTAAACAATAGCTCACC	GQ67_00393	372	58
1770	GGTTCACATATCCACTGACATGG	GGTTCACATATCCACTGACA	GQ67_00393	399	65
1771	TCATGGACCTCTACTCTATGAGG	TCATGGACCTCTACTCTATG	GQ67_00394	74	60
1772	ACGAGTATTGTTGGTCCCGAGGG	ACGAGTATTGTTGGTCCCGA	GQ67_00394	129	61
1773	AAAGAAGAGATAGACTCGAAGGG	AAAGAAGAGATAGACTCGAA	GQ67_00394	153	70
1774	TTTATAATGCACATAGAAGCAGG	TTTATAATGCACATAGAAGC	GQ67_00394	191	57
1775	GAAGCCTAAATGGGACGAATGGG	GAAGCCTAAATGGGACGAAT	GQ67_00394	239	55
1776	CGTTTGGCGTCATATTCAAAGGG	CGTTTGGCGTCATATTCAAA	GQ67_00395	88	48
1777	GTAAATTCATCTTTCAGTTGTGG	GTAAATTCATCTTTCAGTTG	GQ67_00395	154	49
1778	TCAACAAGGACAAACTTCGCTGG	TCAACAAGGACAAACTTCGC	GQ67_00395	242	46
1779	AGACGATGAGAACCTGGATGTGG	AGACGATGAGAACCTGGATG	GQ67_00395	278	62
1780	CTGGATGTGGTCAAGTATGAGGG	CTGGATGTGGTCAAGTATGA	GQ67_00395	291	49
1781	ACTGGTCCTCAAATCCGAGACGG	ACTGGTCCTCAAATCCGAGA	GQ67_00396	36	72
1782	GCGACATTTGCTGTCTCCAGTGG	GCGACATTTGCTGTCTCCAG	GQ67_00396	225	63
1783	CAACCTGACTATGACGTCCAGGG	CAACCTGACTATGACGTCCA	GQ67_00396	236	66
1784	GCAGGTGACGATCTCTATGGTGG	GCAGGTGACGATCTCTATGG	GQ67_00396	303	67
1785	ACGTCCACCACCTTAATCAGTGG	ACGTCCACCACCTTAATCAG	GQ67_00396	442	66
1786	TCTATTAAGATTGTTGCCCAAGG	TCTATTAAGATTGTTGCCCA	GQ67_00397	26	61
1787	GCTCCCTTCTTGTATTGAGGAGG	GCTCCCTTCTTGTATTGAGG	GQ67_00397	187	63
1788	ACCTCGTAAACTCTCATAGGAGG	ACCTCGTAAACTCTCATAGG	GQ67_00397	298	64
1789	TCGGATCCACACAATTGGCAAGG	TCGGATCCACACAATTGGCA	GQ67_00397	391	65
1790	TGGATCCGATGGCATAATGAAGG	TGGATCCGATGGCATAATGA	GQ67_00397	425	61
1791	TCCAGTGGGTGGGTTGACCGAGG	TCCAGTGGGTGGGTTGACCG	GQ67_00398	203	65
1792	GTTGACCGAGGATATAGTGCAGG	GTTGACCGAGGATATAGTGC	GQ67_00398	215	61
1793	AGTGAGCAGCTGGCTAAACGCGG	AGTGAGCAGCTGGCTAAACG	GQ67_00398	297	71
1794	GCTTCCCTGGATAAACAGACGGG	GCTTCCCTGGATAAACAGAC	GQ67_00398	474	63
1795	GGATAAACAGACGGGTAAGGTGG	GGATAAACAGACGGGTAAGG	GQ67_00398	482	64
1796	CGAGATGCTGGTCTAACACGAGG	CGAGATGCTGGTCTAACACG	GQ67_00399	19	69
1797	CAGGACCAACCAGGTTCTCAAGG	CAGGACCAACCAGGTTCTCA	GQ67_00399	123	60
1798	TCTTGGCACCAGGACCAACCAGG	TCTTGGCACCAGGACCAACC	GQ67_00399	132	62
1799	TGTCAGAAAGGGTACCATGAAGG	TGTCAGAAAGGGTACCATGA	GQ67_00399	281	66
1800	CACCAGTGCAACCAACATAGCGG	CACCAGTGCAACCAACATAG	GQ67_00399	315	63
1801	TTCCAACGGTAGAAACAAGAAGG	TTCCAACGGTAGAAACAAGA	GQ67_00400	38	61
1802	TCCAACGGTAGAAACAAGAAGGG	TCCAACGGTAGAAACAAGAA	GQ67_00400	39	65
1803	CAGATGTGTTCCTAAGGACAAGG	CAGATGTGTTCCTAAGGACA	GQ67_00400	101	61
1804	AGCATACTCCTCGTAAACAGAGG	AGCATACTCCTCGTAAACAG	GQ67_00400	167	72
1805	GTCTGAGGCCTCTGTTTACGAGG	GTCTGAGGCCTCTGTTTACG	GQ67_00400	179	60
1806	ACCTTCGTAGGCGGCCTCGGTGG	ACCTTCGTAGGCGGCCTCGG	GQ67_00401	36	63
1807	GTGGGAGGATCGGAATGGGAGGG	GTGGGAGGATCGGAATGGGA	GQ67_00401	53	66
1808	CGAGAGAAAGGTGTAGTGGGAGG	CGAGAGAAAGGTGTAGTGGG	GQ67_00401	68	65
1809	TTCCACCGTCGAAATGATGTCGG	TTCCACCGTCGAAATGATGT	GQ67_00401	329	64
1810	AGCCGACATCATTTCGACGGTGG	AGCCGACATCATTTCGACGG	GQ67_00401	347	68
1811	CCTTGACAGTGGTGAAACCACGG	CCTTGACAGTGGTGAAACCA	GQ67_00402	33	69
1812	GCTAGTTCTATCGGTCGCCGTGG	GCTAGTTCTATCGGTCGCCG	GQ67_00402	36	65
1813	GATGTCTATCACCACTCCAAGGG	GATGTCTATCACCACTCCAA	GQ67_00402	117	70
1814	CCAAGGGAACCACTGCATTGTGG	CCAAGGGAACCACTGCATTG	GQ67_00402	133	67
1815	ATTCTTCATCAGATAAGTGGCGG	ATTCTTCATCAGATAAGTGG	GQ67_00402	234	66
1816	GATACGGAAATTCACTATTGAGG	GATACGGAAATTCACTATTG	GQ67_00403	49	52
1817	CTAGATACGTTTCCTTCCACCGG	CTAGATACGTTTCCTTCCAC	GQ67_00403	55	60
1818	ACGATGGCATGAATTTCTGGCGG	ACGATGGCATGAATTTCTGG	GQ67_00403	122	64
1819	TCTAGCATTGGAAATCCTGGAGG	TCTAGCATTGGAAATCCTGG	GQ67_00403	284	69
1820	TCGGTTGATACATTCAGACCAGG	TCGGTTGATACATTCAGACC	GQ67_00403	295	60
1821	ACCTTATTGACTAGGCAACGCGG	ACCTTATTGACTAGGCAACG	GQ67_00404	99	72
1822	GGTGAATGTAGCAATTCACTTGG	GGTGAATGTAGCAATTCACT	GQ67_00404	139	59
1823	AACCATTCTCTTCAGCACTGTGG	AACCATTCTCTTCAGCACTG	GQ67_00404	172	60
1824	GGGTCAATACAAGTCCCAGTCGG	GGGTCAATACAAGTCCCAGT	GQ67_00404	305	70
1825	ACCAGGTTGTCGAACAACGCCGG	ACCAGGTTGTCGAACAACGC	GQ67_00404	471	65
1826	AGTCCGAAATTGATGACTGGTGG	AGTCCGAAATTGATGACTGG	GQ67_00405	127	63
1827	AGTTATCGGAGTTAATGTCGAGG	AGTTATCGGAGTTAATGTCG	GQ67_00405	164	68
1828	CAAGATCCACTCCTGATCGTCGG	CAAGATCCACTCCTGATCGT	GQ67_00405	305	64
1829	TGATCCGTTGAGGAGGTGGAGGG	TGATCCGTTGAGGAGGTGGA	GQ67_00405	441	67
1830	GAGTTGTTGATCCGTTGAGGAGG	GAGTTGTTGATCCGTTGAGG	GQ67_00405	448	64
1831	TCACAAGTAGCGCCTCAAAGTGG	TCACAAGTAGCGCCTCAAAG	GQ67_00406	24	69
1832	GTCAAAGTTCTCCTGCTCAGTGG	GTCAAAGTTCTCCTGCTCAG	GQ67_00406	35	56
1833	CTTTGACTTCTGGATTCGGATGG	CTTTGACTTCTGGATTCGGA	GQ67_00406	71	54
1834	AGACCCAATAGAGAACACGCAGG	AGACCCAATAGAGAACACGC	GQ67_00406	347	75
1835	CCAATAGAGAACACGCAGGGTGG	CCAATAGAGAACACGCAGGG	GQ67_00406	351	70
1836	GGTATGAAAGATAGCCGTCAAGG	GGTATGAAAGATAGCCGTCA	GQ67_00407	357	59
1837	CACGTTGTAGGACCTGAGCAAGG	CACGTTGTAGGACCTGAGCA	GQ67_00407	387	59
1838	ACGTTGTAGGACCTGAGCAAGGG	ACGTTGTAGGACCTGAGCAA	GQ67_00407	388	69
1839	CCAGGTACTACGGTTGTGTGTGG	CCAGGTACTACGGTTGTGTG	GQ67_00407	420	63
1840	AGAACCGAAGGCACCATGCGTGG	AGAACCGAAGGCACCATGCG	GQ67_00407	437	60
1841	TCTTGACCGGGTATACGTCAAGG	TCTTGACCGGGTATACGTCA	GQ67_00408	137	62
1842	TGACCGGGTATACGTCAAGGAGG	TGACCGGGTATACGTCAAGG	GQ67_00408	140	73
1843	CTATATCATAGATCAGAGGGAGG	CTATATCATAGATCAGAGGG	GQ67_00408	147	71
1844	AACCCTATATCATAGATCAGAGG	AACCCTATATCATAGATCAG	GQ67_00408	151	65
1845	GTTTGAATCATTGCCAGACGAGG	GTTTGAATCATTGCCAGACG	GQ67_00408	335	66
1846	CAGAAATAGAGAGGACATCCAGG	CAGAAATAGAGAGGACATCC	GQ67_00409	15	58
1847	TCGATCGTCCAGAAATAGAGAGG	TCGATCGTCCAGAAATAGAG	GQ67_00409	24	58
1848	GAACAACTCTCGACTCATAGCGG	GAACAACTCTCGACTCATAG	GQ67_00409	107	61
1849	CTAAATTCCACATAGCTCCATGG	CTAAATTCCACATAGCTCCA	GQ67_00409	217	58
1850	TCAATAATAAGCCTACTCCATGG	TCAATAATAAGCCTACTCCA	GQ67_00409	220	62
1851	TTTCGCAACCAAAGTTAAGGAGG	TTTCGCAACCAAAGTTAAGG	GQ67_00410	79	62
1852	GAGAGAATGTCCTTCTTCGTAGG	GAGAGAATGTCCTTCTTCGT	GQ67_00410	87	54
1853	GAAGAAGGACATTCTCTCAACGG	GAAGAAGGACATTCTCTCAA	GQ67_00410	112	64
1854	GCTAATAACAAATCGTCGAGAGG	GCTAATAACAAATCGTCGAG	GQ67_00410	354	68
1855	ATTGACGTCAGATGAAGAAGAGG	ATTGACGTCAGATGAAGAAG	GQ67_00410	434	61
1856	CTTTGTATTCACCAAGACACTGG	CTTTGTATTCACCAAGACAC	GQ67_00411	50	61
1857	TGCTGGTACCTTTAGCCCAGCGG	TGCTGGTACCTTTAGCCCAG	GQ67_00411	93	58
1858	TTTACAGGCTGCTATATATGAGG	TTTACAGGCTGCTATATATG	GQ67_00411	263	58
1859	GAATAGGCCTTGCTTACAGGAGG	GAATAGGCCTTGCTTACAGG	GQ67_00411	433	64
1860	GTCGGGACCTCCTGTAAGCAAGG	GTCGGGACCTCCTGTAAGCA	GQ67_00411	446	59
1861	TGAAGTGGAGCATTGCCCAGTGG	TGAAGTGGAGCATTGCCCAG	GQ67_00412	104	81
1862	ATAAGCAAATCAATAAAGAGAGG	ATAAGCAAATCAATAAAGAG	GQ67_00412	331	65
1863	TCGAAGGTACCTCGTCCAGAGGG	TCGAAGGTACCTCGTCCAGA	GQ67_00412	405	62
1864	TTCGAAGGTACCTCGTCCAGAGG	TTCGAAGGTACCTCGTCCAG	GQ67_00412	406	61
1865	TACCTTCGAACAAGAACTCAAGG	TACCTTCGAACAAGAACTCA	GQ67_00412	439	61
1866	CACAAGATAGACTTTAAAGATGG	CACAAGATAGACTTTAAAGA	GQ67_00413	36	51
1867	AGTTAATTAAAGATGGGATAGGG	AGTTAATTAAAGATGGGATA	GQ67_00413	82	51
1868	CAAAGGTGAATGGCATGCTAAGG	CAAAGGTGAATGGCATGCTA	GQ67_00413	163	51
1869	AAAGGTGAATGGCATGCTAAGGG	AAAGGTGAATGGCATGCTAA	GQ67_00413	164	62
1870	AACAGGAAATAGCACTGTGTTGG	AACAGGAAATAGCACTGTGT	GQ67_00413	251	60
1871	GGTCCGTATTCTTCTGGTCTCGG	GGTCCGTATTCTTCTGGTCT	GQ67_00414	141	44
1872	GCTCCGAGACCAGAAGAATACGG	GCTCCGAGACCAGAAGAATA	GQ67_00414	158	56
1873	TGGTACCTGGATCTTTGTCAAGG	TGGTACCTGGATCTTTGTCA	GQ67_00414	183	63
1874	ACCAGCCTTGACAAAGATCCAGG	ACCAGCCTTGACAAAGATCC	GQ67_00414	198	52
1875	TGTAGAAGAGGGATTTGACCAGG	TGTAGAAGAGGGATTTGACC	GQ67_00414	329	62
1876	CCTCGTTTGCATCCAGAACACGG	CCTCGTTTGCATCCAGAACA	GQ67_00415	67	61
1877	TTTGCATCCAGAACACGGAATGG	TTTGCATCCAGAACACGGAA	GQ67_00415	72	58
1878	GTGTTTCGCTTGGTAGACCTGGG	GTGTTTCGCTTGGTAGACCT	GQ67_00415	106	59
1879	GTCTACCAAGCGAAACACTGCGG	GTCTACCAAGCGAAACACTG	GQ67_00415	131	77
1880	AGCCATATTCTGTAATGACATGG	AGCCATATTCTGTAATGACA	GQ67_00415	476	67
1881	GCTGACAAGTCTTACATCGATGG	GCTGACAAGTCTTACATCGA	GQ67_00416	147	57
1882	TTGAAGCCACGTCGTAAACACGG	TTGAAGCCACGTCGTAAACA	GQ67_00416	226	58
1883	CTATTACTAATTTGTCCACAAGG	CTATTACTAATTTGTCCACA	GQ67_00416	314	57
1884	ACGACTACATCAATTTGAGTTGG	ACGACTACATCAATTTGAGT	GQ67_00416	375	55
1885	GAGTTCGACACATTGCCAGAAGG	GAGTTCGACACATTGCCAGA	GQ67_00416	488	66
1886	CGATCTTAAGTATCTCGCATTGG	CGATCTTAAGTATCTCGCAT	GQ67_00418	32	58
1887	CGACCAAAGCACTTTCACCGTGG	CGACCAAAGCACTTTCACCG	GQ67_00418	182	69
1888	GAAACGTCCCGATTCTGTGGAGG	GAAACGTCCCGATTCTGTGG	GQ67_00418	260	65
1889	CCACCATCACCTCCATTAGGCGG	CCACCATCACCTCCATTAGG	GQ67_00418	460	67
1890	CCGCCTAATGGAGGTGATGGTGG	CCGCCTAATGGAGGTGATGG	GQ67_00418	480	61
1891	AATGTGCAATCCATACCAGGTGG	AATGTGCAATCCATACCAGG	GQ67_00419	54	73
1892	TTCACCGTATTCTAACCACCTGG	TTCACCGTATTCTAACCACC	GQ67_00419	59	63
1893	CACGACATCATACTGCTTCGAGG	CACGACATCATACTGCTTCG	GQ67_00419	84	60
1894	AAATCGGAAAGATCTTGCAAAGG	AAATCGGAAAGATCTTGCAA	GQ67_00419	185	61
1895	GGAACGAAGGTGATTACGTGAGG	GGAACGAAGGTGATTACGTG	GQ67_00419	278	65
1896	AAGAGCTGGGAGTCAGCAAGTGG	AAGAGCTGGGAGTCAGCAAG	GQ67_00420	34	63
1897	AGGCCTTAGAGCTACAAAGAAGG	AGGCCTTAGAGCTACAAAGA	GQ67_00420	358	61
1898	TATGATCAGCCAGTCTACCCGGG	TATGATCAGCCAGTCTACCC	GQ67_00420	381	63
1899	AGTGGTGAAGAAACCATCGGCGG	AGTGGTGAAGAAACCATCGG	GQ67_00420	432	75
1900	GTGGTGAAGAAACCATCGGCGGG	GTGGTGAAGAAACCATCGGC	GQ67_00420	433	59
1901	GGTGAAGTAGCAAGTGGGCTGGG	GGTGAAGTAGCAAGTGGGCT	GQ67_00421	221	52
1902	CATGAGGTGAAGTAGCAAGTGGG	CATGAGGTGAAGTAGCAAGT	GQ67_00421	226	71
1903	GCATGAGGTGAAGTAGCAAGTGG	GCATGAGGTGAAGTAGCAAG	GQ67_00421	227	64
1904	GACAAGAGAAGAGTGGCATGAGG	GACAAGAGAAGAGTGGCATG	GQ67_00421	242	71
1905	CTTGTCAATGTTCCAAACGAGGG	CTTGTCAATGTTCCAAACGA	GQ67_00421	279	62
1906	ACGGTGCTATGTTGCAACTGTGG	ACGGTGCTATGTTGCAACTG	GQ67_00422	69	65
1907	GTAACACATGACTAGACCAGTGG	GTAACACATGACTAGACCAG	GQ67_00422	89	76
1908	CTTACAGTTGATATCACCGAAGG	CTTACAGTTGATATCACCGA	GQ67_00422	144	68
1909	ATATCACCGAAGGAATTCCAAGG	ATATCACCGAAGGAATTCCA	GQ67_00422	154	66
1910	AATCATTTACTGCTAATACGTGG	AATCATTTACTGCTAATACG	GQ67_00422	466	72
1911	ATGTCGGAAAGAGGTCAGCCCGG	ATGTCGGAAAGAGGTCAGCC	GQ67_00423	21	63
1912	TCGGAAAGAGGTCAGCCCGGTGG	TCGGAAAGAGGTCAGCCCGG	GQ67_00423	24	73
1913	TCTATCATCAGCAGGTCACGAGG	TCTATCATCAGCAGGTCACG	GQ67_00423	82	66
1914	TCGATATACCAAAGAGAAGGTGG	TCGATATACCAAAGAGAAGG	GQ67_00423	326	63
1915	AATGATCTTCACAGTGAGTGTGG	AATGATCTTCACAGTGAGTG	GQ67_00423	398	67
1916	ATGAATTGAAGGGATTCAGTTGG	ATGAATTGAAGGGATTCAGT	GQ67_00424	76	59
1917	TAGAAAGGACTGGTAGCTTCCGG	TAGAAAGGACTGGTAGCTTC	GQ67_00424	283	51
1918	ACTCTCTGCATAGAAAGGACTGG	ACTCTCTGCATAGAAAGGAC	GQ67_00424	293	54
1919	TTACACGGTCGAACTTTGCAAGG	TTACACGGTCGAACTTTGCA	GQ67_00424	355	57
1920	GGAGAGCTTGAAAGAGGCAAGGG	GGAGAGCTTGAAAGAGGCAA	GQ67_00424	397	53
1921	AGAAGATGTTTCAACTCCAGCGG	AGAAGATGTTTCAACTCCAG	GQ67_00425	36	68
1922	ACCTTCTCCAACTAGAACGAGGG	ACCTTCTCCAACTAGAACGA	GQ67_00425	71	61
1923	TAGAAGCCAAAGAGTCGGTGAGG	TAGAAGCCAAAGAGTCGGTG	GQ67_00425	87	61
1924	TGTCCACAAATATAAGAGTGAGG	TGTCCACAAATATAAGAGTG	GQ67_00425	233	66
1925	ATGCAATCTTGATACACACAGGG	ATGCAATCTTGATACACACA	GQ67_00425	343	75
1926	TGTGCAGAGACCGACATGATTGG	TGTGCAGAGACCGACATGAT	GQ67_00426	34	51
1927	TCCTTTCATTACAAGAATACGGG	TCCTTTCATTACAAGAATAC	GQ67_00426	242	50
1928	TTTCATTACAAGAATACGGGCGG	TTTCATTACAAGAATACGGG	GQ67_00426	245	66
1929	TTTGAGAGTTGGAGACACTACGG	TTTGAGAGTTGGAGACACTA	GQ67_00426	357	58
1930	TAGTGTCTCCAACTCTCAAACGG	TAGTGTCTCCAACTCTCAAA	GQ67_00426	380	49
1931	AGTTTACAAGATGATACTGCCGG	AGTTTACAAGATGATACTGC	GQ67_00427	230	65
1932	AGGTTGTTATCATTACAACATGG	AGGTTGTTATCATTACAACA	GQ67_00427	304	68
1933	GACCGCTTACAAGAACACACAGG	GACCGCTTACAAGAACACAC	GQ67_00427	369	69
1934	GCGACCTGTCAGTATCCAGAAGG	GCGACCTGTCAGTATCCAGA	GQ67_00427	393	64
1935	GTGAACGAGCTGGAGGTCTGTGG	GTGAACGAGCTGGAGGTCTG	GQ67_00427	457	67
1936	ATTATACTGGGCTTGCAGCTGGG	ATTATACTGGGCTTGCAGCT	GQ67_00428	56	58
1937	AAGGTCGTCTAGTTCTCTGGAGG	AAGGTCGTCTAGTTCTCTGG	GQ67_00428	83	69
1938	GGCATACAAACAAATTCACCTGG	GGCATACAAACAAATTCACC	GQ67_00428	239	60
1939	GAGAACCTGTATAGAATGGTAGG	GAGAACCTGTATAGAATGGT	GQ67_00428	261	60
1940	AGCTCGTCACGATTACTGACCGG	AGCTCGTCACGATTACTGAC	GQ67_00428	277	61
1941	ACCAAGCTGCAGTCTTATGCTGG	ACCAAGCTGCAGTCTTATGC	GQ67_00429	87	52
1942	AGCATAAGACTGCAGCTTGGTGG	AGCATAAGACTGCAGCTTGG	GQ67_00429	109	57
1943	GTACTGAGATATTTGAACAATGG	GTACTGAGATATTTGAACAA	GQ67_00429	236	57
1944	TGTTCAAATATCTCAGTACCTGG	TGTTCAAATATCTCAGTACC	GQ67_00429	260	54
1945	ATTAATAGGACTCTTGGCTAGGG	ATTAATAGGACTCTTGGCTA	GQ67_00429	362	52
1946	AGCATGGTTAATACCACACGAGG	AGCATGGTTAATACCACACG	GQ67_00430	146	68
1947	AAGACTAACGCTACCTCGTGTGG	AAGACTAACGCTACCTCGTG	GQ67_00430	153	58
1948	CAATGGCTTCCATTTCAGCATGG	CAATGGCTTCCATTTCAGCA	GQ67_00430	162	58
1949	GCGGAGGCACACATTATACATGG	GCGGAGGCACACATTATACA	GQ67_00430	256	60
1950	GCCTAACTGTCTCAACGCGGAGG	GCCTAACTGTCTCAACGCGG	GQ67_00430	272	66
1951	ATCTATACAATGGGACAGAACGG	ATCTATACAATGGGACAGAA	GQ67_00431	38	61
1952	TGGGACAGAACGGAACCCGAAGG	TGGGACAGAACGGAACCCGA	GQ67_00431	48	64
1953	CTCTTCCATAAATTTGATCGAGG	CTCTTCCATAAATTTGATCG	GQ67_00431	116	61
1954	ACTACGAACACAGTGGTACGAGG	ACTACGAACACAGTGGTACG	GQ67_00431	177	70
1955	ACGAACACAGTGGTACGAGGTGG	ACGAACACAGTGGTACGAGG	GQ67_00431	180	70
1956	ATGTGCAAGTCGTATAGGGAGGG	ATGTGCAAGTCGTATAGGGA	GQ67_00432	34	64
1957	GATGTGCAAGTCGTATAGGGAGG	GATGTGCAAGTCGTATAGGG	GQ67_00432	35	67
1958	TGGGCTCCTTCACCTCCAAGTGG	TGGGCTCCTTCACCTCCAAG	GQ67_00432	105	64
1959	AGACATTGTCATCCACTTGGAGG	AGACATTGTCATCCACTTGG	GQ67_00432	113	70
1960	TGAAGTGGTCTTCAATGCCAAGG	TGAAGTGGTCTTCAATGCCA	GQ67_00432	152	67
1961	AGACTGATCCTCAAAGATGGAGG	AGACTGATCCTCAAAGATGG	GQ67_00433	58	67
1962	AGGCTGAGGGTCAATGAGCTCGG	AGGCTGAGGGTCAATGAGCT	GQ67_00433	78	63
1963	AGTCAATACAGCCCATCCGGTGG	AGTCAATACAGCCCATCCGG	GQ67_00433	398	70
1964	ACAGCCCATCCGGTGGATGGAGG	ACAGCCCATCCGGTGGATGG	GQ67_00433	405	61
1965	TTGGAAGTCCCAACAATCGAAGG	TTGGAAGTCCCAACAATCGA	GQ67_00433	468	61
1966	CTGATTCGACAACATCGCCTTGG	CTGATTCGACAACATCGCCT	GQ67_00434	348	54
1967	TGTAAACCAGCCTTGTCAGCAGG	TGTAAACCAGCCTTGTCAGC	GQ67_00434	412	52
1968	CAGAGATAGTCCTGCTGACAAGG	CAGAGATAGTCCTGCTGACA	GQ67_00434	422	54
1969	GATAGTCCTGCTGACAAGGCTGG	GATAGTCCTGCTGACAAGGC	GQ67_00434	426	51
1970	ATTCTGTAACAAATTGGCACTGG	ATTCTGTAACAAATTGGCAC	GQ67_00434	476	57
1971	ACACACGCCAGGTCAGAAGCGGG	ACACACGCCAGGTCAGAAGC	GQ67_00435	70	62
1972	GACCTGGCGTGTGTAGAGTGTGG	GACCTGGCGTGTGTAGAGTG	GQ67_00435	99	68
1973	CACTCAATAAGGGTAAACGAAGG	CACTCAATAAGGGTAAACGA	GQ67_00435	274	73
1974	CAGTCGAAACCATAAGTATGCGG	CAGTCGAAACCATAAGTATG	GQ67_00435	326	66
1975	AACTAAAGTCAATTAGCATGTGG	AACTAAAGTCAATTAGCATG	GQ67_00435	438	65
1976	GAGCAAATAAGTTGAAACCACGG	GAGCAAATAAGTTGAAACCA	GQ67_00436	151	70
1977	CTTGAACATATCTTCGAACAAGG	CTTGAACATATCTTCGAACA	GQ67_00436	248	61
1978	GTCAGTGAAAGTATGTACGGAGG	GTCAGTGAAAGTATGTACGG	GQ67_00436	333	76
1979	AAGTATGTACGGAGGACCAGTGG	AAGTATGTACGGAGGACCAG	GQ67_00436	341	68
1980	CTCATGCTGGAAGACGAGAGTGG	CTCATGCTGGAAGACGAGAG	GQ67_00436	408	68
1981	GAATATAGATGACCTAAATGAGG	GAATATAGATGACCTAAATG	GQ67_00437	73	64
1982	AGCTGCAGAACTGAACAAGACGG	AGCTGCAGAACTGAACAAGA	GQ67_00437	215	65
1983	ATTTACAAGGGAAAGCATAGCGG	ATTTACAAGGGAAAGCATAG	GQ67_00437	390	64
1984	ACAAGGGAAAGCATAGCGGGTGG	ACAAGGGAAAGCATAGCGGG	GQ67_00437	394	68
1985	CAGCACAGAAACTGGATCGGAGG	CAGCACAGAAACTGGATCGG	GQ67_00437	482	66
1986	TTGTATTGACCAAACTGCTGTGG	TTGTATTGACCAAACTGCTG	GQ67_00438	19	64
1987	GTTGTTGTGGAAGCGACGCAGGG	GTTGTTGTGGAAGCGACGCA	GQ67_00438	42	64
1988	GAAGGAAATGACTGGAATGGCGG	GAAGGAAATGACTGGAATGG	GQ67_00438	193	72
1989	TTAAAGTCCATAGATCCAGAAGG	TTAAAGTCCATAGATCCAGA	GQ67_00438	211	66
1990	GGAGATCAGAAACTATCACAGGG	GGAGATCAGAAACTATCACA	GQ67_00438	273	75
1991	AACTAGTGCTCTATGCGTATCGG	AACTAGTGCTCTATGCGTAT	GQ67_00439	11	58
1992	TGACATTAAGGAAGTACTGCAGG	TGACATTAAGGAAGTACTGC	GQ67_00439	89	56
1993	CACATTACCGGACAAAGTCATGG	CACATTACCGGACAAAGTCA	GQ67_00439	248	55
1994	GTATTATATCAGTAGGAAAGAGG	GTATTATATCAGTAGGAAAG	GQ67_00439	365	60
1995	TGATCTGCTCCATAAATTGGTGG	TGATCTGCTCCATAAATTGG	GQ67_00439	437	55
1996	GTAGGGAACAGGTTTCAGCCGGG	GTAGGGAACAGGTTTCAGCC	GQ67_00440	17	57
1997	CCTAATTGAGGTGCTAGCAATGG	CCTAATTGAGGTGCTAGCAA	GQ67_00440	61	60
1998	GCCAGGCTGCGGCACAACTGAGG	GCCAGGCTGCGGCACAACTG	GQ67_00440	104	59
1999	ACAGAGAATGTGCATAAATGAGG	ACAGAGAATGTGCATAAATG	GQ67_00440	254	59
[truncated: 23,426 more rows]

## Sheet: Secretome sgRNA library
Library number	Oligo sequence (sgRNA with cloning handles)	Gene	Raw counts from amplicon sequencing (0s have been changed to 1s)													Relative abundance										Log2 fold change (relative to plasmid library)									Difference in log2 fold change	P-value
			Original plasmid library				WT cells				Cas9(+) cells					Plasmid library (average)	WT cells				Cas9(+) cells					WT cells				Cas9(+) cells
			P1	P2	P3	P4	WT1	WT2	WT3	WT4	Cas1	Cas2	Cas3	Cas4			WT1	WT2	WT3	WT4	Cas1	Cas2	Cas3	Cas4		WT1	WT2	WT3	WT4	Cas1	Cas2	Cas3	Cas4		Cas9(+) average - WT average
11	CAATTCCCCGTCGCGGAGCACTCGGCCTTCGGAGTCAGGGTTTTAGAGCTAGAAATAGCAAGTTAAAATAAGG	GQ67_00035	4887	3945	5037	5071	8803	216	2921	4991	7370	6843	6295	10246		0.000852748	0.00163818	4.90047e-05	0.000493516	0.000943002	0.00110355	0.00123874	0.00127995	0.00193007		0.941906	-4.12113	-0.789023	0.145142	0.371957	0.538686	0.585892	1.17846		1.62452	0.120429
12	CAATTCCCCGTCGCGGAGCGGTACGGTACTTCGTTTGTGGTTTTAGAGCTAGAAATAGCAAGTTAAAATAAGG	GQ67_00035	2912	2491	2414	2686	2593	1059	2963	2681	1292	1067	1907	1513		0.000472883	0.000482541	0.000240259	0.000500612	0.00050655	0.000193458	0.000193152	0.000387745	0.000285008		0.0291676	-0.976892	0.0822086	0.099219	-1.28947	-1.29175	-0.286375	-0.73048		-0.707943	0.047701
13	CAATTCCCCGTCGCGGAGCACAAACGAAGTACCGTACCTGTTTTAGAGCTAGAAATAGCAAGTTAAAATAAGG	GQ67_00035	7227	6971	8195	9368	4190	12646	5372	9101	8636	2345	8681	3011		0.00143	0.000779733	0.00286905	0.000907623	0.00171955	0.00129311	0.0004245	0.00176509	0.000567191		-0.874959	1.00456	-0.655846	0.266018	-0.145164	-1.75217	0.303727	-1.3341		-0.666872	0.172671
14	CAATTCCCCGTCGCGGAGCAAGTACCGTACCTAGGTCAAGTTTTAGAGCTAGAAATAGCAAGTTAAAATAAGG	GQ67_00035	2605	2740	2604	2869	7722	2450	700	3075	2150	605	753	1		0.000487066	0.00143702	0.000555841	0.000118268	0.000580992	0.00032193	0.000109519	0.000153106	1.88373e-07		1.56089	0.190555	-2.04206	0.254402	-0.597368	-2.15293	-1.66959	-11.3363		-3.93	0.10689
15	CAATTCCCCGTCGCGGAGCTTGAGACTCACTGAGTATGCGTTTTAGAGCTAGAAATAGCAAGTTAAAATAAGG	GQ67_00035	281	160	293	256	1	56	483	1	1	1	1723	1101		4.45734e-05	1.86094e-07	1.27049e-05	8.1605e-05	1.88941e-07	1.49735e-07	1.81023e-07	0.000350333	0.000207399		-7.90401	-1.81079	0.872474	-7.88211	-8.21763	-7.94386	2.97447	2.21815		1.43889	0.359547
183	CAATTCCCCGTCGCGGAGCAGAATGGGATTACATCTGGAGTTTTAGAGCTAGAAATAGCAAGTTAAAATAAGG	GQ67_00072	1524	941	1051	1376	586	1	931	4287	1	1360	700	4		0.000220256	0.000109051	2.26874e-07	0.000157297	0.000809988	1.49735e-07	0.000246192	0.000142329	7.53492e-07		-1.01418	-9.92307	-0.485692	1.87872	-10.5226	0.160604	-0.629948	-8.19137		-2.40976	0.270961
184	CAATTCCCCGTCGCGGAGCTGCAACTATGAACCAGCACTGTTTTAGAGCTAGAAATAGCAAGTTAAAATAAGG	GQ67_00072	516	914	409	594	134	1	1512	1	1	1355	1	1		0.000109543	2.49366e-05	2.26874e-07	0.000255459	1.88941e-07	1.49735e-07	0.000245287	2.03327e-07	1.88373e-07		-2.13516	-8.91539	1.2216	-9.17934	-9.51486	1.16298	-9.07347	-9.18368		-1.90019	0.311252
185	CAATTCCCCGTCGCGGAGCACTTCCAAACTGTTGGAGAAGTTTTAGAGCTAGAAATAGCAAGTTAAAATAAGG	GQ67_00072	1504	872	1718	1403	5321	6398	165	2781	951	1490	3	3901		0.000247495	0.000990205	0.00145154	2.78775e-05	0.000525444	0.000142398	0.000269725	6.09982e-07	0.000734843		2.00033	2.55211	-3.15023	1.08614	-0.79747	0.124089	-8.66442	1.57004		-2.56403	0.188604
186	CAATTCCCCGTCGCGGAGCCACTTCCAAACTGTTGGAGAGTTTTAGAGCTAGAAATAGCAAGTTAAAATAAGG	GQ67_00072	1716	2346	2397	2941	383	5893	10253	1100	5773	8186	2544	1403		0.000423222	7.12739e-05	0.00133697	0.00173229	0.000207835	0.000864421	0.00148186	0.000517265	0.000264287		-2.56997	1.65948	2.03319	-1.02598	1.03032	1.80792	0.289488	-0.679308		0.587924	0.326894
187	CAATTCCCCGTCGCGGAGCCATGTTGAACATGATGGGAGGTTTTAGAGCTAGAAATAGCAAGTTAAAATAAGG	GQ67_00072	2676	1974	1891	3004	4	2468	681	1308	3	938	1	1270		0.000429751	7.44375e-07	0.000559925	0.000115058	0.000247134	4.49205e-07	0.0001698	2.03327e-07	0.000239234		-9.17325	0.381732	-1.90114	-0.798205	-9.90191	-1.33966	-11.0455	-0.845079		-2.91032	0.217573
208	CAATTCCCCGTCGCGGAGCGTTACCAAATATGTTACCGAGTTTTAGAGCTAGAAATAGCAAGTTAAAATAAGG	GQ67_00077	1832	1225	1326	2136	7118	235	5297	4973	635	1366	580	112		0.000293509	0.00132462	5.33153e-05	0.000894952	0.000939601	9.50818e-05	0.000247278	0.00011793	2.10978e-05		2.1741	-2.46078	1.6084	1.67864	-1.62617	-0.247272	-1.31548	-3.79824		-2.49688	0.0556756
209	CAATTCCCCGTCGCGGAGCGTTCAAGTCCTAATCTCCGAGTTTTAGAGCTAGAAATAGCAAGTTAAAATAAGG	GQ67_00077	1722	2211	1845	1887	1565	1255	892	2188	16206	12883	6167	6967		0.000345106	0.000291237	0.000284727	0.000150707	0.000413402	0.00242661	0.00233213	0.00125392	0.0013124		-0.244848	-0.277464	-1.19529	0.260504	2.81383	2.75653	1.86133	1.92709		2.70397	0.000276926
210	CAATTCCCCGTCGCGGAGCGTTAGCACCGCAGAAGAGAAGTTTTAGAGCTAGAAATAGCAAGTTAAAATAAGG	GQ67_00077	2075	1531	2036	1348	1	2313	63	1510	2	1	1	1		0.000314715	1.86094e-07	0.000524759	1.06441e-05	0.0002853	2.9947e-07	1.81023e-07	2.03327e-07	1.88373e-07		-10.7238	0.737608	-4.88592	-0.141567	-10.0374	-10.7637	-10.596	-10.7062		-6.77242	0.0409649
211	CAATTCCCCGTCGCGGAGCACGATGGATGTCGTTGTGATGTTTTAGAGCTAGAAATAGCAAGTTAAAATAAGG	GQ67_00077	3754	3378	2409	4678	3029	455	3508	5648	3322	1308	1	5		0.000640191	0.000563678	0.000103228	0.000592692	0.00106714	0.00049742	0.000236779	2.03327e-07	9.41865e-07		-0.183632	-2.63267	-0.11122	0.737169	-0.364039	-1.43496	-11.6205	-9.40877		-5.15947	0.0819023
212	CAATTCCCCGTCGCGGAGCACAAACACGACCAACGCAGGGTTTTAGAGCTAGAAATAGCAAGTTAAAATAAGG	GQ67_00077	7684	7436	8658	9698	8154	12629	6294	5039	12346	28616	6410	1542		0.00150721	0.00151741	0.00286519	0.0010634	0.000952071	0.00184863	0.00518017	0.00130333	0.000290471		0.00972767	0.926748	-0.503199	-0.66274	0.294574	1.78112	-0.209681	-2.37541		-0.0699856	0.471864
278	CAATTCCCCGTCGCGGAGCGCAATGCGGCCACATGTTGGGTTTTAGAGCTAGAAATAGCAAGTTAAAATAAGG	GQ67_00091	12453	8996	8396	8597	8760	13910	9828	24075	12664	7307	5039	9602		0.0017308	0.00163018	0.00315581	0.00166048	0.00454874	0.00189624	0.00132274	0.00102457	0.00180876		-0.0864057	0.866574	-0.0598341	1.39403	0.131707	-0.387911	-0.756424	0.0635609		-0.765858	0.0649495
279	CAATTCCCCGTCGCGGAGCAAGCGCTGTCCTCCAACATGGTTTTAGAGCTAGAAATAGCAAGTTAAAATAAGG	GQ67_00091	8383	5270	6330	6709	5904	7415	4923	9864	5191	4133	12338	3713		0.00120177	0.0010987	0.00168227	0.000831763	0.00186371	0.000777275	0.00074817	0.00250865	0.000699429		-0.129368	0.485246	-0.530918	0.633015	-0.628666	-0.683725	1.06175	-0.780913		-0.372382	0.252128
280	CAATTCCCCGTCGCGGAGCGGCGTCTTGATCAATTTGTGGTTTTAGAGCTAGAAATAGCAAGTTAAAATAAGG	GQ67_00091	2648	2599	1453	2277	838	2139	2	354	2017	2387	1254	806		0.000404177	0.000155947	0.000485283	3.37909e-07	6.6885e-05	0.000302016	0.000432103	0.000254973	0.000151829		-1.37394	0.263838	-10.2241	-2.59523	-0.420365	0.0963867	-0.664646	-1.41254		2.88208	0.151807
281	CAATTCCCCGTCGCGGAGCCCTGAAACTCCTATGAACCAGTTTTAGAGCTAGAAATAGCAAGTTAAAATAAGG	GQ67_00091	100	134	102	244	910	1	2036	1	1	3213	1	1		2.61137e-05	0.000169345	2.26874e-07	0.000343991	1.88941e-07	1.49735e-07	0.000581628	2.03327e-07	1.88373e-07		2.69709	-6.84677	3.71949	-7.11073	-7.44625	4.47722	-7.00486	-7.11507		-2.38701	0.292967
282	CAATTCCCCGTCGCGGAGCACGATAGCCAGCTAAATGATGTTTTAGAGCTAGAAATAGCAAGTTAAAATAAGG	GQ67_00091	1542	991	2001	1266	349	5735	807	1701	2	1	1135	1159		0.000261137	6.49467e-05	0.00130112	0.000136346	0.000321388	2.9947e-07	1.81023e-07	0.000230777	0.000218324		-2.00748	2.31688	-0.937533	0.299508	-9.76818	-10.4944	-0.178311	-0.258335		-5.09265	0.0867729
368	CAATTCCCCGTCGCGGAGCGGAGTCACCACGGATGAACAGTTTTAGAGCTAGAAATAGCAAGTTAAAATAAGG	GQ67_00109	1869	1215	1591	1724	4	955	441	1202	2	1	1	1		0.000288106	7.44375e-07	0.000216664	7.45089e-05	0.000227107	2.9947e-07	1.81023e-07	2.03327e-07	1.88373e-07		-8.59636	-0.411139	-1.95112	-0.343232	-9.90997	-10.6362	-10.4686	-10.5788		-7.57293	0.0150645
369	CAATTCCCCGTCGCGGAGCAGAGGAACCCTGTTCATCCGGTTTTAGAGCTAGAAATAGCAAGTTAAAATAAGG	GQ67_00109	3754	2017	2121	3057	50	116	735	28	1	1054	2	1531		0.000492964	9.30469e-06	2.63174e-05	0.000124182	5.29034e-06	1.49735e-07	0.000190799	4.06655e-07	0.000288399		-5.72738	-4.2274	-1.98903	-6.54198	-11.6849	-1.36943	-10.2435	-0.773415		-1.39634	0.33591
370	CAATTCCCCGTCGCGGAGCGTTCAGAAGACACCACAAGAGTTTTAGAGCTAGAAATAGCAAGTTAAAATAAGG	GQ67_00109	3312	2956	2542	3643	889	11675	11875	11787	5	3	1	2116		0.00056068	0.000165437	0.00264875	0.00200633	0.00222704	7.48675e-07	5.4307e-07	2.03327e-07	0.000398597		-1.76089	2.24006	1.83931	1.98988	-9.54862	-10.0118	-11.4292	-0.492244		-8.94755	0.0150439
371	CAATTCCCCGTCGCGGAGCGCAGAAGAAGGCCATCAAGGGTTTTAGAGCTAGAAATAGCAAGTTAAAATAAGG	GQ67_00109	5905	4630	4682	5120	4889	2677	3484	3384	2925	4602	1833	3		0.000915646	0.000909813	0.000607341	0.000588637	0.000639375	0.000437975	0.00083307	0.000372699	5.65119e-07		-0.00922061	-0.592283	-0.637411	-0.518128	-1.06394	-0.136352	-1.29678	-10.662		-2.85051	0.166141
372	CAATTCCCCGTCGCGGAGCGCTAAGGCCATTGCTAACGGGTTTTAGAGCTAGAAATAGCAAGTTAAAATAAGG	GQ67_00109	7183	6034	6450	8774	7912	4980	18671	5946	1415	3	853	971		0.00128052	0.00147237	0.00112983	0.00315455	0.00112344	0.000211875	5.4307e-07	0.000173438	0.00018291		0.201417	-0.18062	1.30071	-0.188804	-2.59544	-11.2033	-2.88423	-2.80752		-5.1558	0.0452909
468	CAATTCCCCGTCGCGGAGCTACTGATCATCTGTCCTCTGGTTTTAGAGCTAGAAATAGCAAGTTAAAATAAGG	GQ67_00129	1470	1252	1278	1824	3348	80	1625	1024	1200	1356	169	3597		0.000262218	0.000623042	1.81499e-05	0.000274551	0.000193475	0.000179682	0.000245468	3.43623e-05	0.000677578		1.24856	-3.85273	0.0663089	-0.438617	-0.545319	-0.0952316	-2.93187	1.36962		0.19342	0.447877
469	CAATTCCCCGTCGCGGAGCACGACAGACCCTATCCTCAGGTTTTAGAGCTAGAAATAGCAAGTTAAAATAAGG	GQ67_00129	7749	5737	6323	6591	4769	2189	1541	744	1526	153	1137	6		0.00118862	0.000887481	0.000496627	0.000260359	0.000140572	0.000228496	2.76966e-05	0.000231183	1.13024e-06		-0.421504	-1.25906	-2.19072	-3.07991	-2.37905	-5.42344	-2.36218	-10.0385		-3.31298	0.08211
470	CAATTCCCCGTCGCGGAGCAAGATACCCAAGTACCAATGGTTTTAGAGCTAGAAATAGCAAGTTAAAATAAGG	GQ67_00129	1896	1494	1132	1981	2789	2290	5197	6647	421	135	1	350		0.000292789	0.000519016	0.000519541	0.000878056	0.00125589	6.30385e-05	2.44382e-05	2.03327e-07	6.59306e-05		0.825917	0.827377	1.58445	2.10078	-2.21556	-3.58265	-10.4918	-2.15084		-5.94485	0.0281816
471	CAATTCCCCGTCGCGGAGCTAGTCTTGAAAGAAAGACAAGTTTTAGAGCTAGAAATAGCAAGTTAAAATAAGG	GQ67_00129	352	259	366	379	175	50	2153	103	1	52	1	1		6.10521e-05	3.25664e-05	1.13437e-05	0.000363759	1.94609e-05	1.49735e-07	9.41322e-06	2.03327e-07	1.88373e-07		-0.906655	-2.42815	2.57487	-1.64946	-8.67148	-2.69728	-8.23009	-8.3403		-6.38244	0.00686513
472	CAATTCCCCGTCGCGGAGCGTCATATCGTTCTCTCAAAGGTTTTAGAGCTAGAAATAGCAAGTTAAAATAAGG	GQ67_00129	282	144	268	414	1	1	824	1599	1064	1	1	1		4.98862e-05	1.86094e-07	2.26874e-07	0.000139218	0.000302116	0.000159318	1.81023e-07	2.03327e-07	1.88373e-07		-8.06647	-7.78061	1.48064	2.59839	1.6752	-8.10632	-7.93869	-8.0489		-2.66267	0.253654
578	CAATTCCCCGTCGCGGAGCGCCGTATATTGACTCGAGCAGTTTTAGAGCTAGAAATAGCAAGTTAAAATAAGG	GQ67_00152	367	332	219	227	1	1	33	809	1	1	1	1		5.15521e-05	1.86094e-07	2.26874e-07	5.5755e-06	0.000152853	1.49735e-07	1.81023e-07	2.03327e-07	1.88373e-07		-8.11386	-7.828	-3.20886	1.56804	-8.42747	-8.15371	-7.98608	-8.09629		-3.77022	0.0986431
579	CAATTCCCCGTCGCGGAGCGTTGACAGACTTATTCCCAAGTTTTAGAGCTAGAAATAGCAAGTTAAAATAAGG	GQ67_00152	2262	1978	1399	2306	3303	1970	381	97	6687	2346	1402	3440		0.000357713	0.000614668	0.000446941	6.43717e-05	1.83272e-05	0.00100128	0.000424681	0.000285065	0.000648003		0.781005	0.321283	-2.4743	-4.28674	1.48497	0.247577	-0.327511	0.857199		1.98025	0.0990532
580	CAATTCCCCGTCGCGGAGCCTTCCATAAGGAAATCCCTGGTTTTAGAGCTAGAAATAGCAAGTTAAAATAAGG	GQ67_00152	370	95	171	461	1	1	1	1197	862	104	1	1		4.93909e-05	1.86094e-07	2.26874e-07	1.68954e-07	0.000226162	0.000129072	1.88264e-05	2.03327e-07	1.88373e-07		-8.05207	-7.76621	-8.19147	2.19504	1.38585	-1.39149	-7.9243	-8.03451		1.46257	0.344627
581	CAATTCCCCGTCGCGGAGCAGAGGTACTTTCAACCCACAGTTTTAGAGCTAGAAATAGCAAGTTAAAATAAGG	GQ67_00152	717	535	491	568	1	1216	220	220	1	1	146	696		0.00010405	1.86094e-07	0.000275879	3.717e-05	4.15669e-05	1.49735e-07	1.81023e-07	2.96858e-05	0.000131108		-9.12703	1.40676	-1.48506	-1.32376	-9.44064	-9.16688	-1.80943	0.333479		-2.38859	0.253371
582	CAATTCCCCGTCGCGGAGCAAAGACTGTCGGGATCACACGTTTTAGAGCTAGAAATAGCAAGTTAAAATAAGG	GQ67_00152	4096	3321	3271	3639	8425	2792	1841	6492	6692	1201	4127	209		0.000645054	0.00156784	0.000633432	0.000311045	0.0012266	0.00100203	0.000217409	0.000839132	3.937e-05		1.28129	-0.0262308	-1.0523	0.927176	0.63543	-1.56901	0.379479	-4.03425		-1.42957	0.147519
583	CAATTCCCCGTCGCGGAGCTCGACAGTGAAGTTAACTAGGTTTTAGAGCTAGAAATAGCAAGTTAAAATAAGG	GQ67_00153	1	1	1	1	1	1	1	1	1	1	1	1		1.80095e-07	1.86094e-07	2.26874e-07	1.68954e-07	1.88941e-07	1.49735e-07	1.81023e-07	2.03327e-07	1.88373e-07		0.047275	0.333135	-0.0921205	0.0691773	-0.266343	0.00742157	0.17505	0.0648375		-0.0941251	0.246897
584	CAATTCCCCGTCGCGGAGCGACCAACGTCCGTAACATGTGTTTTAGAGCTAGAAATAGCAAGTTAAAATAAGG	GQ67_00153	2901	1973	1506	2005	1711	288	4469	2232	1976	365	1	1		0.000377523	0.000318407	6.53397e-05	0.000755058	0.000421715	0.000295877	6.60736e-05	2.03327e-07	1.88373e-07		-0.245696	-2.53054	1.00002	0.159704	-0.351571	-2.51442	-10.8585	-10.9688		-5.7692	0.0632086
585	CAATTCCCCGTCGCGGAGCGGACTTACCGTGATCAACGTGTTTTAGAGCTAGAAATAGCAAGTTAAAATAAGG	GQ67_00153	3527	3980	2560	3751	411	2265	4873	1150	2	1	2	1		0.000622137	7.64846e-05	0.000513869	0.000823315	0.000217282	2.9947e-07	1.81023e-07	4.06655e-07	1.88373e-07		-3.02399	-0.275831	0.404213	-1.51767	-11.0206	-11.7468	-10.5792	-11.6894		-10.1557	0.000149345
586	CAATTCCCCGTCGCGGAGCTGGACTTACCGTGATCAACGGTTTTAGAGCTAGAAATAGCAAGTTAAAATAAGG	GQ67_00153	986	767	603	1046	1357	54	81	1040	4	363	347	734		0.00015317	0.000252529	1.22512e-05	1.36853e-05	0.000196498	5.9894e-07	6.57115e-05	7.05546e-05	0.000138266		0.721313	-3.64415	-3.48444	0.359378	-7.99851	-1.22092	-1.11833	-0.147694		-1.10939	0.314624
587	CAATTCCCCGTCGCGGAGCAATACCGGCACGTTGCACCAGTTTTAGAGCTAGAAATAGCAAGTTAAAATAAGG	GQ67_00153	7529	8093	8569	8737	6684	4410	8057	8798	10	1084	4097	1690		0.00148254	0.00124385	0.00100051	0.00136127	0.0016623	1.49735e-06	0.000196229	0.000833033	0.00031835		-0.253256	-0.567329	-0.123121	0.16511	-9.95144	-2.91746	-0.831625	-2.21938		-3.78533	0.0799646
657	CAATTCCCCGTCGCGGAGCGCCGCCAAAGTCAGCCAAGAGTTTTAGAGCTAGAAATAGCAAGTTAAAATAAGG	GQ67_00168	4666	4113	3842	4881	2289	365	2977	2149	720	1144	741	3		0.000788004	0.000425969	8.28089e-05	0.000502977	0.000406033	0.000107809	0.000207091	0.000150666	5.65119e-07		-0.887455	-3.25034	-0.647709	-0.956605	-2.86972	-1.92794	-2.38685	-10.4454		-2.97196	0.120366
658	CAATTCCCCGTCGCGGAGCCACACCGACACAAGAGTACGGTTTTAGAGCTAGAAATAGCAAGTTAAAATAAGG	GQ67_00168	11039	10055	10295	11970	6692	6346	3811	2984	5	2967	1966	4		0.00195218	0.00124534	0.00143974	0.000643886	0.000563799	7.48675e-07	0.000537097	0.000399742	7.53492e-07		-0.648547	-0.439277	-1.60021	-1.79183	-11.3485	-1.86183	-2.28795	-11.3392		-5.58939	0.0636284
659	CAATTCCCCGTCGCGGAGCGGTACCACGTACTCTTGTGTGTTTTAGAGCTAGAAATAGCAAGTTAAAATAAGG	GQ67_00168	3412	3239	3655	3469	3682	837	245	3411	1376	3	295	703		0.000620201	0.000685197	0.000189893	4.13938e-05	0.000644476	0.000206035	5.4307e-07	5.99816e-05	0.000132426		0.143784	-1.70755	-3.90525	0.0553917	-1.58984	-10.1574	-3.37014	-2.22755		-2.98282	0.120142
660	CAATTCCCCGTCGCGGAGCTTGTGTCGGTGTGATGAAGTGTTTTAGAGCTAGAAATAGCAAGTTAAAATAAGG	GQ67_00168	483	215	599	625	1311	3	1	4123	1	1	1	1		8.65355e-05	0.000243969	6.80621e-07	1.68954e-07	0.000779002	1.49735e-07	1.81023e-07	2.03327e-07	1.88373e-07		1.49533	-6.9903	-9.00051	3.17026	-9.17474	-8.90097	-8.73334	-8.84356		-6.08185	0.0691087
661	CAATTCCCCGTCGCGGAGCTGTCGTTTCTGTCGAGTACAGTTTTAGAGCTAGAAATAGCAAGTTAAAATAAGG	GQ67_00168	762	297	434	833	1986	314	965	1111	2	1	1	1		0.000104725	0.000369582	7.12384e-05	0.000163041	0.000209913	2.9947e-07	1.81023e-07	2.03327e-07	1.88373e-07		1.81929	-0.55588	0.638629	1.00319	-8.44998	-9.17621	-9.00859	-9.1188		-9.6647	4.57076e-05
742	CAATTCCCCGTCGCGGAGCCTCTAAAGGCACCGATACGTGTTTTAGAGCTAGAAATAGCAAGTTAAAATAAGG	GQ67_00185	3224	2244	1925	3094	2443	11466	1902	246	11479	2	1607	4		0.000472163	0.000454627	0.00260133	0.000321351	4.64794e-05	0.00171881	3.62047e-07	0.000326747	7.53492e-07		-0.0546013	2.4619	-0.555133	-3.34462	1.86405	-10.3489	-0.53111	-9.29148		-4.20374	0.136617
743	CAATTCCCCGTCGCGGAGCTCTCTAAAGGCACCGATACGGTTTTAGAGCTAGAAATAGCAAGTTAAAATAAGG	GQ67_00185	1559	1325	1419	1361	3249	528	514	1204	1	3	2022	489		0.000255014	0.000604619	0.000119789	8.68426e-05	0.000227484	1.49735e-07	5.4307e-07	0.000411128	9.21144e-05		1.24545	-1.09008	-1.5541	-0.164809	-10.7339	-8.87522	0.689012	-1.46908		-4.70642	0.0943352
744	CAATTCCCCGTCGCGGAGCTCCGACCTTACCAGACCAGTGTTTTAGAGCTAGAAATAGCAAGTTAAAATAAGG	GQ67_00185	762	1001	1087	1243	822	264	301	1203	2036	981	766	2403		0.000184282	0.000152969	5.98947e-05	5.08553e-05	0.000227295	0.000304861	0.000177584	0.000155749	0.00045266		-0.268673	-1.62141	-1.85744	0.302655	0.726236	-0.0534121	-0.242692	1.29652		1.29288	0.0466112
745	CAATTCCCCGTCGCGGAGCTCTTTGTAAACCTCTACCCAGTTTTAGAGCTAGAAATAGCAAGTTAAAATAAGG	GQ67_00185	22	110	39	12	1	1	1	1	1	1	1	1		8.23933e-06	1.86094e-07	2.26874e-07	1.68954e-07	1.88941e-07	1.49735e-07	1.81023e-07	2.03327e-07	1.88373e-07		-5.46842	-5.18256	-5.60782	-5.44652	-5.78204	-5.50828	-5.34065	-5.45086		-0.0941251	0.246897
746	CAATTCCCCGTCGCGGAGCATTGACACCCTATTCGCCATGTTTTAGAGCTAGAAATAGCAAGTTAAAATAAGG	GQ67_00185	2482	2858	2836	3210	5263	2753	1999	1981	3084	1814	1629	3		0.000512639	0.000979412	0.000624584	0.00033774	0.000374291	0.000461783	0.000328377	0.00033122	5.65119e-07		0.933971	0.28495	-0.602031	-0.453783	-0.150729	-0.642593	-0.630153	-9.82517		-2.85294	0.155549
807	CAATTCCCCGTCGCGGAGCTACTCAATGATATAGCGACCGTTTTAGAGCTAGAAATAGCAAGTTAAAATAAGG	GQ67_00198	672	467	602	392	1743	4	1	192	880	1	5904	1933		9.60355e-05	0.000324362	9.07495e-07	1.68954e-07	3.62766e-05	0.000131767	1.81023e-07	0.00120045	0.000364125		1.75596	-6.72553	-9.15079	-1.40453	0.456349	-9.05125	3.64386	1.9228		3.12416	0.219794
808	CAATTCCCCGTCGCGGAGCATCAAAGGTAATGAAGTACCGTTTTAGAGCTAGAAATAGCAAGTTAAAATAAGG	GQ67_00198	570	421	324	311	1	3655	1	1	1	1	1	1		7.32085e-05	1.86094e-07	0.000829224	1.68954e-07	1.88941e-07	1.49735e-07	1.81023e-07	2.03327e-07	1.88373e-07		-8.61984	3.50168	-8.75923	-8.59793	-8.93345	-8.65969	-8.49206	-8.60227		-3.05304	0.194677
809	CAATTCCCCGTCGCGGAGCGTAATTCCATGAGGGTTCCAGTTTTAGAGCTAGAAATAGCAAGTTAAAATAAGG	GQ67_00198	3155	2661	2760	2670	1485	1932	3913	4670	8398	5218	1163	3758		0.000506336	0.000276349	0.00043832	0.000661119	0.000882352	0.00125748	0.00094458	0.00023647	0.000707906		-0.873602	-0.20811	0.384815	0.80126	1.31236	0.899578	-1.09844	0.483463		0.373151	0.292061
810	CAATTCCCCGTCGCGGAGCAGCTTGCTGACACGAAGCCAGTTTTAGAGCTAGAAATAGCAAGTTAAAATAAGG	GQ67_00198	4094	3982	3901	4256	5022	1192	6855	2971	1456	1186	889	180		0.000730869	0.000934563	0.000270434	0.00115818	0.000561342	0.000218014	0.000214694	0.000180758	3.39071e-05		0.354679	-1.43434	0.664178	-0.380732	-1.74519	-1.76733	-2.01555	-4.42995		-2.29045	0.0159912
811	CAATTCCCCGTCGCGGAGCTCGACACCGGTAATTCCATGGTTTTAGAGCTAGAAATAGCAAGTTAAAATAAGG	GQ67_00198	4494	3478	3961	3133	858	5044	2473	7491	3453	3495	2	3		0.000678326	0.000159668	0.00114435	0.000417824	0.00141535	0.000517035	0.000632677	4.06655e-07	5.65119e-07		-2.0869	0.754479	-0.699083	1.06111	-0.391717	-0.100511	-10.704	-10.2292		-5.11375	0.0906456
817	CAATTCCCCGTCGCGGAGCGGACCCTAGATCGATTGGAGGTTTTAGAGCTAGAAATAGCAAGTTAAAATAAGG	GQ67_00200	2595	2017	2760	3043	321	680	4070	796	12481	5662	6782	8879		0.000468921	5.97361e-05	0.000154274	0.000687645	0.000150397	0.00186884	0.00102495	0.00137897	0.00167256		-2.97267	-1.60385	0.552317	-1.64057	1.99473	1.12814	1.55617	1.83464		3.04461	0.0107158
818	CAATTCCCCGTCGCGGAGCCAAGAAGTTGAATACAACGAGTTTTAGAGCTAGAAATAGCAAGTTAAAATAAGG	GQ67_00200	2952	4165	2781	3515	4335	8356	7192	668	1737	5985	1693	4209		0.000603902	0.000806717	0.00189576	0.00121512	0.000126212	0.00026009	0.00108343	0.000344233	0.000792862		0.417747	1.65039	1.00871	-2.25846	-1.21531	0.843213	-0.810928	0.392755		-0.402162	0.35071
819	CAATTCCCCGTCGCGGAGCTGAATACAACGAAGGAACGTGTTTTAGAGCTAGAAATAGCAAGTTAAAATAAGG	GQ67_00200	1460	598	1102	974	3	2686	422	1457	3337	1	907	2743		0.000186128	5.58281e-07	0.000609383	7.12988e-05	0.000275286	0.000499666	1.81023e-07	0.000184418	0.000516707		-8.38109	1.71106	-1.38434	0.56464	1.42467	-10.0059	-0.013314	1.47305		0.0920607	0.49015
820	CAATTCCCCGTCGCGGAGCATACAACGAAGGAACGTGGGGTTTTAGAGCTAGAAATAGCAAGTTAAAATAAGG	GQ67_00200	3925	3352	3380	3727	3282	2640	4562	5327	2033	10659	423	3		0.00064762	0.00061076	0.000598947	0.00077077	0.00100649	0.000304411	0.00192953	8.60075e-05	5.65119e-07		-0.0845428	-0.11272	0.251153	0.636108	-1.08913	1.57503	-2.91261	-10.1624		-3.31977	0.139206
821	CAATTCCCCGTCGCGGAGCATCAACAAACACTACGTCAGGTTTTAGAGCTAGAAATAGCAAGTTAAAATAAGG	GQ67_00200	1289	1044	1645	1233	5716	1747	517	6180	577	1322	1	1		0.000234618	0.00106371	0.000396349	8.73495e-05	0.00116765	8.63971e-05	0.000239313	2.03327e-07	1.88373e-07		2.18072	0.756454	-1.42544	2.31522	-1.44126	0.0285835	-10.1723	-10.2825		-6.42361	0.0493782
917	CAATTCCCCGTCGCGGAGCTGATTGCCTGGCAAGCGAAGGTTTTAGAGCTAGAAATAGCAAGTTAAAATAAGG	GQ67_00220	2448	1494	1921	2212	2549	2417	755	7088	13816	6572	6265	4718		0.000363566	0.000474353	0.000548354	0.000127561	0.00133921	0.00206874	0.00118969	0.00127385	0.000888744		0.383744	0.59289	-1.51103	1.88109	2.50846	1.71029	1.8089	1.28955		1.49263	0.0596972
918	CAATTCCCCGTCGCGGAGCAGATGGAGTGTTATCAGAGGGTTTTAGAGCTAGAAATAGCAAGTTAAAATAAGG	GQ67_00220	1371	918	1013	1151	23	173	1	491	7142	7296	1	225		0.00020049	4.28016e-06	3.92492e-05	1.68954e-07	9.27698e-05	0.00106941	0.00132075	2.03327e-07	4.23839e-05		-5.54972	-2.3528	-10.2127	-1.11181	2.41521	2.71975	-9.94551	-2.24194		3.04363	0.216193
919	CAATTCCCCGTCGCGGAGCATCCCATTCAGAGACCACATGTTTTAGAGCTAGAAATAGCAAGTTAAAATAAGG	GQ67_00220	2417	1473	1516	1921	35	1124	4122	4742	10797	12385	12027	4134		0.000329888	6.51328e-06	0.000255006	0.00069643	0.000895956	0.00161669	0.00224198	0.00244542	0.000778734		-5.66245	-0.371446	1.078	1.44145	2.29299	2.76472	2.89003	1.23915		3.17534	0.0735735
920	CAATTCCCCGTCGCGGAGCGGTTGAACAGTACGCCCATGGTTTTAGAGCTAGAAATAGCAAGTTAAAATAAGG	GQ67_00220	5654	4870	4353	4809	1340	110	12759	1749	27241	16955	12090	36906		0.000886336	0.000249366	2.49561e-05	0.00215569	0.000330457	0.00407893	0.00306925	0.00245823	0.0069521		-1.82959	-5.15039	1.28222	-1.42339	2.20227	1.79196	1.47169	2.97152		3.88965	0.0281065
921	CAATTCCCCGTCGCGGAGCTTTGAAAGACGCAGGCATCAGTTTTAGAGCTAGAAATAGCAAGTTAAAATAAGG	GQ67_00220	762	629	729	613	41	1	134	39	1	1	1050	329		0.00012305	7.62985e-06	2.26874e-07	2.26399e-05	7.36868e-06	1.49735e-07	1.81023e-07	0.000213494	6.19747e-05		-4.01144	-9.08313	-2.4423	-4.06169	-9.68261	-9.40885	0.794954	-0.989488		0.0781434	0.490505
1007	CAATTCCCCGTCGCGGAGCAGTGATCTCTGGTGGCACCGGTTTTAGAGCTAGAAATAGCAAGTTAAAATAAGG	GQ67_00238	4713	3624	2862	4546	2025	3320	10634	2462	1373	3264	4053	1467		0.000708897	0.00037684	0.000753221	0.00179666	0.000465172	0.000205586	0.000590861	0.000824086	0.000276343		-0.911625	0.0874963	1.34167	-0.607814	-1.78583	-0.262759	0.217218	-1.35912		-0.775054	0.1503
1008	CAATTCCCCGTCGCGGAGCACAAACACCACAGGAACAGGGTTTTAGAGCTAGAAATAGCAAGTTAAAATAAGG	GQ67_00238	6086	4427	5492	5599	9317	8300	6909	7353	3556	983	8687	5048		0.000972691	0.00173384	0.00188305	0.00116731	0.00138928	0.000532458	0.000177946	0.00176631	0.000950907		0.833914	0.95302	0.26313	0.514284	-0.869314	-2.45054	0.860681	-0.0326771		-1.26405	0.0848598
1009	CAATTCCCCGTCGCGGAGCACCACTGCAACTGGCACAGGGTTTTAGAGCTAGAAATAGCAAGTTAAAATAAGG	GQ67_00238	10969	9474	11580	10026	2759	5099	8363	5171	15428	15140	10123	26584		0.0018932	0.000513433	0.00115683	0.00141297	0.000977012	0.00231011	0.0027407	0.00205828	0.00500771		-1.88258	-0.71065	-0.422099	-0.954379	0.287137	0.533715	0.120615	1.40332		1.57862	0.00509145
1010	CAATTCCCCGTCGCGGAGCAGTTTCTGTACCTGTGCCAGGTTTTAGAGCTAGAAATAGCAAGTTAAAATAAGG	GQ67_00238	1429	1221	1625	1580	4095	1000	6210	6124	3274	1420	2658	3340		0.000263613	0.000762054	0.000226874	0.00104921	0.00115707	0.000490233	0.000257053	0.000540444	0.000629166		1.53147	-0.216534	1.9928	2.13398	0.895042	-0.0363567	1.03572	1.25502		-0.573074	0.197846
1011	CAATTCCCCGTCGCGGAGCAACTGGTAACGGTGCCCAAGGTTTTAGAGCTAGAAATAGCAAGTTAAAATAAGG	GQ67_00238	5718	4351	4567	5176	3999	7580	7624	1717	4020	3274	5167	6914		0.000892009	0.000744189	0.0017197	0.00128811	0.000324411	0.000601935	0.000592671	0.00105059	0.00130241		-0.261388	0.94703	0.530125	-1.45924	-0.56745	-0.589827	0.236074	0.546055		-0.0329196	0.479338
1147	CAATTCCCCGTCGCGGAGCGTAGGCAGTAGAGGCAGAGGGTTTTAGAGCTAGAAATAGCAAGTTAAAATAAGG	GQ67_00266	4906	4096	2468	3084	1793	718	6775	1720	2308	2	548	1		0.000655274	0.000333666	0.000162895	0.00114467	0.000324978	0.000345589	3.62047e-07	0.000111423	1.88373e-07		-0.973693	-2.00815	0.804757	-1.01176	-0.923043	-10.8217	-2.55605	-11.7643		-5.71906	0.0652731
1148	CAATTCCCCGTCGCGGAGCGGGCTAAGTCAGTAACCTTGGTTTTAGAGCTAGAAATAGCAAGTTAAAATAAGG	GQ67_00266	2953	1989	2226	3241	74	2646	5047	2287	1477	2	96	2		0.000468651	1.37709e-05	0.000600308	0.000852713	0.000432107	0.000221159	3.62047e-07	1.95194e-05	3.76746e-07		-5.08882	0.357188	0.863546	-0.117126	-1.08343	-10.3381	-4.58553	-10.2807		-5.57565	0.0453524
1149	CAATTCCCCGTCGCGGAGCCGGCTACACCTGGAGCCAAAGTTTTAGAGCTAGAAATAGCAAGTTAAAATAAGG	GQ67_00266	12674	11097	12015	11908	6575	7806	16571	4645	9944	6392	2166	2473		0.00214736	0.00122357	0.00177098	0.00279974	0.000877629	0.00148897	0.0011571	0.000440407	0.000465847		-0.81147	-0.278018	0.382732	-1.29088	-0.528252	-0.892047	-2.28565	-2.20464		-0.978238	0.0712815
1150	CAATTCCCCGTCGCGGAGCTGGGATGTGGGATACATCAGGTTTTAGAGCTAGAAATAGCAAGTTAAAATAAGG	GQ67_00266	1618	1269	1970	2012	1083	1895	1	770	2	719	1389	752		0.000309267	0.00020154	0.000429926	1.68954e-07	0.000145484	2.9947e-07	0.000130156	0.000282422	0.000141657		-0.617792	0.475233	-10.838	-1.08799	-10.0122	-1.24861	-0.131004	-1.12646		-0.112437	0.487705
1151	CAATTCCCCGTCGCGGAGCAGGAGTGTAACCGGTGACGGGTTTTAGAGCTAGAAATAGCAAGTTAAAATAAGG	GQ67_00266	3713	3040	2782	4107	2926	984	411	3380	915	594	870	1003		0.000614213	0.00054451	0.000223244	6.94403e-05	0.000638619	0.000137008	0.000107528	0.000176895	0.000188938		-0.173779	-1.46012	-3.14489	0.0562173	-2.16448	-2.51403	-1.79585	-1.70082		-0.863152	0.164496
1282	CAATTCCCCGTCGCGGAGCGCCCATGACGGTTCTCACGGGTTTTAGAGCTAGAAATAGCAAGTTAAAATAAGG	GQ67_00293	10378	7566	10178	9720	5355	4146	8032	4821	42542	26970	31177	21405		0.00170379	0.000996532	0.000940619	0.00135704	0.000910882	0.00637003	0.0048822	0.00633914	0.00403213		-0.773755	-0.857061	-0.328278	-0.903407	1.90256	1.51879	1.89554	1.2428		2.35555	1.77209e-05
1283	CAATTCCCCGTCGCGGAGCTTCGAAGGACACCATCACCAGTTTTAGAGCTAGAAATAGCAAGTTAAAATAAGG	GQ67_00293	2592	1936	2550	2888	4493	7215	3584	3532	8034	13944	7065	8765		0.000448706	0.000836119	0.00163689	0.000605533	0.000667338	0.00120297	0.00252419	0.00143651	0.00165109		0.897939	1.86712	0.432436	0.572648	1.42276	2.49198	1.67872	1.87958		0.925725	0.0313023
1284	CAATTCCCCGTCGCGGAGCTCGAAGGACACCATCACCATGTTTTAGAGCTAGAAATAGCAAGTTAAAATAAGG	GQ67_00293	1831	1576	1971	2492	1255	1955	1326	1280	8015	2749	6714	7407		0.000354336	0.000233548	0.000443538	0.000224034	0.000241844	0.00120013	0.000497633	0.00136514	0.00139528		-0.601401	0.32394	-0.661403	-0.551043	1.76	0.489965	1.94586	1.97736		1.91577	0.00288314
1285	CAATTCCCCGTCGCGGAGCTACTACGACCTACTTCACCGGTTTTAGAGCTAGAAATAGCAAGTTAAAATAAGG	GQ67_00293	2981	2925	2296	2893	2809	5	12723	6281	11711	7726	4851	2586		0.000499537	0.000522737	1.13437e-06	0.00214961	0.00118674	0.00175355	0.00139859	0.000986341	0.000487133		0.0654938	-8.78256	2.10541	1.24833	1.81161	1.48531	0.981494	-0.036278		2.40136	0.206174
1286	CAATTCCCCGTCGCGGAGCCACAACCATTGAGATGACATGTTTTAGAGCTAGAAATAGCAAGTTAAAATAAGG	GQ67_00293	3798	3399	3478	4873	9157	4581	2512	1509	6939	8532	2338	8002		0.000700028	0.00170406	0.00103931	0.000424414	0.000285111	0.00103901	0.00154449	0.00047538	0.00150736		1.28349	0.57014	-0.721941	-1.29589	0.569728	1.14165	-0.558332	1.10654		0.605945	0.215376
1512	CAATTCCCCGTCGCGGAGCTGTGAACCTCGTCCACATTGGTTTTAGAGCTAGAAATAGCAAGTTAAAATAAGG	GQ67_00341	2501	2469	2300	2988	4472	500	1759	3065	3	1260	792	468		0.000461853	0.000832211	0.000113437	0.000297191	0.000579103	4.49205e-07	0.00022809	0.000161035	8.81586e-05		0.849518	-2.02554	-0.636043	0.326387	-10.0058	-1.01783	-1.52006	-2.38926		-3.36183	0.105377
1513	CAATTCCCCGTCGCGGAGCCGAACTGATTTCCCACAATGGTTTTAGAGCTAGAAATAGCAAGTTAAAATAAGG	GQ67_00341	2745	3936	2636	3504	523	2678	14524	961	1300	2	5813	3		0.000577248	9.73271e-05	0.000607568	0.00245389	0.000181572	0.000194656	3.62047e-07	0.00118194	5.65119e-07		-2.56828	0.0738539	2.08781	-1.66865	-1.56827	-10.6388	1.0339	-9.99642		-4.77358	0.10339
1514	CAATTCCCCGTCGCGGAGCTGTTGTGATGGACAAGTCAGGTTTTAGAGCTAGAAATAGCAAGTTAAAATAAGG	GQ67_00341	508	407	346	498	23	871	260	1	1	1	1	1		7.91966e-05	4.28016e-06	0.000197607	4.39282e-05	1.88941e-07	1.49735e-07	1.81023e-07	2.03327e-07	1.88373e-07		-4.2097	1.31912	-0.850292	-8.71136	-9.04688	-8.77312	-8.60549	-8.7157		-5.67224	0.0402732
1515	CAATTCCCCGTCGCGGAGCACCCTTTATTTGCTAAACAGGTTTTAGAGCTAGAAATAGCAAGTTAAAATAAGG	GQ67_00341	459	562	508	483	3002	5	265	412	1058	1	687	1		9.05876e-05	0.000558654	1.13437e-06	4.47729e-05	7.78435e-05	0.00015842	1.81023e-07	0.000139686	1.88373e-07		2.62457	-6.31935	-1.01669	-0.218737	0.806366	-8.96699	0.624802	-8.90958		-2.8788	0.214149
1516	CAATTCCCCGTCGCGGAGCACGTCGTGTCCTGGGTAACGGTTTTAGAGCTAGAAATAGCAAGTTAAAATAAGG	GQ67_00341	4919	3817	4568	4664	841	9	324	493	1648	1	1	2481		0.000808985	0.000156505	2.04186e-06	5.47413e-05	9.31477e-05	0.000246763	1.81023e-07	2.03327e-07	0.000467354		-2.36991	-8.63008	-3.88541	-3.11852	-1.71298	-12.1257	-11.9581	-0.791599		-2.14612	0.281749
1522	CAATTCCCCGTCGCGGAGCTCTCAACAAAGCAGCTTCTTGTTTTAGAGCTAGAAATAGCAAGTTAAAATAAGG	GQ67_00343	351	518	558	542	1556	558	490	1	1	133	1	1212		8.86516e-05	0.000289562	0.000126596	8.27877e-05	1.88941e-07	1.49735e-07	2.40761e-05	2.03327e-07	0.000228308		1.70765	0.514009	-0.0987299	-8.87407	-9.20959	-1.88054	-8.7682	1.36476		-2.93561	0.220687
1523	CAATTCCCCGTCGCGGAGCTTCAATGTTAACGTTCTCATGTTTTAGAGCTAGAAATAGCAAGTTAAAATAAGG	GQ67_00343	99	41	70	46	987	1	4	1	1	1	1	1		1.15261e-05	0.000183675	2.26874e-07	6.75818e-07	1.88941e-07	1.49735e-07	1.81023e-07	2.03327e-07	1.88373e-07		3.99418	-5.66687	-4.09212	-5.93082	-6.26634	-5.99258	-5.82495	-5.93516		-3.08085	0.139906
1524	CAATTCCCCGTCGCGGAGCGACAAAGAGTCCCAAATGTTGTTTTAGAGCTAGAAATAGCAAGTTAAAATAAGG	GQ67_00343	2195	1744	2238	2491	1768	1224	2787	8690	2	1	1082	327		0.000390265	0.000329014	0.000277694	0.000470876	0.00164189	2.9947e-07	1.81023e-07	0.00022	6.1598e-05		-0.246306	-0.490961	0.270893	2.07283	-10.3478	-11.0741	-0.826949	-2.6635		-6.6297	0.0412108
1525	CAATTCCCCGTCGCGGAGCCTACTTTCAAGAGCTTAAAGGTTTTAGAGCTAGAAATAGCAAGTTAAAATAAGG	GQ67_00343	1348	1949	1506	1718	6722	3711	4129	1708	700	3375	448	2441		0.000293599	0.00125092	0.000841929	0.000697613	0.00032271	0.000104815	0.000610954	9.10907e-05	0.000459819		2.09107	1.51985	1.24858	0.136392	-1.48601	1.05722	-1.68847	0.647217		-1.61649	0.054115
1546	CAATTCCCCGTCGCGGAGCGAGATGAGCTAGAACGCCAAGTTTTAGAGCTAGAAATAGCAAGTTAAAATAAGG	GQ67_00348	6039	5976	6016	5774	5094	9775	20661	10047	15601	10778	8032	5145		0.00107179	0.000947962	0.00221769	0.00349077	0.00189829	0.00233602	0.00195107	0.00163313	0.000969179		-0.177119	1.04904	1.70352	0.824677	1.12403	0.864246	0.607616	-0.145184		-0.237353	0.318997
1547	CAATTCCCCGTCGCGGAGCTCATGTTCGGATAATTCCAGGTTTTAGAGCTAGAAATAGCAAGTTAAAATAAGG	GQ67_00348	1307	857	942	1148	2610	822	1928	847	2209	1528	1050	3684		0.000191531	0.000485705	0.00018649	0.000325744	0.000160033	0.000330765	0.000276604	0.000213494	0.000693966		1.3425	-0.0384749	0.766165	-0.259209	0.788231	0.530246	0.156619	1.85729		0.38035	0.245835
1548	CAATTCCCCGTCGCGGAGCACATAGATTGGACTCAACCAGTTTTAGAGCTAGAAATAGCAAGTTAAAATAAGG	GQ67_00348	1274	1679	1240	1172	4384	1275	560	686	392	1	2603	2		0.000241552	0.000815835	0.000289264	9.46145e-05	0.000129613	5.86961e-05	1.81023e-07	0.000529261	3.76746e-07		1.75594	0.260054	-1.3522	-0.89812	-2.041	-10.3819	1.13165	-9.32452		-5.09537	0.0825773
1549	CAATTCCCCGTCGCGGAGCAGGCGATAGGAGAGGTTCGAGTTTTAGAGCTAGAAATAGCAAGTTAAAATAAGG	GQ67_00348	1100	883	1170	1228	152	2116	1291	3006	2966	314	357	581		0.000197249	2.82863e-05	0.000480065	0.00021812	0.000567955	0.000444114	5.68414e-05	7.25879e-05	0.000109445		-2.80184	1.28321	0.145108	1.52576	1.17092	-1.795	-1.44221	-0.849813		-0.767089	0.273855
1550	CAATTCCCCGTCGCGGAGCTGACTGGTAGGCGATAGGAGGTTTTAGAGCTAGAAATAGCAAGTTAAAATAAGG	GQ67_00348	994	628	909	692	1	53	59	1	1	1	1	1		0.000145111	1.86094e-07	1.20243e-05	9.96831e-06	1.88941e-07	1.49735e-07	1.81023e-07	2.03327e-07	1.88373e-07		-9.60691	-3.59313	-3.86367	-9.58501	-9.92053	-9.64677	-9.47914	-9.58935		-2.99677	0.0875427
1551	CAATTCCCCGTCGCGGAGCGTTCTTACCACCGTACACGAGTTTTAGAGCTAGAAATAGCAAGTTAAAATAAGG	GQ67_00349	2544	1295	1641	2300	5514	1372	1897	827	1972	6049	953	551		0.000350284	0.00102612	0.000311271	0.000320507	0.000156254	0.000295278	0.00109501	0.000193771	0.000103794		1.5506	-0.170355	-0.128171	-1.16463	-0.246453	1.64435	-0.854172	-1.75481		-0.324633	0.367557
1552	CAATTCCCCGTCGCGGAGCATGAAAGCCCTCGTGTACGGGTTTTAGAGCTAGAAATAGCAAGTTAAAATAAGG	GQ67_00349	3863	3554	2508	4730	5510	5491	6086	6737	4818	10089	1647	1464		0.000659822	0.00102538	0.00124576	0.00102826	0.00127289	0.000721424	0.00182635	0.00033488	0.000275778		0.636006	0.916883	0.640053	0.947963	0.12877	1.46881	-0.978431	-1.25857		-0.94508	0.112477
1553	CAATTCCCCGTCGCGGAGCCTTGAAAGGTGATGTTCCAGGTTTTAGAGCTAGAAATAGCAAGTTAAAATAAGG	GQ67_00349	1258	1253	799	1175	25	2	1	572	4	6112	2	1		0.000201931	4.65235e-06	4.53748e-07	1.68954e-07	0.000108074	5.9894e-07	0.00110642	4.06655e-07	1.88373e-07		-5.43976	-8.79776	-10.223	-0.901844	-8.39724	2.45396	-8.95584	-10.0661		0.0993002	0.489432
1554	CAATTCCCCGTCGCGGAGCGTGACCTAATTTCCATCCACGTTTTAGAGCTAGAAATAGCAAGTTAAAATAAGG	GQ67_00349	1766	1792	1675	2185	2315	317	734	304	4173	1032	985	2647		0.000333985	0.000430807	7.1919e-05	0.000124013	5.74379e-05	0.000624844	0.000186816	0.000200278	0.000498623		0.367257	-2.21534	-1.4293	-2.53971	0.903712	-0.838166	-0.737785	0.578165		1.43075	0.0630279
1555	CAATTCCCCGTCGCGGAGCTCACGATTTGAACGGTACGCGTTTTAGAGCTAGAAATAGCAAGTTAAAATAAGG	GQ67_00349	1383	1169	1523	1035	703	1618	548	653	1	22	1	1		0.000230071	0.000130824	0.000367082	9.25871e-05	0.000123378	1.49735e-07	3.98252e-06	2.03327e-07	1.88373e-07		-0.814452	0.674023	-1.3132	-0.898991	-10.5855	-5.85225	-10.1441	-10.2543		-8.62085	0.0011306
1601	CAATTCCCCGTCGCGGAGCTTCCAAGGGTCTGAACTCAGGTTTTAGAGCTAGAAATAGCAAGTTAAAATAAGG	GQ67_00360	441	429	376	432	34	1180	4244	1	561	2427	1700	1024		7.55497e-05	6.32719e-06	0.000267711	0.000717043	1.88941e-07	8.40014e-05	0.000439344	0.000345657	0.000192894		-3.57779	1.82518	3.24656	-8.64335	0.152987	2.53985	2.19384	1.35231		3.3471	0.153857
1602	CAATTCCCCGTCGCGGAGCGGGTCTGGTTGTGAAATCTGGTTTTAGAGCTAGAAATAGCAAGTTAAAATAAGG	GQ67_00360	2531	2411	2173	2694	3119	570	2737	9027	4	1814	3	2824		0.000441637	0.000580427	0.000129318	0.000462428	0.00170557	5.9894e-07	0.000328377	6.09982e-07	0.000531965		0.394252	-1.77194	0.0663689	1.94932	-9.52623	-0.42751	-9.49988	0.268472		-4.95579	0.0829569
1603	CAATTCCCCGTCGCGGAGCGTAATTGGGCAGATATTGCGGTTTTAGAGCTAGAAATAGCAAGTTAAAATAAGG	GQ67_00360	3102	4465	3205	3995	7180	3860	16326	7244	3284	2340	950	1151		0.000664864	0.00133615	0.000875733	0.00275835	0.00136869	0.00049173	0.000423595	0.000193161	0.000216817		1.00695	0.397431	2.05267	1.04166	-0.435194	-0.650375	-1.78326	-1.61658		-2.24603	0.0017331
1604	CAATTCCCCGTCGCGGAGCTCAGTGTTGTCAAATACCTGGTTTTAGAGCTAGAAATAGCAAGTTAAAATAAGG	GQ67_00360	586	547	605	559	236	1	449	802	1	1	233	1		0.000103419	4.39181e-05	2.26874e-07	7.58606e-05	0.00015153	1.49735e-07	1.81023e-07	4.73753e-05	1.88373e-07		-1.23562	-8.8324	-0.447084	0.551101	-9.43188	-9.15811	-1.1263	-9.1007		-4.71325	0.080782
1605	CAATTCCCCGTCGCGGAGCTACGAAGTCAAGCTTCAACAGTTTTAGAGCTAGAAATAGCAAGTTAAAATAAGG	GQ67_00360	1451	1217	1200	1555	1534	1964	196	4643	1	906	1	2		0.000244163	0.000285468	0.00044558	3.31151e-05	0.000877251	1.49735e-07	0.000164007	2.03327e-07	3.76746e-07		0.225482	0.867839	-2.88229	1.84514	-10.6712	-0.574087	-10.2298	-9.34004		-7.71784	0.0202703
1631	CAATTCCCCGTCGCGGAGCATCTAGGAAAGAGCCAGTAGGTTTTAGAGCTAGAAATAGCAAGTTAAAATAAGG	GQ67_00366	1140	1148	1066	1018	5949	23	935	530	5704	5474	2588	5774		0.000196843	0.00110707	5.2181e-06	0.000157972	0.000100138	0.000854089	0.000990922	0.000526211	0.00108767		2.49163	-5.23738	-0.317376	-0.975052	2.11734	2.33172	1.41859	2.46612		3.09299	0.0737191
1632	CAATTCCCCGTCGCGGAGCCACTTAGATGGTCCAGATCAGTTTTAGAGCTAGAAATAGCAAGTTAAAATAAGG	GQ67_00366	1878	1694	1143	1784	3333	3964	508	3082	500	19236	4	2		0.000292609	0.000620251	0.000899328	8.58289e-05	0.000582315	7.48675e-05	0.00348217	8.1331e-07	3.76746e-07		1.08388	1.61987	-1.76944	0.992826	-1.96656	3.57294	-8.49095	-9.60116		-4.60322	0.115889
1633	CAATTCCCCGTCGCGGAGCTGGCCACCTCCTTGGAAGAGGTTTTAGAGCTAGAAATAGCAAGTTAAAATAAGG	GQ67_00366	6368	5671	5821	7517	3343	1332	2466	1694	42441	38656	20901	34295		0.00114257	0.000622112	0.000302196	0.000416642	0.000320065	0.00635491	0.00699764	0.00424975	0.00646025		-0.877031	-1.91872	-1.4554	-1.83584	2.47559	2.61459	1.8951	2.49931		3.8929	1.30699e-05
1634	CAATTCCCCGTCGCGGAGCTTCTACCCACTCTTCCAAGGGTTTTAGAGCTAGAAATAGCAAGTTAAAATAAGG	GQ67_00366	2160	1271	1192	2216	2350	2812	2923	4063	9903	3634	4932	4346		0.000307917	0.00043732	0.000637969	0.000493854	0.000767665	0.00148283	0.000657839	0.00100281	0.000818669		0.50615	1.05095	0.681544	1.31794	2.26774	1.09519	1.70344	1.41074		0.730133	0.029941
1635	CAATTCCCCGTCGCGGAGCACAAGCTAAACTTTGCAACGGTTTTAGAGCTAGAAATAGCAAGTTAAAATAAGG	GQ67_00366	1094	433	697	1063	315	1	407	857	900	1	1158	1556		0.000147993	5.86195e-05	2.26874e-07	6.87645e-05	0.000161922	0.000134762	1.81023e-07	0.000235453	0.000293108		-1.33607	-9.34942	-1.10579	0.129773	-0.135117	-9.67513	0.669914	0.985908		0.876771	0.401325
1671	CAATTCCCCGTCGCGGAGCAAATACACATGCCGGAGGAGGTTTTAGAGCTAGAAATAGCAAGTTAAAATAAGG	GQ67_00374	3478	3359	3051	2653	2124	1740	11471	6968	14369	20601	18174	15837		0.000564642	0.000395263	0.00039476	0.00193808	0.00131654	0.00215154	0.00372926	0.00369527	0.00298326		-0.514522	-0.516358	1.77922	1.22134	1.92996	2.72348	2.71027	2.40148		1.94888	0.0203246
1672	CAATTCCCCGTCGCGGAGCCATTCAAATACACATGCCGGGTTTTAGAGCTAGAAATAGCAAGTTAAAATAAGG	GQ67_00374	3637	3150	4014	3699	2876	2409	7699	990	12864	7771	773	494		0.000652843	0.000535206	0.000546539	0.00130078	0.000187051	0.00192619	0.00140673	0.000157172	9.30563e-05		-0.286642	-0.256412	0.99457	-1.8033	1.56094	1.10754	-2.05439	-2.81056		-0.21117	0.436173
1673	CAATTCCCCGTCGCGGAGCACACATTCAAATACACATGCGTTTTAGAGCTAGAAATAGCAAGTTAAAATAAGG	GQ67_00374	2514	1713	1955	2309	3413	7912	952	2192	1943	3701	2065	2		0.000382296	0.000635138	0.00179503	0.000160845	0.000414158	0.000290935	0.000669968	0.000419871	3.76746e-07		0.732381	2.23124	-1.24902	0.115491	-0.393991	0.809402	0.135257	-9.98688		-2.81658	0.178378
1674	CAATTCCCCGTCGCGGAGCCATGAGCATGACGATTCGTGGTTTTAGAGCTAGAAATAGCAAGTTAAAATAAGG	GQ67_00374	5774	4529	5304	5098	10285	6553	11353	388	9197	5131	2375	5884		0.000932215	0.00191397	0.0014867	0.00191814	7.33089e-05	0.00137711	0.000928831	0.000482903	0.00110839		1.03784	0.673383	1.04097	-3.6686	0.562913	-0.0052457	-0.94893	0.249727		0.193718	0.440097
1675	CAATTCCCCGTCGCGGAGCATGAGCATGACGATTCGTGTGTTTTAGAGCTAGAAATAGCAAGTTAAAATAAGG	GQ67_00374	3054	2150	2544	2786	497	2824	264	1	8607	2493	2388	5150		0.000474279	9.24886e-05	0.000640692	4.4604e-05	1.88941e-07	0.00128877	0.000451291	0.000485546	0.000970121		-2.35839	0.433894	-3.41049	-11.2936	1.44219	-0.071677	0.0338713	1.03243		4.76635	0.0767193
1696	CAATTCCCCGTCGCGGAGCGAGTTGGTGATAATAATTAGGTTTTAGAGCTAGAAATAGCAAGTTAAAATAAGG	GQ67_00379	352	71	25	6	1	1	1	1	1	1	1	1		2.04407e-05	1.86094e-07	2.26874e-07	1.68954e-07	1.88941e-07	1.49735e-07	1.81023e-07	2.03327e-07	1.88373e-07		-6.77927	-6.49341	-6.91867	-6.75737	-7.09289	-6.81913	-6.6515	-6.76171		-0.0941251	0.246897
1697	CAATTCCCCGTCGCGGAGCAACATCAACAGATGATTGCAGTTTTAGAGCTAGAAATAGCAAGTTAAAATAAGG	GQ67_00379	4246	3421	3532	5155	11687	6299	7545	1996	5588	1550	1	6451		0.000736317	0.00217488	0.00142908	0.00127476	0.000377125	0.00083672	0.000280586	2.03327e-07	0.00121519		1.56254	0.956686	0.791829	-0.965283	0.184418	-1.39188	-11.8223	0.722789		-3.66319	0.152069
1698	CAATTCCCCGTCGCGGAGCATTGACGAACTGTATAAAGGGTTTTAGAGCTAGAAATAGCAAGTTAAAATAAGG	GQ67_00379	147	115	85	332	3	886	1	2298	2	730	1	1		3.05711e-05	5.58281e-07	0.00020101	1.68954e-07	0.000434185	2.9947e-07	0.000132147	2.03327e-07	1.88373e-07		-5.77503	2.71703	-7.49939	3.82807	-6.67361	2.11191	-7.23222	-7.34243		-3.10176	0.21755
1699	CAATTCCCCGTCGCGGAGCACCATTGACGAACTGTATAAGTTTTAGAGCTAGAAATAGCAAGTTAAAATAAGG	GQ67_00379	584	376	629	299	1997	738	1087	1420	1781	2241	1	1276		8.50047e-05	0.000371629	0.000167433	0.000183654	0.000268296	0.000266678	0.000405674	2.03327e-07	0.000240364		2.12825	0.977969	1.11137	1.65821	1.64949	2.25471	-8.70759	1.49961		-2.2949	0.224179
1700	CAATTCCCCGTCGCGGAGCAGTCAGACAAAGCGTCCACTGTTTTAGAGCTAGAAATAGCAAGTTAAAATAAGG	GQ67_00379	3623	3887	4036	4269	1102	2801	8752	4336	2374	4822	819	1962		0.000712049	0.000205075	0.000635473	0.00147869	0.000819246	0.000355471	0.000872895	0.000166525	0.000369588		-1.79582	-0.164145	1.05427	0.20232	-1.00224	0.293832	-2.09624	-0.946059		-0.761833	0.181507
1796	CAATTCCCCGTCGCGGAGCCGAGATGCTGGTCTAACACGGTTTTAGAGCTAGAAATAGCAAGTTAAAATAAGG	GQ67_00399	8768	6864	8548	8986	2975	1268	864	3824	3772	3387	2	2		0.00149325	0.000553629	0.000287676	0.000145977	0.000722509	0.000564801	0.000613126	4.06655e-07	3.76746e-07		-1.43147	-2.37594	-3.35465	-1.04737	-1.40265	-1.2842	-11.8424	-11.9526		-4.56809	0.115552
1797	CAATTCCCCGTCGCGGAGCCAGGACCAACCAGGTTCTCAGTTTTAGAGCTAGAAATAGCAAGTTAAAATAAGG	GQ67_00399	10255	9253	9080	10813	8999	5687	6661	7365	4298	9580	14622	2328		0.00177398	0.00167466	0.00129023	0.00112541	0.00139155	0.000643561	0.0017342	0.00297305	0.000438532		-0.0831207	-0.459358	-0.656542	-0.350298	-1.46284	-0.0327131	0.744958	-2.01623		-0.304377	0.334011
1798	CAATTCCCCGTCGCGGAGCTCTTGGCACCAGGACCAACCGTTTTAGAGCTAGAAATAGCAAGTTAAAATAAGG	GQ67_00399	7744	6321	6193	6931	9495	11904	5206	4508	7	2	844	1485		0.00122415	0.00176696	0.00270071	0.000879577	0.000851744	1.04815e-06	3.62047e-07	0.000171608	0.000279734		0.529492	1.14156	-0.476896	-0.523286	-10.1897	-11.7233	-2.83459	-2.12965		-6.88704	0.0333335
1799	CAATTCCCCGTCGCGGAGCTGTCAGAAAGGGTACCATGAGTTTTAGAGCTAGAAATAGCAAGTTAAAATAAGG	GQ67_00399	1591	615	818	849	73	25	2348	155	4	1	1	1		0.000174377	1.35848e-05	5.67184e-06	0.000396705	2.92858e-05	5.9894e-07	1.81023e-07	2.03327e-07	1.88373e-07		-3.68214	-4.94224	1.18586	-2.57393	-8.18558	-9.91181	-9.74419	-9.8544		-6.92088	0.00497582
1800	CAATTCCCCGTCGCGGAGCCACCAGTGCAACCAACATAGGTTTTAGAGCTAGAAATAGCAAGTTAAAATAAGG	GQ67_00399	6658	5937	7387	5645	1297	807	3066	3757	7	1879	1898	7642		0.00115382	0.000241364	0.000183087	0.000518014	0.00070985	1.04815e-06	0.000340143	0.000385916	0.00143955		-2.25714	-2.65582	-1.15536	-0.700834	-10.1044	-1.76221	-1.58006	0.319195		-1.58957	0.273382
1956	CAATTCCCCGTCGCGGAGCATGTGCAAGTCGTATAGGGAGTTTTAGAGCTAGAAATAGCAAGTTAAAATAAGG	GQ67_00432	3715	2227	1954	2476	4470	793	6225	11012	12042	14422	9644	14858		0.000466985	0.000831839	0.000179911	0.00105174	0.00208061	0.00180311	0.00261072	0.00196089	0.00279885		0.832928	-1.37609	1.17133	2.15556	1.94904	2.483	2.07006	2.58338		1.57544	0.0615512
1957	CAATTCCCCGTCGCGGAGCGATGTGCAAGTCGTATAGGGGTTTTAGAGCTAGAAATAGCAAGTTAAAATAAGG	GQ67_00432	6639	4868	5374	6347	7798	7279	9148	18783	35056	16136	23100	18531		0.00104581	0.00145116	0.00165141	0.0015456	0.00354887	0.00524911	0.00292099	0.00469686	0.00349074		0.472586	0.659082	0.563543	1.76274	2.32745	1.48184	2.16708	1.73891		1.06433	0.0152036
1958	CAATTCCCCGTCGCGGAGCTGGGCTCCTTCACCTCCAAGGTTTTAGAGCTAGAAATAGCAAGTTAAAATAAGG	GQ67_00432	785	619	568	638	56	1	1	265	1329	794	1709	587		0.000117512	1.04213e-05	2.26874e-07	1.68954e-07	5.00692e-05	0.000198998	0.000143733	0.000347487	0.000110575		-3.4952	-9.0167	-9.44195	-1.23081	0.759948	0.290583	1.56415	-0.0877799		6.42789	0.0244575
1959	CAATTCCCCGTCGCGGAGCAGACATTGTCATCCACTTGGGTTTTAGAGCTAGAAATAGCAAGTTAAAATAAGG	GQ67_00432	1706	1918	2013	1637	10	67	205	189	4220	2225	3461	2096		0.000327502	1.86094e-06	1.52005e-05	3.46357e-05	3.57098e-05	0.000631882	0.000402777	0.000703716	0.00039483		-7.45933	-4.42931	-3.24117	-3.19711	0.948151	0.298478	1.10349	0.269727		5.23669	0.00579449
1960	CAATTCCCCGTCGCGGAGCTGAAGTGGTCTTCAATGCCAGTTTTAGAGCTAGAAATAGCAAGTTAAAATAAGG	GQ67_00432	509	104	470	448	3	1	1	1	1	479	865	585		6.89312e-05	5.58281e-07	2.26874e-07	1.68954e-07	1.88941e-07	1.49735e-07	8.67102e-05	0.000175878	0.000110198		-6.94802	-8.24712	-8.67238	-8.51108	-8.8466	0.331045	1.35135	0.676872		6.47282	0.0367046
2091	CAATTCCCCGTCGCGGAGCGTCATACCAGTTAACAGTATGTTTTAGAGCTAGAAATAGCAAGTTAAAATAAGG	GQ67_00459	2169	2263	2497	2737	2080	6953	3	5906	4	1	1	1		0.000435199	0.000387075	0.00157745	5.06863e-07	0.00111588	5.9894e-07	1.81023e-07	2.03327e-07	1.88373e-07		-0.169061	1.85785	-9.74586	1.35844	-9.50505	-11.2313	-11.0637	-11.1739		-9.0688	0.0215684
2092	CAATTCCCCGTCGCGGAGCTACTGCCCAAACCTCAACTCGTTTTAGAGCTAGAAATAGCAAGTTAAAATAAGG	GQ67_00459	12160	10960	10668	12841	16841	10834	11059	12515	2650	303	15003	4361		0.00209941	0.00313401	0.00245795	0.00186847	0.00236459	0.000396798	5.48501e-05	0.00305052	0.000821495		0.578025	0.227473	-0.168127	0.171608	-2.40351	-5.25834	0.539073	-1.35366		-2.32135	0.0752133
2093	CAATTCCCCGTCGCGGAGCGACAATAAGACTGAAGCCGAGTTTTAGAGCTAGAAATAGCAAGTTAAAATAAGG	GQ67_00459	2015	1504	1463	1535	2541	2252	5930	933	3	3	1144	1		0.000293419	0.000472864	0.00051092	0.0010019	0.000176282	4.49205e-07	5.4307e-07	0.000232607	1.88373e-07		0.688463	0.800134	1.7717	-0.735082	-9.35137	-9.07761	-0.335071	-10.6052		-7.97361	0.0199873
2094	CAATTCCCCGTCGCGGAGCCTGGAGACTATATACAGGGTGTTTTAGAGCTAGAAATAGCAAGTTAAAATAAGG	GQ67_00459	1382	1245	1633	1528	3602	446	947	1634	2	1	1	563		0.000260597	0.00067031	0.000101186	0.00016	0.000308729	2.9947e-07	1.81023e-07	2.03327e-07	0.000106054		1.36301	-1.36481	-0.703749	0.24452	-9.76519	-10.4914	-10.3238	-1.29702		-7.8541	0.0173009
2095	CAATTCCCCGTCGCGGAGCTCGGCTGGAGACTATATACAGTTTTAGAGCTAGAAATAGCAAGTTAAAATAAGG	GQ67_00459	397	303	113	261	740	1	1	1	1	1	1	1		4.83554e-05	0.000137709	2.26874e-07	1.68954e-07	1.88941e-07	1.49735e-07	1.81023e-07	2.03327e-07	1.88373e-07		1.50988	-7.73564	-8.1609	-7.9996	-8.33512	-8.06136	-7.89373	-8.00394		-2.47697	0.18647
2106	CAATTCCCCGTCGCGGAGCAAAGCAGCCGATCCAGCCGAGTTTTAGAGCTAGAAATAGCAAGTTAAAATAAGG	GQ67_00462	17349	14788	15486	16128	14887	14601	10595	19392	14912	9409	22965	13766		0.0028703	0.00277038	0.00331258	0.00179007	0.00366394	0.00223285	0.00170325	0.00466941	0.00259314		-0.05112	0.206754	-0.681185	0.352191	-0.362317	-0.752913	0.702039	-0.146501		-0.0965832	0.404995
2107	CAATTCCCCGTCGCGGAGCGCCGCAAACGGTGATTTCTGGTTTTAGAGCTAGAAATAGCAAGTTAAAATAAGG	GQ67_00462	4430	4828	3917	4702	1060	1793	889	2145	4091	1583	1680	6206		0.000804888	0.000197259	0.000406785	0.000150201	0.000405277	0.000612566	0.00028656	0.00034159	0.00116904		-2.02869	-0.984522	-2.4219	-0.989878	-0.393922	-1.48995	-1.23652	0.538468		0.960767	0.0776719
2108	CAATTCCCCGTCGCGGAGCGGGCCATACAGTCTCAAAGTGTTTTAGAGCTAGAAATAGCAAGTTAAAATAAGG	GQ67_00462	3852	2787	3104	4190	5302	2233	3805	1277	4018	2090	3	2		0.000627315	0.000986669	0.000506609	0.000642872	0.000241277	0.000601636	0.000378339	6.09982e-07	3.76746e-07		0.653378	-0.308316	0.035342	-1.3785	-0.0602993	-0.72951	-10.0062	-10.7014		-5.12483	0.0864509
2109	CAATTCCCCGTCGCGGAGCAGGGCCATACAGTCTCAAAGGTTTTAGAGCTAGAAATAGCAAGTTAAAATAAGG	GQ67_00462	6513	6110	6625	7187	3331	2122	10180	4544	3792	7020	3417	3241		0.0011902	0.000619878	0.000481426	0.00171996	0.000858546	0.000567795	0.00127078	0.00069477	0.000610517		-0.941147	-1.30582	0.531168	-0.471237	-1.06776	0.0945152	-0.776597	-0.963101		-0.131477	0.396865
2110	CAATTCCCCGTCGCGGAGCTTGATAACAACTTACCCGAGGTTTTAGAGCTAGAAATAGCAAGTTAAAATAAGG	GQ67_00462	789	1119	701	1116	49	2098	3532	10656	4345	7924	1015	4018		0.000167713	9.1186e-06	0.000475981	0.000596747	0.00201335	0.000650599	0.00143443	0.000206377	0.000756883		-4.20104	1.50491	1.83112	3.58553	1.95577	3.09641	0.299289	2.17407		1.20126	0.270579
2116	CAATTCCCCGTCGCGGAGCGTACACTACCAATGTATCAGGTTTTAGAGCTAGAAATAGCAAGTTAAAATAAGG	GQ67_00464	722	164	415	249	1	1	237	1011	1	1	312	1		6.97867e-05	1.86094e-07	2.26874e-07	4.00422e-05	0.000191019	1.49735e-07	1.81023e-07	6.34382e-05	1.88373e-07		-8.55078	-8.26492	-0.80143	1.45269	-8.8644	-8.59063	-0.1376	-8.53321		-2.49035	0.242141
2117	CAATTCCCCGTCGCGGAGCTGGCGAATTTAGCAGTCTCGGTTTTAGAGCTAGAAATAGCAAGTTAAAATAAGG	GQ67_00464	1922	2072	1559	2263	513	1319	221	1204	2	6	1	780		0.000351905	9.54661e-05	0.000299247	3.73389e-05	0.000227484	2.9947e-07	1.08614e-06	2.03327e-07	0.000146931		-1.88212	-0.233851	-3.23643	-0.629418	-10.1986	-8.33983	-10.7572	-1.26005		-6.14344	0.0310884
2118	CAATTCCCCGTCGCGGAGCAGTCTCGTGGATCATCTCAAGTTTTAGAGCTAGAAATAGCAAGTTAAAATAAGG	GQ67_00464	2396	1660	1466	1932	849	73	3326	223	28	3	5676	1		0.000335606	0.000157994	1.65618e-05	0.000561943	4.21337e-05	4.19258e-06	5.4307e-07	0.00115409	1.88373e-07		-1.0869	-4.34084	0.743653	-2.99372	-6.32279	-9.27142	1.78191	-10.799		-4.23336	0.117198
2119	CAATTCCCCGTCGCGGAGCTGGTTCGATTGACCTGATATGTTTTAGAGCTAGAAATAGCAAGTTAAAATAAGG	GQ67_00464	954	742	665	816	34	2689	3316	73	1	1	1	1		0.00014304	6.32719e-06	0.000610064	0.000560253	1.37927e-05	1.49735e-07	1.81023e-07	2.03327e-07	1.88373e-07		-4.49871	2.09254	1.96966	-3.37445	-9.89979	-9.62603	-9.4584	-9.56861		-8.68547	0.00763292
2120	CAATTCCCCGTCGCGGAGCATATCAGGTCAATCGAACCAGTTTTAGAGCTAGAAATAGCAAGTTAAAATAAGG	GQ67_00464	1506	850	863	749	1	131	1	2169	3	1	3	2		0.000178654	1.86094e-07	2.97205e-05	1.68954e-07	0.000409812	4.49205e-07	1.81023e-07	6.09982e-07	3.76746e-07		-9.90692	-2.58764	-10.0463	1.1978	-8.63558	-9.94677	-8.19418	-8.88936		-3.5807	0.145008
2131	CAATTCCCCGTCGCGGAGCAAGTCCAACTAAGGCCAGAGGTTTTAGAGCTAGAAATAGCAAGTTAAAATAAGG	GQ67_00467	3648	4001	3353	4694	12130	7743	16303	2978	10543	9812	5512	14540		0.000706691	0.00225732	0.00175668	0.00275446	0.000562665	0.00157866	0.0017762	0.00112074	0.00273894		1.67546	1.3137	1.96262	-0.328804	1.15955	1.32964	0.665301	1.95447		0.121495	0.421248
2132	CAATTCCCCGTCGCGGAGCTGACCCTGCAACTCCTACGAGTTTTAGAGCTAGAAATAGCAAGTTAAAATAAGG	GQ67_00467	6898	5561	6148	6656	2157	2221	2218	3714	3759	3161	818	3		0.00113743	0.000401404	0.000503887	0.000374741	0.000701725	0.000562854	0.000572215	0.000166322	5.65119e-07		-1.50265	-1.17461	-1.60182	-0.696803	-1.01495	-0.991151	-2.77373	-10.9749		-2.69472	0.170332
2133	CAATTCCCCGTCGCGGAGCTCTTGGTTAGACCGGTCACAGTTTTAGAGCTAGAAATAGCAAGTTAAAATAAGG	GQ67_00467	1208	928	672	817	46	307	38	640	4774	5872	658	2913		0.000163211	8.56032e-06	6.96503e-05	6.42027e-06	0.000120922	0.000714835	0.00106297	0.000133789	0.000548731		-4.25293	-1.22854	-4.66796	-0.43266	2.13087	2.70329	-0.286772	1.74936		4.21971	0.00988856
2134	CAATTCCCCGTCGCGGAGCTCATTCAATGACCCTGTGACGTTTTAGAGCTAGAAATAGCAAGTTAAAATAAGG	GQ67_00467	3025	2566	2350	2279	2198	4014	4432	8053	2290	4004	3960	435		0.000460142	0.000409034	0.000910671	0.000748806	0.00152154	0.000342893	0.000724818	0.000805177	8.19423e-05		-0.169857	0.984852	0.702514	1.72538	-0.424319	0.65554	0.807227	-2.4894		-1.17346	0.117263
2135	CAATTCCCCGTCGCGGAGCACATCAGTTGATCGTCCTTGGTTTTAGAGCTAGAAATAGCAAGTTAAAATAAGG	GQ67_00467	3532	2619	3240	4085	1187	3977	267	1088	894	127	3169	1625		0.000606739	0.000220893	0.000902277	4.51108e-05	0.000205567	0.000133863	2.299e-05	0.000644345	0.000306106		-1.45773	0.572495	-3.74953	-1.56146	-2.18032	-4.722	0.0867572	-0.987043		-0.401594	0.388905
2211	CAATTCCCCGTCGCGGAGCCAAGTACGACTCTACCCACAGTTTTAGAGCTAGAAATAGCAAGTTAAAATAAGG	GQ67_00483	8799	7315	6683	9172	1088	6999	2087	13071	3865	779	2473	2639		0.00143936	0.00020247	0.00158789	0.000352608	0.00246964	0.000578726	0.000141017	0.000502829	0.000497116		-2.82965	0.141682	-2.02929	0.778873	-1.31448	-3.35148	-1.51729	-1.53377		-0.94466	0.191794
2212	CAATTCCCCGTCGCGGAGCTCTACCCACAAGGCTTACAAGTTTTAGAGCTAGAAATAGCAAGTTAAAATAAGG	GQ67_00483	2618	1952	2010	2189	4225	513	1516	9329	2	1	200	1		0.000394812	0.000786246	0.000116386	0.000256135	0.00176263	2.9947e-07	1.81023e-07	4.06655e-05	1.88373e-07		0.993814	-1.76225	-0.624263	2.15849	-10.3645	-11.0908	-3.27929	-11.0334		-9.13344	0.00530426
2213	CAATTCCCCGTCGCGGAGCGACTACGTCATTGAGTCCACGTTTTAGAGCTAGAAATAGCAAGTTAAAATAAGG	GQ67_00483	1112	566	568	776	11	1	866	337	1	1	1	1		0.000136061	2.04703e-06	2.26874e-07	0.000146315	6.3673e-05	1.49735e-07	1.81023e-07	2.03327e-07	1.88373e-07		-6.05458	-9.22815	0.104815	-1.09551	-9.82763	-9.55387	-9.38624	-9.49645		-5.49769	0.0427775
2214	CAATTCCCCGTCGCGGAGCGATGACGACCTTCTTGGCACGTTTTAGAGCTAGAAATAGCAAGTTAAAATAAGG	GQ67_00483	8282	6303	7741	8735	7195	9460	17308	6989	338	1351	377	13		0.00139848	0.00133894	0.00214623	0.00292426	0.00132051	5.06105e-05	0.000244563	7.66545e-05	2.44885e-06		-0.0627627	0.617943	1.06421	-0.082769	-4.78828	-2.51558	-4.18935	-9.15754		-5.54684	0.0135929
2215	CAATTCCCCGTCGCGGAGCGTTCGTTGTCGGTGTCAACGGTTTTAGAGCTAGAAATAGCAAGTTAAAATAAGG	GQ67_00483	3517	2480	2264	2933	657	2239	2894	1279	1000	1	1	2		0.000503995	0.000122264	0.00050797	0.000488954	0.000241655	0.000149735	1.81023e-07	2.03327e-07	3.76746e-07		-2.04341	0.0113357	-0.0437093	-1.06046	-1.751	-11.443	-11.2754	-10.3856		-7.92969	0.0197981
2266	CAATTCCCCGTCGCGGAGCCAGTTAGTGTGGAATGACAAGTTTTAGAGCTAGAAATAGCAAGTTAAAATAAGG	GQ67_00494	2193	2000	2602	2128	285	46	2	851	1009	10415	1	606		0.000401746	5.30367e-05	1.04362e-05	3.37909e-07	0.000160788	0.000151083	0.00188536	2.03327e-07	0.000114154		-2.92122	-5.26662	-10.2154	-1.32112	-1.41095	2.23048	-10.9483	-1.8153		1.94509	0.295819
2267	CAATTCCCCGTCGCGGAGCACAGTTAGTGTGGAATGACAGTTTTAGAGCTAGAAATAGCAAGTTAAAATAAGG	GQ67_00494	1743	1783	1458	1906	1068	1	3953	432	2	1273	747	2		0.000310213	0.000198748	2.26874e-07	0.000667877	8.16223e-05	2.9947e-07	0.000230443	0.000151886	3.76746e-07		-0.642317	-10.4172	1.10632	-1.92622	-10.0166	-0.42885	-1.03027	-9.68545		-2.32046	0.275507
2268	CAATTCCCCGTCGCGGAGCTTGTCATTCCACACTAACTGGTTTTAGAGCTAGAAATAGCAAGTTAAAATAAGG	GQ67_00494	294	140	169	339	2	1	91	1	1	1377	1	1		4.24123e-05	3.72188e-07	2.26874e-07	1.53749e-05	1.88941e-07	1.49735e-07	0.000249269	2.03327e-07	1.88373e-07		-6.83231	-7.54645	-1.46391	-7.81041	-8.14593	2.55515	-7.70453	-7.81475		0.635754	0.420748
2269	CAATTCCCCGTCGCGGAGCTATTACATTAACGGTGACTGGTTTTAGAGCTAGAAATAGCAAGTTAAAATAAGG	GQ67_00494	1	1	1	1	1	1	1	1	1	1	1	1		1.80095e-07	1.86094e-07	2.26874e-07	1.68954e-07	1.88941e-07	1.49735e-07	1.81023e-07	2.03327e-07	1.88373e-07		0.047275	0.333135	-0.0921205	0.0691773	-0.266343	0.00742157	0.17505	0.0648375		-0.0941251	0.246897
2270	CAATTCCCCGTCGCGGAGCGTACGAGCAAGAGAACGCCGGTTTTAGAGCTAGAAATAGCAAGTTAAAATAAGG	GQ67_00494	7608	8836	7627	9218	10949	5945	5190	6355	3966	3479	4	1582		0.00149879	0.00203754	0.00134876	0.000876874	0.00120072	0.000593849	0.000629781	8.1331e-07	0.000298006		0.443029	-0.152162	-0.77336	-0.319904	-1.33563	-1.25088	-10.8477	-2.33039		-3.74055	0.10225
2281	CAATTCCCCGTCGCGGAGCATCATGGGTGTCAACCTCGGGTTTTAGAGCTAGAAATAGCAAGTTAAAATAAGG	GQ67_00497	4534	3529	3643	4616	8223	2970	12665	3620	8972	5486	13587	9885		0.000734876	0.00153025	0.000673815	0.00213981	0.000683965	0.00134342	0.000993095	0.00276261	0.00186207		1.05819	-0.125148	1.54191	-0.103579	0.870341	0.43443	1.91046	1.34133		0.546297	0.171029
2282	CAATTCCCCGTCGCGGAGCTATCGTTACACTGAACGACTGTTTTAGAGCTAGAAATAGCAAGTTAAAATAAGG	GQ67_00497	957	494	1095	703	1036	402	1031	662	3530	678	2230	474		0.000146282	0.000192793	9.12033e-05	0.000174192	0.000125079	0.000528565	0.000122734	0.00045342	8.92888e-05		0.398303	-0.681593	0.251928	-0.225915	1.85333	-0.253217	1.6321	-0.712199		0.694322	0.188422
2283	CAATTCCCCGTCGCGGAGCATCTTGACAAGGCTTTGGAGGTTTTAGAGCTAGAAATAGCAAGTTAAAATAAGG	GQ67_00497	316	328	407	502	233	760	285	1	235	793	707	1005		6.99217e-05	4.33599e-05	0.000172424	4.8152e-05	1.88941e-07	3.51877e-05	0.000143552	0.000143753	0.000189315		-0.689381	1.30215	-0.538144	-8.53166	-0.990668	1.03776	1.03977	1.43698		2.74522	0.150757
2284	CAATTCCCCGTCGCGGAGCGGAGCTCCAGGATCTCAGAAGTTTTAGAGCTAGAAATAGCAAGTTAAAATAAGG	GQ67_00497	751	1031	1222	1120	1640	2	861	2834	3350	919	636	2202		0.000185678	0.000305194	4.53748e-07	0.00014547	0.000535458	0.000501612	0.000166361	0.000129316	0.000414797		0.716926	-8.67669	-0.35208	1.52797	1.43377	-0.158486	-0.521896	1.15961		2.17422	0.214153
2285	CAATTCCCCGTCGCGGAGCACTCCGGTAAGCGAGACAGTGTTTTAGAGCTAGAAATAGCAAGTTAAAATAAGG	GQ67_00497	2287	2267	1890	3415	1621	199	1241	1393	8551	4812	1112	4617		0.000443888	0.000301658	4.51479e-05	0.000209673	0.000263194	0.00128038	0.000871085	0.0002261	0.000869718		-0.557282	-3.29747	-1.08206	-0.754069	1.52831	0.972617	-0.973235	0.970352		2.04723	0.0256046
2386	CAATTCCCCGTCGCGGAGCGTTATCTTCGAGACCAACGGGTTTTAGAGCTAGAAATAGCAAGTTAAAATAAGG	GQ67_00519	562	653	434	968	678	59	2508	981	2253	1	2602	1553		0.000117827	0.000126172	1.33856e-05	0.000423738	0.000185351	0.000337353	1.81023e-07	0.000529058	0.000292543		0.0987182	-3.13792	1.8465	0.653588	1.51759	-9.34628	2.16676	1.31198		-0.952709	0.381989
2387	CAATTCCCCGTCGCGGAGCCCTTCGTGACCACCAACCAAGTTTTAGAGCTAGAAATAGCAAGTTAAAATAAGG	GQ67_00519	7866	7817	7311	9736	7850	8997	13057	7819	21552	12913	10502	1635		0.00147362	0.00146084	0.00204118	0.00220604	0.00147733	0.00322709	0.00233756	0.00213534	0.00030799		-0.0125741	0.470037	0.582089	0.00361973	1.13087	0.665632	0.5351	-2.25841		-0.242497	0.388096
2388	CAATTCCCCGTCGCGGAGCTGCTGAATCCAGTTGTGCCAGTTTTAGAGCTAGAAATAGCAAGTTAAAATAAGG	GQ67_00519	3467	2201	2242	2223	1201	165	1908	3657	5084	1	6901	5050		0.000456225	0.000223499	3.74342e-05	0.000322365	0.000690956	0.000761253	1.81023e-07	0.00140316	0.000951284		-1.02948	-3.60732	-0.501049	0.598848	0.738632	-11.2994	1.62087	1.06013		-0.835182	0.405534
2389	CAATTCCCCGTCGCGGAGCCTGCTGGAAAGATCCGTCGTGTTTTAGAGCTAGAAATAGCAAGTTAAAATAAGG	GQ67_00519	8917	6503	8884	9171	10902	7313	6147	9948	1098	2363	2032	10312		0.00150717	0.00202879	0.00165913	0.00103856	0.00187958	0.000164409	0.000427758	0.000413161	0.0019425		0.428784	0.138586	-0.53725	0.318572	-3.19648	-1.81697	-1.86706	0.366078		-1.71578	0.0493736
2390	CAATTCCCCGTCGCGGAGCCTGTCTGGTTTCACCCACGAGTTTTAGAGCTAGAAATAGCAAGTTAAAATAAGG	GQ67_00519	5111	5509	4971	4899	5751	1466	1743	11469	2184	4906	1550	4282		0.000922535	0.00107023	0.000332597	0.000294488	0.00216696	0.000327021	0.000888101	0.000315158	0.000806613		0.21424	-1.47183	-1.6474	1.232	-1.49622	-0.0548793	-1.54953	-0.193726		-0.405341	0.317642
2556	CAATTCCCCGTCGCGGAGCGTGAGTAATCTCCTCCTCAGGTTTTAGAGCTAGAAATAGCAAGTTAAAATAAGG	GQ67_00554	2146	2140	1566	2578	2273	1676	2623	5112	2084	5009	10626	4303		0.000379549	0.000422991	0.00038024	0.000443168	0.000965864	0.000312048	0.000906746	0.00216056	0.000810569		0.15634	0.00262439	0.223565	1.34753	-0.28252	1.25641	2.50904	1.09465		0.71188	0.163328
2557	CAATTCCCCGTCGCGGAGCTCACGTCTACGAGTCCAGAGGTTTTAGAGCTAGAAATAGCAAGTTAAAATAAGG	GQ67_00554	2800	2276	2278	2249	1481	2246	1234	1160	3127	3389	8586	713		0.000432362	0.000275605	0.000509559	0.00020849	0.000219171	0.000468222	0.000613488	0.00174577	0.00013431		-0.649639	0.237008	-1.05226	-0.980183	0.114951	0.504796	2.01355	-1.68667		0.847925	0.179558
2558	CAATTCCCCGTCGCGGAGCAGACCTTACCTCTCTCAGCAGTTTTAGAGCTAGAAATAGCAAGTTAAAATAAGG	GQ67_00554	1969	1240	1566	2130	296	384	211	2	260	594	1	1184		0.000310888	5.50838e-05	8.71195e-05	3.56494e-05	3.77881e-07	3.89311e-05	0.000107528	2.03327e-07	0.000223034		-2.4967	-1.83533	-3.12445	-9.68425	-2.9974	-1.53169	-10.5784	-0.479135		0.388531	0.449382
2559	CAATTCCCCGTCGCGGAGCGTTGTCCAAGGACTCGATGGGTTTTAGAGCTAGAAATAGCAAGTTAAAATAAGG	GQ67_00554	3926	3821	3516	4349	861	167	3355	5833	17229	8715	4415	6939		0.000702909	0.000160227	3.78879e-05	0.000566842	0.00110209	0.00257979	0.00157762	0.000897691	0.00130712		-2.13322	-4.21353	-0.310391	0.648832	1.87584	1.16634	0.35288	0.894982		2.57459	0.0458592
2560	CAATTCCCCGTCGCGGAGCACCGGCACAGGACTTCAAGTGTTTTAGAGCTAGAAATAGCAAGTTAAAATAAGG	GQ67_00554	9567	10161	7584	10675	11739	8720	22473	2866	10669	6894	5117	10132		0.00171031	0.00218456	0.00197834	0.00379691	0.000541504	0.00159752	0.00124798	0.00104043	0.0019086		0.353079	0.210029	1.15057	-1.65922	-0.0984237	-0.454671	-0.717086	0.158251		-0.291597	0.333796
2611	CAATTCCCCGTCGCGGAGCAACCAGGGCAGCACTAACAGGTTTTAGAGCTAGAAATAGCAAGTTAAAATAAGG	GQ67_00565	6383	4604	6771	7205	4309	311	6209	2976	34133	26929	35238	38934		0.00112393	0.000801878	7.05577e-05	0.00104904	0.000562287	0.00511091	0.00487478	0.00716485	0.00733412		-0.487091	-3.9936	-0.099479	-0.999168	2.18503	2.11679	2.67239	2.70608		3.81491	0.010626
2612	CAATTCCCCGTCGCGGAGCACGCAAAGTCGTGAACATGTGTTTTAGAGCTAGAAATAGCAAGTTAAAATAAGG	GQ67_00565	6802	6213	6338	8309	11398	4995	3293	10702	7044	12735	4582	8018		0.00124544	0.0021211	0.00113323	0.000556367	0.00202204	0.00105473	0.00230533	0.000931646	0.00151038		0.76815	-0.136214	-1.16255	0.699152	-0.239782	0.888315	-0.418806	0.278246		0.0848592	0.44036
2613	CAATTCCCCGTCGCGGAGCCTCAATATCTCTGCTGACATGTTTTAGAGCTAGAAATAGCAAGTTAAAATAAGG	GQ67_00565	1136	631	1054	747	786	234	1441	33	4933	500	2620	1148		0.000160644	0.00014627	5.30885e-05	0.000243463	6.23504e-06	0.000738643	9.05117e-05	0.000532718	0.000216252		-0.135239	-1.5974	0.599834	-4.68733	2.20101	-0.827694	1.7295	0.428845		2.33795	0.0735123
2614	CAATTCCCCGTCGCGGAGCAGTAGAGAGCTCTGACTATGGTTTTAGAGCTAGAAATAGCAAGTTAAAATAAGG	GQ67_00565	1126	1473	1585	2128	7	918	1731	1339	2	1477	1255	6496		0.000284189	1.30266e-06	0.00020827	0.00029246	0.000252991	2.9947e-07	0.000267372	0.000255176	0.00122367		-7.76925	-0.448396	0.041388	-0.167764	-9.89022	-0.0880058	-0.15536	2.10629		0.0791814	0.490813
2615	CAATTCCCCGTCGCGGAGCGACAGCCAATGGATAGGTGTGTTTTAGAGCTAGAAATAGCAAGTTAAAATAAGG	GQ67_00565	1043	1061	688	823	1964	365	802	366	8132	6380	9669	7295		0.000162761	0.000365488	8.28089e-05	0.000135501	6.91522e-05	0.00121765	0.00115493	0.00196597	0.00137418		1.16707	-0.974892	-0.264442	-1.2349	2.90327	2.82698	3.59442	3.07775		3.4274	0.00258858
2691	CAATTCCCCGTCGCGGAGCGTGTGGGTTCCATGGTCTGGGTTTTAGAGCTAGAAATAGCAAGTTAAAATAAGG	GQ67_00581	5561	3974	4238	4552	3010	4227	1744	2269	13676	3901	5409	2307		0.000825058	0.000560142	0.000958996	0.000294657	0.000428706	0.00204778	0.000706173	0.0010998	0.000434577		-0.558703	0.217028	-1.48546	-0.944507	1.31149	-0.224476	0.414671	-0.924886		0.837111	0.106437
2692	CAATTCCCCGTCGCGGAGCCAACACCTGTCAGCGCGTGTGTTTTAGAGCTAGAAATAGCAAGTTAAAATAAGG	GQ67_00581	25361	22974	20919	22604	15715	9567	10064	17801	13010	21218	20166	24775		0.00413578	0.00292446	0.0021705	0.00170036	0.00336333	0.00194805	0.00384096	0.0041003	0.00466694		-0.499988	-0.930132	-1.28232	-0.29827	-1.08613	-0.106695	-0.0124305	0.174317		0.494944	0.109434
2693	CAATTCCCCGTCGCGGAGCGTTGATGCTCTACACGAGCAGTTTTAGAGCTAGAAATAGCAAGTTAAAATAAGG	GQ67_00581	459	239	563	504	112	258	1090	61	1	1571	1	1		7.94668e-05	2.08425e-05	5.85334e-05	0.00018416	1.15254e-05	1.49735e-07	0.000284388	2.03327e-07	1.88373e-07		-1.93082	-0.44109	1.21254	-2.78554	-9.0518	1.83944	-8.6104	-8.72061		-5.14962	0.0733926
2694	CAATTCCCCGTCGCGGAGCTGGTGTTGACTACACGCATGGTTTTAGAGCTAGAAATAGCAAGTTAAAATAAGG	GQ67_00581	3120	2419	2510	3068	6916	1646	5167	3055	2353	3368	4504	549		0.000500528	0.00128702	0.000373434	0.000872988	0.000577213	0.000352327	0.000609687	0.000915787	0.000103417		1.36252	-0.422596	0.802511	0.205654	-0.506537	0.284618	0.871561	-2.27498		-0.893356	0.154617
2695	CAATTCCCCGTCGCGGAGCGAGGCGTTTGGTAGCGGAGTGTTTTAGAGCTAGAAATAGCAAGTTAAAATAAGG	GQ67_00581	3276	2454	2930	2817	2208	456	417	4075	5517	899	2215	5024		0.000516736	0.000410895	0.000103454	7.0454e-05	0.000769933	0.000826088	0.00016274	0.00045037	0.000946386		-0.330659	-2.32043	-2.87467	0.575304	0.676867	-1.66686	-0.198317	0.873		1.15879	0.147326
2741	CAATTCCCCGTCGCGGAGCGGTGACAGAGATTCGCTGGTGTTTTAGAGCTAGAAATAGCAAGTTAAAATAAGG	GQ67_00591	13838	12740	13427	12496	12478	13322	11918	5305	42218	54155	49405	48462		0.00236379	0.00232208	0.00302241	0.0020136	0.00100233	0.00632152	0.00980333	0.0100454	0.00912893		-0.0256832	0.354601	-0.231323	-1.23774	1.41917	2.05217	2.08736	1.94935		2.16205	0.00190581
2742	CAATTCCCCGTCGCGGAGCACTCAGGACTGAGATCCGGAGTTTTAGAGCTAGAAATAGCAAGTTAAAATAAGG	GQ67_00591	5424	4438	5256	5767	6122	419	5403	1139	20829	7369	6128	21840		0.000940319	0.00113927	9.50601e-05	0.000912861	0.000215203	0.00311883	0.00133396	0.00124599	0.00411407		0.276883	-3.30624	-0.042755	-2.12745	1.72978	0.504495	0.406071	2.12934		2.49231	0.0270582
2743	CAATTCCCCGTCGCGGAGCGCAGATGCTTCCAAGTACGTGTTTTAGAGCTAGAAATAGCAAGTTAAAATAAGG	GQ67_00591	3644	3327	2340	3641	6	4149	3551	3366	1058	232	1915	33		0.000583146	1.11656e-06	0.000941299	0.000599957	0.000635974	0.00015842	4.19974e-05	0.000389372	6.21631e-06		-9.02865	0.690796	0.0410019	0.12511	-1.88011	-3.79548	-0.582709	-6.55166		-1.15955	0.341616
2744	CAATTCCCCGTCGCGGAGCGGTAACCTCAGATTCAACGTGTTTTAGAGCTAGAAATAGCAAGTTAAAATAAGG	GQ67_00591	1881	1976	1880	2485	2619	7646	1140	362	394	760	1370	942		0.000370184	0.00048738	0.00173468	0.000192608	6.83965e-05	5.89956e-05	0.000137578	0.000278559	0.000177447		0.396802	2.22835	-0.942576	-2.43625	-2.64956	-1.428	-0.410264	-1.06085		-1.19875	0.166196
2745	CAATTCCCCGTCGCGGAGCTATGCTTGTGAGACTAGGACGTTTTAGAGCTAGAAATAGCAAGTTAAAATAAGG	GQ67_00591	653	522	582	647	1801	675	1779	415	1652	491	313	1300		0.000108237	0.000335155	0.00015314	0.00030057	7.84103e-05	0.000247362	8.88825e-05	6.36415e-05	0.000244885		1.63064	0.500657	1.47351	-0.465076	1.19243	-0.28422	-0.766152	1.17791		-0.454938	0.269828
2876	CAATTCCCCGTCGCGGAGCAACGTAGAAATGAAAGGCGTGTTTTAGAGCTAGAAATAGCAAGTTAAAATAAGG	GQ67_00619	1728	1943	1629	2446	8097	6010	6637	6446	2211	12520	4	545		0.000348753	0.0015068	0.00136351	0.00112135	0.00121791	0.000331064	0.00226641	8.1331e-07	0.000102663		2.11121	1.96705	1.68496	1.80413	-0.0750954	2.70013	-8.74419	-1.76429		-3.8627	0.105643
2877	CAATTCCCCGTCGCGGAGCCTTGAAAGTCGAACTTACAGGTTTTAGAGCTAGAAATAGCAAGTTAAAATAAGG	GQ67_00619	1689	822	1069	991	1792	1731	1	2060	2	10367	151	3		0.000205803	0.00033348	0.000392719	1.68954e-07	0.000389218	2.9947e-07	0.00187667	3.07024e-05	5.65119e-07		0.696336	0.932231	-10.2504	0.919312	-9.42464	3.18884	-2.74484	-8.50849		-2.44665	0.283043
2878	CAATTCCCCGTCGCGGAGCGTTATTTCACAACAATCACAGTTTTAGAGCTAGAAATAGCAAGTTAAAATAAGG	GQ67_00619	504	584	611	334	1293	234	872	1321	771	84	737	1		9.15331e-05	0.000240619	5.30885e-05	0.000147328	0.00024959	0.000115446	1.5206e-05	0.000149852	1.88373e-07		1.39439	-0.785895	0.686669	1.4472	0.33485	-2.58966	0.711176	-8.92456		-3.30264	0.118018
2879	CAATTCCCCGTCGCGGAGCGTGTTCACCGGTATCAAGCGGTTTTAGAGCTAGAAATAGCAAGTTAAAATAAGG	GQ67_00619	2603	2738	2874	2362	2202	3614	8077	3752	5476	2772	898	3		0.000476215	0.000409779	0.000819922	0.00136465	0.000708905	0.000819949	0.000501797	0.000182588	5.65119e-07		-0.216769	0.783873	1.51884	0.573979	0.783921	0.0754902	-1.38302	-9.71884		-3.22559	0.138403
2880	CAATTCCCCGTCGCGGAGCAGTCAACTCATTAAACTCGGGTTTTAGAGCTAGAAATAGCAAGTTAAAATAAGG	GQ67_00619	679	649	767	575	1551	2	1	65	1	2	4142	1		0.000120213	0.000288631	4.53748e-07	1.68954e-07	1.22811e-05	1.49735e-07	3.62047e-07	0.000842182	1.88373e-07		1.26363	-8.04949	-9.47474	-3.29108	-9.64897	-8.3752	2.80854	-9.31779		-1.24543	0.379206
2980	CAATTCCCCGTCGCGGAGCAGACCAGACTACATCTGGCAGTTTTAGAGCTAGAAATAGCAAGTTAAAATAAGG	GQ67_00640	3367	3396	3737	4181	853	359	1703	2281	6	2069	2	2179		0.000660992	0.000158738	8.14477e-05	0.000287729	0.000430973	8.9841e-07	0.000374538	4.06655e-07	0.000410465		-2.05799	-3.02069	-1.19992	-0.617035	-9.52304	-0.819523	-10.6666	-0.687375		-3.70023	0.133125
2981	CAATTCCCCGTCGCGGAGCTGTCATTCTGGTTAACCATGGTTTTAGAGCTAGAAATAGCAAGTTAAAATAAGG	GQ67_00640	148	466	232	341	1	125	156	949	1	1	1	1		5.34431e-05	1.86094e-07	2.83592e-05	2.63569e-05	0.000179305	1.49735e-07	1.81023e-07	2.03327e-07	1.88373e-07		-8.16583	-0.914185	-1.01982	1.74634	-8.47945	-8.20568	-8.03805	-8.14827		-6.12949	0.0315557
2982	CAATTCCCCGTCGCGGAGCCAAGAGCGATATAGACCACAGTTTTAGAGCTAGAAATAGCAAGTTAAAATAAGG	GQ67_00640	2227	1889	1500	1918	293	3146	1653	1	1	5513	1851	4691		0.000339208	5.45255e-05	0.000713745	0.000279282	1.88941e-07	1.49735e-07	0.000997982	0.000376359	0.000883658		-2.63717	1.07324	-0.28045	-10.81	-11.1455	1.55684	0.149939	1.38132		1.14924	0.393291
2983	CAATTCCCCGTCGCGGAGCTGAGCCGTTTGACCCTGCCAGTTTTAGAGCTAGAAATAGCAAGTTAAAATAAGG	GQ67_00640	11956	10853	11486	11217	3260	4217	5038	8187	3121	1006	2419	743		0.00204912	0.000606666	0.000956727	0.000851193	0.00154686	0.000467323	0.00018211	0.000491849	0.000139961		-1.75603	-1.09882	-1.26744	-0.405663	-2.13251	-3.49212	-2.05871	-3.8719		-1.75682	0.0117509
2984	CAATTCCCCGTCGCGGAGCTACACCTGCTCCCACCATCGGTTTTAGAGCTAGAAATAGCAAGTTAAAATAAGG	GQ67_00640	7811	6902	6569	6219	4828	2314	707	3458	3390	2338	1405	2044		0.0012382	0.000898461	0.000524986	0.000119451	0.000653356	0.000507602	0.000423233	0.000285675	0.000385035		-0.462712	-1.23789	-3.37375	-0.922297	-1.28647	-1.54872	-2.11579	-1.68518		-0.159877	0.412182
3200	CAATTCCCCGTCGCGGAGCATAGTAATATAGACGCTATGGTTTTAGAGCTAGAAATAGCAAGTTAAAATAAGG	GQ67_00685	610	407	568	524	751	7	27	660	1	281	510	1		9.49549e-05	0.000139756	1.58812e-06	4.56177e-06	0.000124701	1.49735e-07	5.08676e-05	0.000103697	1.88373e-07		0.557601	-5.90185	-4.37958	0.393156	-9.30869	-0.900495	0.12706	-8.97751		-2.43224	0.228575
3201	CAATTCCCCGTCGCGGAGCCTTATGCGGCATTCAAACCCGTTTTAGAGCTAGAAATAGCAAGTTAAAATAAGG	GQ67_00685	3997	3029	3093	3114	9537	4347	2251	5797	2423	1899	1196	373		0.000595798	0.00177478	0.00098622	0.000380317	0.00109529	0.000362808	0.000343764	0.00024318	7.02631e-05		1.57474	0.727087	-0.647623	0.878416	-0.715617	-0.793407	-1.2928	-3.08398		-2.10461	0.0138712
3202	CAATTCCCCGTCGCGGAGCAACGATTCATCGACAGTACTGTTTTAGAGCTAGAAATAGCAAGTTAAAATAAGG	GQ67_00685	783	717	695	748	468	1944	1842	1770	694	2881	1191	350		0.000132505	8.70919e-05	0.000441043	0.000311214	0.000334425	0.000103916	0.000521529	0.000242163	6.59306e-05		-0.605432	1.73488	1.23187	1.33564	-0.350623	1.9767	0.869936	-1.00702		-0.551989	0.268847
3203	CAATTCCCCGTCGCGGAGCTCAATGTTTACAATTGTCAGGTTTTAGAGCTAGAAATAGCAAGTTAAAATAAGG	GQ67_00685	364	265	161	221	1047	300	163	113	74	1817	1	1		4.55189e-05	0.00019484	6.80621e-05	2.75396e-05	2.13503e-05	1.10804e-05	0.00032892	2.03327e-07	1.88373e-07		2.09775	0.580386	-0.72496	-1.09221	-2.03846	2.8532	-7.80652	-7.91673		-3.94237	0.113337
3204	CAATTCCCCGTCGCGGAGCAATTTGAAATTCTTTCCAGGGTTTTAGAGCTAGAAATAGCAAGTTAAAATAAGG	GQ67_00685	509	552	466	209	511	14	537	749	704	1	490	1		7.81611e-05	9.50939e-05	3.17623e-06	9.07286e-05	0.000141516	0.000105413	1.81023e-07	9.96305e-05	1.88373e-07		0.282903	-4.62106	0.215107	0.856448	0.431538	-8.75413	0.350137	-8.69671		-3.35064	0.15561
3250	CAATTCCCCGTCGCGGAGCGAGGGTTTCTGTCACCGACCGTTTTAGAGCTAGAAATAGCAAGTTAAAATAAGG	GQ67_00695	3663	2409	2854	2773	1339	2389	2616	943	1086	682	160	2752		0.000526732	0.00024918	0.000542001	0.000441985	0.000178171	0.000162612	0.000123458	3.25324e-05	0.000518403		-1.07988	0.0412284	-0.253071	-1.56381	-1.69563	-2.09305	-4.01712	-0.0229953		-1.24332	0.118174
3251	CAATTCCCCGTCGCGGAGCTTCCTGATAACTGTTCCACTGTTTTAGAGCTAGAAATAGCAAGTTAAAATAAGG	GQ67_00695	221	41	131	123	1	1	1	1	1	1	1	1		2.32322e-05	1.86094e-07	2.26874e-07	1.68954e-07	1.88941e-07	1.49735e-07	1.81023e-07	2.03327e-07	1.88373e-07		-6.96395	-6.67809	-7.10335	-6.94205	-7.27757	-7.00381	-6.83618	-6.94639		-0.0941251	0.246897
3252	CAATTCCCCGTCGCGGAGCTCTGTCGTCGCCAACGAGAAGTTTTAGAGCTAGAAATAGCAAGTTAAAATAAGG	GQ67_00695	4661	4374	4219	5818	5729	7352	5642	7802	2376	3216	2103	2011		0.000858691	0.00106613	0.00166798	0.000953241	0.00147411	0.000355771	0.000582171	0.000427598	0.000378818		0.312174	0.957887	0.150702	0.779637	-1.27119	-0.560695	-1.00589	-1.18063		-1.5547	0.000429786
3253	CAATTCCCCGTCGCGGAGCACATGTCAACACTCTCAGATGTTTTAGAGCTAGAAATAGCAAGTTAAAATAAGG	GQ67_00695	1986	1057	1661	1715	145	709	3958	258	874	2	1	3041		0.000289007	2.69836e-05	0.000160854	0.000668722	4.87467e-05	0.000130868	3.62047e-07	2.03327e-07	0.000572842		-3.42095	-0.845356	1.2103	-2.56773	-1.14299	-9.64071	-10.4731	0.987035		-3.6615	0.153195
3254	CAATTCCCCGTCGCGGAGCGCGTACGTTCTCTGACAACTGTTTTAGAGCTAGAAATAGCAAGTTAAAATAAGG	GQ67_00695	5011	3758	3764	5391	4194	8123	2814	5837	4420	1023	259	5		0.000807004	0.000780477	0.0018429	0.000475438	0.00110285	0.000661829	0.000185187	5.26618e-05	9.41865e-07		-0.0482189	1.19133	-0.763319	0.450584	-0.286117	-2.12359	-3.93775	-9.74284		-4.23017	0.0645261
3278	CAATTCCCCGTCGCGGAGCGATGTGACGTTGCTAGGTGAGTTTTAGAGCTAGAAATAGCAAGTTAAAATAAGG	GQ67_00701	3667	2775	3141	3433	4045	2280	4599	2470	4082	3890	945	4060		0.000586028	0.000752749	0.000517272	0.000777022	0.000466683	0.000611219	0.000704181	0.000192144	0.000764795		0.3612	-0.180046	0.406985	-0.328526	0.0607191	0.264977	-1.60878	0.384103		-0.289648	0.297741
3279	CAATTCCCCGTCGCGGAGCGCTCAGGGAATAATAAGGAAGTTTTAGAGCTAGAAATAGCAAGTTAAAATAAGG	GQ67_00701	367	216	102	517	1	1	1	1777	1	1	1	1		5.41184e-05	1.86094e-07	2.26874e-07	1.68954e-07	0.000335747	1.49735e-07	1.81023e-07	2.03327e-07	1.88373e-07		-8.18395	-7.89809	-8.32334	2.63318	-8.49756	-8.2238	-8.05617	-8.16638		-2.79293	0.188053
3280	CAATTCCCCGTCGCGGAGCTGTGGAAACAAGTCCGCTCAGTTTTAGAGCTAGAAATAGCAAGTTAAAATAAGG	GQ67_00701	5428	3913	4593	5549	3939	6171	9884	6877	389	1	1373	1504		0.000877196	0.000733023	0.00140004	0.00166995	0.00129934	5.82469e-05	1.81023e-07	0.000279169	0.000283313		-0.25904	0.674495	0.928831	0.566813	-3.91264	-12.2425	-1.65176	-1.6305		-5.33713	0.0618706
3281	CAATTCCCCGTCGCGGAGCATTCCTTATTATTCCCTGAGGTTTTAGAGCTAGAAATAGCAAGTTAAAATAAGG	GQ67_00701	331	235	351	688	150	188	1267	3106	1	1	1	1		7.2263e-05	2.79141e-05	4.26523e-05	0.000214065	0.000586849	1.49735e-07	1.81023e-07	2.03327e-07	1.88373e-07		-1.37226	-0.760634	1.56672	3.02166	-8.9147	-8.64094	-8.47331	-8.58352		-9.26699	0.00134257
3282	CAATTCCCCGTCGCGGAGCGCCAGGATCAAGCTACCGAAGTTTTAGAGCTAGAAATAGCAAGTTAAAATAAGG	GQ67_00701	510	362	815	510	1438	663	129	1	1253	1	1	923		9.8917e-05	0.000267603	0.000150417	2.17951e-05	1.88941e-07	0.000187618	1.81023e-07	2.03327e-07	0.000173868		1.4358	0.604681	-2.18221	-9.03214	0.923509	-9.0939	-8.92627	0.813705		-1.77727	0.324781
3383	CAATTCCCCGTCGCGGAGCTAAGTAGCACCCTTTGGCACGTTTTAGAGCTAGAAATAGCAAGTTAAAATAAGG	GQ67_00722	2579	2886	2527	3889	3541	2514	497	3854	2	1	1	1		0.000534926	0.000658958	0.000570361	8.39704e-05	0.000728177	2.9947e-07	1.81023e-07	2.03327e-07	1.88373e-07		0.300847	0.0925352	-2.67139	0.44495	-10.8027	-11.5289	-11.3613	-11.4715		-10.8329	0.000221558
3384	CAATTCCCCGTCGCGGAGCTACGGTAAGCCAACCAACCAGTTTTAGAGCTAGAAATAGCAAGTTAAAATAAGG	GQ67_00722	2522	2004	3343	3425	1083	2375	2050	4058	3	2156	1	3		0.000508497	0.00020154	0.000538825	0.000346357	0.000766721	4.49205e-07	0.000390287	2.03327e-07	5.65119e-07		-1.33518	0.0835778	-0.553981	0.592462	-10.1446	-0.381706	-11.2882	-9.81347		-7.60373	0.0276994
3385	CAATTCCCCGTCGCGGAGCATCTCTGCGTTCTACTGCTGGTTTTAGAGCTAGAAATAGCAAGTTAAAATAAGG	GQ67_00722	2354	2389	2011	2398	5723	4100	923	3502	1	1	3	4		0.000412056	0.00106501	0.000930183	0.000155945	0.00066167	1.49735e-07	1.81023e-07	6.09982e-07	7.53492e-07		1.36996	1.17467	-1.4018	0.683269	-11.4262	-11.1524	-9.39986	-9.09503		-10.7249	9.04205e-06
3386	CAATTCCCCGTCGCGGAGCCCCTGTCCACAAGCACAGAGGTTTTAGAGCTAGAAATAGCAAGTTAAAATAAGG	GQ67_00722	12077	10316	9005	11544	6143	8738	15814	3399	11448	15294	7517	7096		0.00193341	0.00114317	0.00198242	0.00267185	0.000642209	0.00171417	0.00276857	0.00152841	0.0013367		-0.758099	0.0361205	0.466692	-1.59003	-0.173637	0.517998	-0.339111	-0.532474		0.329523	0.274369
3387	CAATTCCCCGTCGCGGAGCCACAAGCACAGAGAGGCCAGGTTTTAGAGCTAGAAATAGCAAGTTAAAATAAGG	GQ67_00722	10608	11196	9484	10461	10161	5474	16017	20438	2466	4495	4	7		0.00187969	0.0018909	0.00124191	0.00270614	0.00386157	0.000369247	0.0008137	8.1331e-07	1.31861e-06		0.00857571	-0.597939	0.525742	1.03869	-2.34784	-1.20793	-11.1744	-10.4773		-6.54563	0.0435485
3523	CAATTCCCCGTCGCGGAGCGAGCAATATGTTCAAAGCACGTTTTAGAGCTAGAAATAGCAAGTTAAAATAAGG	GQ67_00750	1705	1280	1358	907	601	799	712	2940	694	3629	3160	1289		0.000236374	0.000111842	0.000181272	0.000120296	0.000555485	0.000103916	0.000656934	0.000642515	0.000242813		-1.07961	-0.382915	-0.974489	1.23268	-1.18565	1.47468	1.44266	0.0387723		0.743697	0.203307
3524	CAATTCCCCGTCGCGGAGCGCTCACAAGCACAGGTCGATGTTTTAGAGCTAGAAATAGCAAGTTAAAATAAGG	GQ67_00750	8887	5684	6237	8344	9865	1360	10028	10102	5864	8242	1123	8689		0.00131253	0.00183582	0.000308548	0.00169428	0.00190868	0.000878046	0.001492	0.000228337	0.00163677		0.484071	-2.08878	0.368319	0.540223	-0.579981	0.184893	-2.52312	0.318505		-0.475882	0.310864
3525	CAATTCCCCGTCGCGGAGCGATGGGATACGACGAATCTGGTTTTAGAGCTAGAAATAGCAAGTTAAAATAAGG	GQ67_00750	1372	1225	845	1419	881	2568	3363	3547	1	2	2	1336		0.00021886	0.000163949	0.000582612	0.000568194	0.000670172	1.49735e-07	3.62047e-07	4.06655e-07	0.000251666		-0.416764	1.41253	1.37638	1.61452	-10.5134	-9.23962	-9.07199	0.201504		-8.15254	0.0216845
3526	CAATTCCCCGTCGCGGAGCCGAACAGTGACAATATCTCAGTTTTAGAGCTAGAAATAGCAAGTTAAAATAAGG	GQ67_00750	4896	3880	4388	3244	13	5256	5224	1974	1495	2686	13665	5		0.000738748	2.41922e-06	0.00119245	0.000882618	0.000372969	0.000223854	0.000486229	0.00277847	9.41865e-07		-8.2544	0.690773	0.256707	-0.986028	-1.72252	-0.603447	1.91114	-9.61535		-0.434309	0.449093
3527	CAATTCCCCGTCGCGGAGCCGATACAGATTACATAAACAGTTTTAGAGCTAGAAATAGCAAGTTAAAATAAGG	GQ67_00750	2164	2102	2368	3127	1047	1846	1345	275	836	4134	2431	3		0.000439476	0.00019484	0.000418809	0.000227244	5.19587e-05	0.000125179	0.000748351	0.000494289	5.65119e-07		-1.17349	-0.0694915	-0.951543	-3.08035	-1.8118	0.767931	0.169571	-9.60301		-1.30061	0.315707
3608	CAATTCCCCGTCGCGGAGCCCGCTTGACTCAGAAGGAGTGTTTTAGAGCTAGAAATAGCAAGTTAAAATAAGG	GQ67_00767	5275	4047	3821	4793	2454	738	2033	4316	4	1657	537	2499		0.000807544	0.000456674	0.000167433	0.000343484	0.000815467	5.9894e-07	0.000299956	0.000109187	0.000470744		-0.822376	-2.26996	-1.2333	0.0140859	-10.3969	-1.42879	-2.88674	-0.778598		-2.79487	0.149568
3609	CAATTCCCCGTCGCGGAGCCCTACTCCTTCTGAGTCAAGGTTTTAGAGCTAGAAATAGCAAGTTAAAATAAGG	GQ67_00767	1777	1310	1568	2483	569	1577	3164	2491	1	802	1	1		0.000321379	0.000105887	0.00035778	0.000534572	0.000470651	1.49735e-07	0.000145181	2.03327e-07	1.88373e-07		-1.60174	0.154798	0.734109	0.550382	-11.0676	-1.14642	-10.6263	-10.7365		-8.35358	0.0188169
3610	CAATTCCCCGTCGCGGAGCGTGTCCACACGCGCAACAGTGTTTTAGAGCTAGAAATAGCAAGTTAAAATAAGG	GQ67_00767	12399	10173	12090	11375	14679	18346	6715	13173	6498	2725	12210	8164		0.00207275	0.00273167	0.00416223	0.00113453	0.00248891	0.000972979	0.000493289	0.00248263	0.00153788		0.398235	1.00581	-0.869455	0.263967	-1.09107	-2.07104	0.260319	-0.430608		-1.03274	0.078027
3611	CAATTCCCCGTCGCGGAGCGAATACGAAATGGTTGTGAGGTTTTAGAGCTAGAAATAGCAAGTTAAAATAAGG	GQ67_00767	3279	2440	2482	2506	16787	3915	3784	2707	848	14	524	5821		0.000482068	0.00312396	0.000888211	0.000639324	0.000511462	0.000126975	2.53433e-06	0.000106544	0.00109652		2.69607	0.881665	0.407309	0.0853898	-1.92469	-7.57149	-2.17779	1.18562		-3.63969	0.0684964
3612	CAATTCCCCGTCGCGGAGCCAGGATTTGCTATAGGAGCAGTTTTAGAGCTAGAAATAGCAAGTTAAAATAAGG	GQ67_00767	477	295	428	343	3	103	1	181	1	733	1	1		6.94715e-05	5.58281e-07	2.3368e-05	1.68954e-07	3.41982e-05	1.49735e-07	0.00013269	2.03327e-07	1.88373e-07		-6.95928	-1.57189	-8.68364	-1.0225	-8.85787	0.933569	-8.41647	-8.52668		-1.65754	0.304299
3733	CAATTCCCCGTCGCGGAGCCAGAACTGCGAAACCAATTGGTTTTAGAGCTAGAAATAGCAAGTTAAAATAAGG	GQ67_00792	1212	1567	683	1326	369	114	1	417	1004	1	1	4224		0.000215573	6.86686e-05	2.58636e-05	1.68954e-07	7.87882e-05	0.000150334	1.81023e-07	2.03327e-07	0.000795688		-1.65046	-3.05918	-10.3173	-1.45213	-0.520007	-10.2178	-10.0502	1.88402		-0.606208	0.439515
3734	CAATTCCCCGTCGCGGAGCCTTGATGAAATAGGGCGCCGGTTTTAGAGCTAGAAATAGCAAGTTAAAATAAGG	GQ67_00792	4299	3993	3684	3586	8509	3450	4472	7717	277	1270	394	1174		0.000700658	0.00158347	0.000782715	0.000755564	0.00145805	4.14766e-05	0.0002299	8.0111e-05	0.00022115		1.17631	0.159776	0.108844	1.05726	-4.07834	-1.60771	-3.12864	-1.66369		-3.24514	0.00340886
3735	CAATTCCCCGTCGCGGAGCAGACTACCTCATCCCTGCCAGTTTTAGAGCTAGAAATAGCAAGTTAAAATAAGG	GQ67_00792	8877	7269	8514	9265	5843	2544	5952	8939	755	2468	1305	570		0.00152743	0.00108735	0.000577167	0.00100562	0.00168894	0.00011305	0.000446766	0.000265342	0.000107373		-0.490293	-1.40404	-0.603023	0.145014	-3.75607	-1.77351	-2.52518	-3.83041		-2.38321	0.00483762
3736	CAATTCCCCGTCGCGGAGCTATGAAGATAGTTTGTTGTGGTTTTAGAGCTAGAAATAGCAAGTTAAAATAAGG	GQ67_00792	382	448	389	233	34	1	1841	1	1	1	93	1		6.53743e-05	6.32719e-06	2.26874e-07	0.000311045	1.88941e-07	1.49735e-07	1.81023e-07	1.89095e-05	1.88373e-07		-3.36909	-8.17069	2.25033	-8.43465	-8.77017	-8.4964	-1.78962	-8.43899		-2.44277	0.227633
3737	CAATTCCCCGTCGCGGAGCATCTCTTTGATATAAGATGGGTTTTAGAGCTAGAAATAGCAAGTTAAAATAAGG	GQ67_00792	338	194	343	301	150	64	178	383	30	1	1	1		5.29478e-05	2.79141e-05	1.45199e-05	3.00739e-05	7.23642e-05	4.49205e-06	1.81023e-07	2.03327e-07	1.88373e-07		-0.923579	-1.86654	-0.816059	0.450706	-3.55912	-8.19225	-8.02462	-8.13483		-6.18884	0.00368478
3873	CAATTCCCCGTCGCGGAGCAATGCTTTCCACTGGCGCACGTTTTAGAGCTAGAAATAGCAAGTTAAAATAAGG	GQ67_00820	2032	2361	2169	2336	1280	308	2664	6828	860	365	484	241		0.00040062	0.0002382	6.98771e-05	0.000450095	0.00129009	0.000128772	6.60736e-05	9.84105e-05	4.53979e-05		-0.750062	-2.51934	0.167993	1.68716	-1.63742	-2.60009	-2.02535	-3.14154		-1.99754	0.0518634
3874	CAATTCCCCGTCGCGGAGCAACTGCGGCCAGTGCGCCAGGTTTTAGAGCTAGAAATAGCAAGTTAAAATAAGG	GQ67_00820	26069	22196	21383	22824	36670	18741	24442	29168	80683	90262	78349	51780		0.00416343	0.00682406	0.00425184	0.00412959	0.00551102	0.0120811	0.0163395	0.0159305	0.00975396		0.712859	0.0303162	-0.0117747	0.404547	1.53691	1.97252	1.93595	1.22822		1.38441	0.000673899
3875	CAATTCCCCGTCGCGGAGCTCACTCACTGATACTAATGAGTTTTAGAGCTAGAAATAGCAAGTTAAAATAAGG	GQ67_00820	649	761	838	708	566	1	1	873	4255	2171	1	297		0.00013309	0.000105329	2.26874e-07	1.68954e-07	0.000164945	0.000637123	0.000393002	2.03327e-07	5.59468e-05		-0.337497	-9.1963	-9.62155	0.309585	2.25917	1.56214	-9.35438	-1.25027		3.0156	0.229082
3876	CAATTCCCCGTCGCGGAGCCAGAAAGACTGGCACAAAGTGTTTTAGAGCTAGAAATAGCAAGTTAAAATAAGG	GQ67_00820	4020	3660	2997	4465	11305	1031	5283	3490	674	2856	15518	1		0.000681748	0.00210379	0.000233907	0.000892587	0.000659403	0.000100921	0.000517003	0.00315524	1.88373e-07		1.62568	-1.5433	0.388753	-0.0480795	-2.75601	-0.399066	2.21044	-11.8214		-3.29728	0.181083
3877	CAATTCCCCGTCGCGGAGCCACAAAGTTGGACAAACATCGTTTTAGAGCTAGAAATAGCAAGTTAAAATAAGG	GQ67_00820	3278	3263	2631	4671	1728	5188	4171	8595	3001	16197	3126	3		0.000623262	0.00032157	0.00117702	0.000704709	0.00162394	0.000449355	0.00293204	0.000635602	5.65119e-07		-0.954707	0.917229	0.177188	1.38159	-0.471984	2.23399	0.028283	-10.1071		-2.45952	0.219305
3942	CAATTCCCCGTCGCGGAGCTGGAGCTTTCTACAACTAGTGTTTTAGAGCTAGAAATAGCAAGTTAAAATAAGG	GQ67_00835	812	494	488	538	1271	148	1	1	181	660	498	1		0.000104995	0.000236525	3.35773e-05	1.68954e-07	1.88941e-07	2.7102e-05	0.000119475	0.000101257	1.88373e-07		1.17167	-1.64476	-9.27947	-9.11817	-1.95385	0.186392	-0.0523002	-9.12251		1.98212	0.292728
3943	CAATTCCCCGTCGCGGAGCGGAGCTTTCTACAACTAGTTGTTTTAGAGCTAGAAATAGCAAGTTAAAATAAGG	GQ67_00835	834	847	831	775	918	2	992	144	1154	852	249	1		0.000147993	0.000170834	4.53748e-07	0.000167603	2.72074e-05	0.000172794	0.000154232	5.06285e-05	1.88373e-07		0.20707	-8.34942	0.17952	-2.44345	0.223529	0.0595754	-1.5475	-9.61772		-0.118958	0.485248
3944	CAATTCCCCGTCGCGGAGCTAGGAAAGATAACTCTTGCAGTTTTAGAGCTAGAAATAGCAAGTTAAAATAAGG	GQ67_00835	444	72	280	226	4	1	1	1	2703	1356	1	1		4.60142e-05	7.44375e-07	2.26874e-07	1.68954e-07	1.88941e-07	0.000404734	0.000245468	2.03327e-07	1.88373e-07		-5.9499	-7.66404	-8.0893	-7.928	3.13682	2.41538	-7.82213	-7.93234		4.85725	0.106402
3945	CAATTCCCCGTCGCGGAGCAAAGATAACTCTTGCAAGGGGTTTTAGAGCTAGAAATAGCAAGTTAAAATAAGG	GQ67_00835	483	678	716	1075	374	533	1292	19	1	236	529	1		0.00013291	6.95991e-05	0.000120924	0.000218289	3.58987e-06	1.49735e-07	4.27215e-05	0.00010756	1.88373e-07		-0.933308	-0.13635	0.715793	-5.21037	-9.79382	-1.63741	-0.305303	-9.46264		-3.90873	0.116329
3946	CAATTCCCCGTCGCGGAGCTGACGTACTTAGTGAAGAATGTTTTAGAGCTAGAAATAGCAAGTTAAAATAAGG	GQ67_00835	88	72	8	5	1	1	1	1	1	1	1	1		7.78909e-06	1.86094e-07	2.26874e-07	1.68954e-07	1.88941e-07	1.49735e-07	1.81023e-07	2.03327e-07	1.88373e-07		-5.38735	-5.10149	-5.52675	-5.36545	-5.70097	-5.42721	-5.25958	-5.36979		-0.0941251	0.246897
3947	CAATTCCCCGTCGCGGAGCAAGTTAACAAGGAGGTGGACGTTTTAGAGCTAGAAATAGCAAGTTAAAATAAGG	GQ67_00836	3450	2440	1825	2587	4047	667	2594	8483	4	1341	3872	1083		0.000463834	0.000753122	0.000151325	0.000438268	0.00160278	5.9894e-07	0.000242752	0.000787284	0.000204008		0.699275	-1.61596	-0.0817945	1.7889	-9.59698	-0.934122	0.763276	-1.18498		-2.93581	0.150888
3948	CAATTCCCCGTCGCGGAGCCTCCATGCAAGTTAACAAGGGTTTTAGAGCTAGAAATAGCAAGTTAAAATAAGG	GQ67_00836	335	171	493	245	1	569	532	1	1	1	1	747		5.60094e-05	1.86094e-07	0.000129091	8.98838e-05	1.88941e-07	1.49735e-07	1.81023e-07	2.03327e-07	0.000140715		-8.2335	1.20465	0.682391	-8.21159	-8.54711	-8.27335	-8.10572	1.32903		-2.25978	0.275758
3949	CAATTCCCCGTCGCGGAGCACTCAGATGCTCATTGACAAGTTTTAGAGCTAGAAATAGCAAGTTAAAATAAGG	GQ67_00836	1853	1874	1655	1825	592	1211	5137	3662	586	1889	781	519		0.000324485	0.000110168	0.000274744	0.000867919	0.0006919	8.77448e-05	0.000341953	0.000158799	9.77656e-05		-1.55845	-0.240065	1.41941	1.09241	-1.88677	0.0756454	-1.03095	-1.73075		-1.32153	0.081831
3950	CAATTCCCCGTCGCGGAGCTGCAGCTGGACATATAGATGGTTTTAGAGCTAGAAATAGCAAGTTAAAATAAGG	GQ67_00836	2913	2094	2954	2727	594	427	94	647	9559	4481	508	2111		0.000481213	0.00011054	9.68751e-05	1.58817e-05	0.000122245	0.00143132	0.000811166	0.00010329	0.000397656		-2.12211	-2.31248	-4.92124	-1.97691	1.5726	0.753322	-2.21997	-0.275156		2.79088	0.0209935
3951	CAATTCCCCGTCGCGGAGCGTTGAGGCTCTGCTGTCGAAGTTTTAGAGCTAGAAATAGCAAGTTAAAATAAGG	GQ67_00836	6326	6211	6479	5382	13460	7125	10502	9978	6352	2307	10450	10100		0.00109849	0.00250482	0.00161648	0.00177436	0.00188525	0.000951117	0.000417621	0.00212477	0.00190257		1.18919	0.557334	0.691781	0.779237	-0.207823	-1.39525	0.95179	0.79243		-0.769099	0.12629
3972	CAATTCCCCGTCGCGGAGCCCATGGTTCGGAAGGCACGTGTTTTAGAGCTAGAAATAGCAAGTTAAAATAAGG	GQ67_00841	2748	1717	2233	2639	719	724	200	849	1	351	52	1748		0.000420386	0.000133801	0.000164257	3.37909e-05	0.000160411	1.49735e-07	6.35392e-05	1.0573e-05	0.000329276		-1.65162	-1.35576	-3.63701	-1.38995	-11.4551	-2.72599	-5.31325	-0.352416		-2.9531	0.153648
3973	CAATTCCCCGTCGCGGAGCAGTGTGCTCCATGGTTCGGAGTTTTAGAGCTAGAAATAGCAAGTTAAAATAAGG	GQ67_00841	1890	1288	1729	1522	332	189	591	1419	1	208	1	1		0.000289457	6.17831e-05	4.28791e-05	9.98521e-05	0.000268107	1.49735e-07	3.76529e-05	2.03327e-07	1.88373e-07		-2.22806	-2.755	-1.53548	-0.110542	-10.9167	-2.94252	-10.4753	-10.5855		-7.07275	0.0151478
3974	CAATTCCCCGTCGCGGAGCTCAGGTGTCAGTGTGCTCCAGTTTTAGAGCTAGAAATAGCAAGTTAAAATAAGG	GQ67_00841	2338	3046	2742	3162	6153	2873	1419	360	4	113	2450	1		0.000508227	0.00114504	0.000651808	0.000239746	6.80186e-05	5.9894e-07	2.04557e-05	0.000498152	1.88373e-07		1.17185	0.358975	-1.08396	-2.90147	-9.72885	-4.6349	-0.0288863	-11.3977		-5.83392	0.0523271
3975	CAATTCCCCGTCGCGGAGCCCTACGTGCCTTCCGAACCAGTTTTAGAGCTAGAAATAGCAAGTTAAAATAAGG	GQ67_00841	6930	5917	6363	6174	4043	1010	2232	368	3	4	570	372		0.00114288	0.000752377	0.000229143	0.000377106	6.95301e-05	4.49205e-07	7.24094e-07	0.000115897	7.00748e-05		-0.603146	-2.31836	-1.59963	-4.03889	-11.313	-10.6242	-3.30176	-4.02764		-5.17665	0.0436634
3976	CAATTCCCCGTCGCGGAGCAGTTACTTTCGGTTCAGATGGTTTTAGAGCTAGAAATAGCAAGTTAAAATAAGG	GQ67_00841	804	673	662	713	365	3103	297	3460	456	1	1	2		0.000128407	6.79242e-05	0.000703989	5.01795e-05	0.000653734	6.82792e-05	1.81023e-07	2.03327e-07	3.76746e-07		-0.918731	2.45482	-1.35556	2.34798	-0.911211	-9.47034	-9.30271	-8.41292		-7.65642	0.0124367
3987	CAATTCCCCGTCGCGGAGCATCATTTCTGCTATAAGTGGGTTTTAGAGCTAGAAATAGCAAGTTAAAATAAGG	GQ67_00844	239	140	170	90	1	1295	1	1	489	1	1	438		2.87701e-05	1.86094e-07	0.000293802	1.68954e-07	1.88941e-07	7.32205e-05	1.81023e-07	2.03327e-07	8.25074e-05		-7.2724	3.3522	-7.41179	-7.25049	1.34768	-7.31225	-7.14462	1.51995		1.74831	0.324734
3988	CAATTCCCCGTCGCGGAGCGGTTTGCAGAAGTGAAACCGGTTTTAGAGCTAGAAATAGCAAGTTAAAATAAGG	GQ67_00844	3365	3038	3137	4173	2092	1509	5397	2770	5719	995	1148	2		0.000617409	0.000389308	0.000342353	0.000911847	0.000523365	0.000856335	0.000180118	0.00023342	3.76746e-07		-0.665315	-0.850745	0.562565	-0.238409	0.471948	-1.77728	-1.4033	-10.6784		-3.04879	0.154696
3989	CAATTCCCCGTCGCGGAGCCAAAGGGCGAGTTGAAGATAGTTTTAGAGCTAGAAATAGCAAGTTAAAATAAGG	GQ67_00844	3199	3630	3981	3240	4374	1375	2325	135	7643	1116	5975	4673		0.000632582	0.000813974	0.000311951	0.000392819	2.5507e-05	0.00114443	0.000202022	0.00121488	0.000880267		0.36373	-1.01993	-0.687388	-4.63229	0.855298	-1.64674	0.94149	0.476688		1.65065	0.122916
3990	CAATTCCCCGTCGCGGAGCTGTCTGAATCTATGCTTCCGGTTTTAGAGCTAGAAATAGCAAGTTAAAATAAGG	GQ67_00844	492	293	472	360	1251	1	758	341	434	1	1099	1		7.28032e-05	0.000232803	2.26874e-07	0.000128067	6.44287e-05	6.4985e-05	1.81023e-07	0.000223457	1.88373e-07		1.67704	-8.32597	0.81483	-0.176299	-0.163896	-8.65168	1.61792	-8.59427		-2.44538	0.259714
3991	CAATTCCCCGTCGCGGAGCTATGGATCTGGATTTGACCTGTTTTAGAGCTAGAAATAGCAAGTTAAAATAAGG	GQ67_00844	13	1	1	61	26	1	1	1	105	1	1	1		3.4218e-06	4.83844e-06	2.26874e-07	1.68954e-07	1.88941e-07	1.57222e-05	1.81023e-07	2.03327e-07	1.88373e-07		0.499787	-3.91479	-4.34005	-4.17875	2.19998	-4.24051	-4.07288	-4.18309		0.409326	0.421527
4016	CAATTCCCCGTCGCGGAGCGAACAATAATATCGCAACCCGTTTTAGAGCTAGAAATAGCAAGTTAAAATAAGG	GQ67_00850	1089	914	1142	1755	2878	2	1328	1543	1339	3142	1048	3		0.000220616	0.000535578	4.53748e-07	0.000224372	0.000291535	0.000200495	0.000568776	0.000213087	5.65119e-07		1.27956	-8.92543	0.0243529	0.402134	-0.137969	1.36632	-0.0500931	-8.60877		-0.05278	0.493878
4017	CAATTCCCCGTCGCGGAGCTGCAATCGATAGAGTCCGAAGTTTTAGAGCTAGAAATAGCAAGTTAAAATAAGG	GQ67_00850	1551	1615	1305	996	322	710	247	181	793	629	410	2563		0.000246144	5.99222e-05	0.00016108	4.17318e-05	3.41982e-05	0.00011874	0.000113864	8.33643e-05	0.0004828		-2.03834	-0.611724	-2.56029	-2.84751	-1.0517	-1.1122	-1.562	0.971922		1.32597	0.0646281
4018	CAATTCCCCGTCGCGGAGCGCAAACCTCTCTATGATGCAGTTTTAGAGCTAGAAATAGCAAGTTAAAATAAGG	GQ67_00850	3165	2224	1940	1734	723	3791	5036	6813	1045	2	669	3		0.000408049	0.000134546	0.000860079	0.000850855	0.00128725	0.000156473	3.62047e-07	0.000136026	5.65119e-07		-1.60065	1.07572	1.06017	1.65748	-1.38283	-10.1384	-1.58486	-9.49597		-6.19869	0.0388159
4019	CAATTCCCCGTCGCGGAGCAGGTTTGAAATTGATAGTTGGTTTTAGAGCTAGAAATAGCAAGTTAAAATAAGG	GQ67_00850	297	224	200	253	5	297	68	1	500	1	3389	1		4.3853e-05	9.30469e-07	6.73815e-05	1.14889e-05	1.88941e-07	7.48675e-05	1.81023e-07	0.000689077	1.88373e-07		-5.55857	0.619676	-1.93244	-7.8586	0.771663	-7.92036	3.97392	-7.86294		0.923054	0.403154
4020	CAATTCCCCGTCGCGGAGCATTCTATAAAGGAAAGCCTCGTTTTAGAGCTAGAAATAGCAAGTTAAAATAAGG	GQ67_00850	450	640	450	616	194	1973	1	2121	400	168	856	17		9.7071e-05	3.61022e-05	0.000447622	1.68954e-07	0.000400743	5.9894e-05	3.04119e-05	0.000174048	3.20234e-06		-1.42695	2.20517	-9.16626	2.04556	-0.696628	-1.6744	0.842375	-4.92184		-0.0270035	0.496531
4026	CAATTCCCCGTCGCGGAGCCTGAATCTCAGCGACCTCAGGTTTTAGAGCTAGAAATAGCAAGTTAAAATAAGG	GQ67_00852	6022	4199	4470	5135	8568	6310	7768	10149	6	13032	3547	3		0.000892639	0.00159445	0.00143157	0.00131244	0.00191756	8.9841e-07	0.0023591	0.000721202	5.65119e-07		0.836912	0.681453	0.556101	1.10312	-9.95649	1.40209	-0.307672	-10.6253		-5.66624	0.0849715
4027	CAATTCCCCGTCGCGGAGCCAACAAACGCCTGACCGCTGGTTTTAGAGCTAGAAATAGCAAGTTAAAATAAGG	GQ67_00852	16476	15475	15043	15432	8689	4335	12513	5756	431	2713	1426	3622		0.00281065	0.00161697	0.000983498	0.00211413	0.00108754	6.45358e-05	0.000491117	0.000289945	0.000682287		-0.79761	-1.51491	-0.41084	-1.36983	-5.44466	-2.51676	-3.27705	-2.04245		-2.29693	0.0245818
4028	CAATTCCCCGTCGCGGAGCGATTCTGCGCATCAAGTGGGGTTTTAGAGCTAGAAATAGCAAGTTAAAATAAGG	GQ67_00852	4214	4134	3887	4506	5617	14069	6275	6683	923	887	1280	5		0.000753741	0.00104529	0.00319189	0.00106019	0.00126269	0.000138205	0.000160568	0.000260259	9.41865e-07		0.471761	2.08227	0.492181	0.744359	-2.44725	-2.23089	-1.53412	-9.64433		-4.91179	0.0395905
4029	CAATTCCCCGTCGCGGAGCTTGGATTCTGCGCATCAAGTGTTTTAGAGCTAGAAATAGCAAGTTAAAATAAGG	GQ67_00852	498	237	457	508	11	109	573	452	35	1	28	1		7.65402e-05	2.04703e-06	2.47292e-05	9.68109e-05	8.54011e-05	5.24073e-06	1.81023e-07	5.69317e-06	1.88373e-07		-5.22461	-1.63	0.338952	0.158037	-3.86838	-8.7239	-3.74891	-8.66648		-4.66251	0.0254516
4030	CAATTCCCCGTCGCGGAGCTTTGGACCTTTCCAACACCAGTTTTAGAGCTAGAAATAGCAAGTTAAAATAAGG	GQ67_00852	860	594	572	526	2829	511	1388	70	1	1	1	2		0.0001149	0.000526459	0.000115933	0.000234509	1.32258e-05	1.49735e-07	1.81023e-07	2.03327e-07	3.76746e-07		2.19594	0.0129017	1.02926	-3.11895	-9.58376	-9.30999	-9.14236	-8.25258		-9.10196	0.00145089
4051	CAATTCCCCGTCGCGGAGCCTCATCTCTAGTTGTTCAAGGTTTTAGAGCTAGAAATAGCAAGTTAAAATAAGG	GQ67_00857	747	492	451	784	1558	540	3362	1	1	1	1	1		0.000111389	0.000289934	0.000122512	0.000568025	1.88941e-07	1.49735e-07	1.81023e-07	2.03327e-07	1.88373e-07		1.38012	0.137321	2.35035	-9.20345	-9.53897	-9.26521	-9.09758	-9.20779		-7.94347	0.0291559
4052	CAATTCCCCGTCGCGGAGCACGACCCACACCACGAATGGGTTTTAGAGCTAGAAATAGCAAGTTAAAATAAGG	GQ67_00857	7389	6430	8388	8239	10500	6628	6851	2464	525	5	3	4201		0.00137079	0.00195398	0.00150372	0.00115751	0.00046555	7.86109e-05	9.05117e-07	6.09982e-07	0.000791355		0.511412	0.133528	-0.243987	-1.558	-4.12413	-10.5646	-11.134	-0.792611		-6.36457	0.0418003
4053	CAATTCCCCGTCGCGGAGCTGTCTGTTGAGGAACCAGGCGTTTTAGAGCTAGAAATAGCAAGTTAAAATAAGG	GQ67_00857	1683	1162	1339	1897	5698	1434	1550	2537	410	3	2	367		0.000273789	0.00106036	0.000325337	0.000261879	0.000479342	6.13914e-05	5.4307e-07	4.06655e-07	6.91329e-05		1.95342	0.248871	-0.0641609	0.807992	-2.15696	-8.97771	-9.39504	-1.98562		-6.36536	0.0251769
4054	CAATTCCCCGTCGCGGAGCAGACAGAGAGACACTGTTGAGTTTTAGAGCTAGAAATAGCAAGTTAAAATAAGG	GQ67_00857	1743	1467	524	1362	403	2913	1	1	1	1	1	1161		0.000229441	7.49958e-05	0.000660883	1.68954e-07	1.88941e-07	1.49735e-07	1.81023e-07	2.03327e-07	0.000218701		-1.61324	1.52628	-10.4073	-10.246	-10.5815	-10.3077	-10.1401	-0.0691598		-2.58957	0.269936
4055	CAATTCCCCGTCGCGGAGCCATACTAAGACTACTTCTCGGTTTTAGAGCTAGAAATAGCAAGTTAAAATAAGG	GQ67_00857	3891	3849	3654	4997	2231	337	9777	4870	442	2512	1412	927		0.000737983	0.000415175	7.64565e-05	0.00165187	0.00092014	6.61829e-05	0.000454731	0.000287098	0.000174622		-0.829866	-3.27088	1.16244	0.318267	-3.47906	-0.698574	-1.36204	-2.07935		-1.24975	0.159951
4071	CAATTCCCCGTCGCGGAGCTAATAGGGTTGAATGGACAAGTTTTAGAGCTAGAAATAGCAAGTTAAAATAAGG	GQ67_00861	1036	938	879	606	764	4192	1750	2465	503	1	1	1		0.000155737	0.000142176	0.000951055	0.00029567	0.000465738	7.53167e-05	1.81023e-07	2.03327e-07	1.88373e-07		-0.131436	2.61042	0.924879	1.58041	-1.04807	-9.74872	-9.58109	-9.6913		-8.76336	0.0115154
4072	CAATTCCCCGTCGCGGAGCCAGCCCGTGGAAATGCAATGGTTTTAGAGCTAGAAATAGCAAGTTAAAATAAGG	GQ67_00861	12630	10369	11240	13702	7656	2118	5160	5901	11	3116	2	5		0.00215848	0.00142473	0.000480519	0.000871805	0.00111494	1.64709e-06	0.000564069	4.06655e-07	9.41865e-07		-0.599322	-2.16735	-1.30794	-0.953051	-10.3559	-1.93607	-12.3739	-11.1622		-7.70011	0.0232089
4073	CAATTCCCCGTCGCGGAGCTCAGAACGGAACTAACTCCAGTTTTAGAGCTAGAAATAGCAAGTTAAAATAAGG	GQ67_00861	2120	1414	2237	2286	450	3129	4269	408	1319	1	1	3		0.000362756	8.37422e-05	0.000709888	0.000721267	7.70877e-05	0.000197501	1.81023e-07	2.03327e-07	5.65119e-07		-2.11497	0.968594	0.991535	-2.23442	-0.877141	-10.9686	-10.801	-9.32623		-7.39592	0.0235715
4074	CAATTCCCCGTCGCGGAGCACAACATGGTTTCTCCAGGAGTTTTAGAGCTAGAAATAGCAAGTTAAAATAAGG	GQ67_00861	3067	2242	2325	2774	3809	4950	73	1989	3	2087	2	603		0.000468606	0.000708831	0.00112303	1.23337e-05	0.000375803	4.49205e-07	0.000377796	4.06655e-07	0.000113589		0.597066	1.26094	-5.2477	-0.3184	-10.0268	-0.310769	-10.1704	-2.04455		-4.71109	0.0894431
4075	CAATTCCCCGTCGCGGAGCCTTTCCGTATGAATACGATGGTTTTAGAGCTAGAAATAGCAAGTTAAAATAAGG	GQ67_00861	2908	1550	1686	1589	1214	4724	748	1515	416	3	1	226		0.000348168	0.000225918	0.00107175	0.000126378	0.000286245	6.22898e-05	5.4307e-07	2.03327e-07	4.25723e-05		-0.623985	1.62212	-1.46204	-0.282533	-2.48272	-9.32443	-10.7418	-3.0318		-6.20857	0.0279924
4241	CAATTCCCCGTCGCGGAGCTGCCAATGGAGCCGACAGGAGTTTTAGAGCTAGAAATAGCAAGTTAAAATAAGG	GQ67_00895	8398	6458	8273	8672	3132	241	2657	1624	1385	1175	1174	2		0.0014318	0.000582846	5.46766e-05	0.000448912	0.000306839	0.000207383	0.000212703	0.000238706	3.76746e-07		-1.29664	-4.71076	-1.67332	-2.22227	-2.78746	-2.75092	-2.58452	-11.8919		-2.52796	0.180235
4242	CAATTCCCCGTCGCGGAGCACAATACGAACCGATGCCAAGTTTTAGAGCTAGAAATAGCAAGTTAAAATAAGG	GQ67_00895	5203	3774	5008	4969	3895	6745	5069	4666	581	850	293	10		0.000853378	0.000724835	0.00153026	0.00085643	0.000881597	8.69961e-05	0.00015387	5.95749e-05	1.88373e-06		-0.235532	0.842523	0.00515025	0.0469332	-3.29416	-2.47147	-3.84041	-8.82345		-4.77214	0.0214296
4243	CAATTCCCCGTCGCGGAGCATTGTCAAGATCCAACGCTGGTTTTAGAGCTAGAAATAGCAAGTTAAAATAAGG	GQ67_00895	4859	2456	2581	3039	512	8785	5385	7711	3	217	1	1191		0.000582381	9.528e-05	0.00199309	0.00090982	0.00145692	4.49205e-07	3.92821e-05	2.03327e-07	0.000224352		-2.61172	1.77497	0.643618	1.32289	-10.3404	-3.89002	-11.4839	-1.3762		-7.05507	0.0284207
4244	CAATTCCCCGTCGCGGAGCAGATTCCCTATGAAGGCGCAGTTTTAGAGCTAGAAATAGCAAGTTAAAATAAGG	GQ67_00895	2490	1867	1571	2500	1	5451	3126	4924	4	2	1	712		0.000379459	1.86094e-07	0.00123669	0.000528152	0.000930343	5.9894e-07	3.62047e-07	2.03327e-07	0.000134122		-10.9937	1.70447	0.477007	1.29382	-9.30732	-10.0336	-10.8659	-1.5004		-6.0472	0.0811614
4245	CAATTCCCCGTCGCGGAGCGAGGGTTTCCCAGGCCACGGGTTTTAGAGCTAGAAATAGCAAGTTAAAATAAGG	GQ67_00895	4128	3277	3314	3969	1383	1777	1959	4057	551	456	1	555		0.000661307	0.000257368	0.000403155	0.000330982	0.000766532	8.2504e-05	8.25467e-05	2.03327e-07	0.000104547		-1.36149	-0.713988	-0.998569	0.213025	-3.00278	-3.00204	-11.6673	-2.66117		-4.36807	0.0699387
4251	CAATTCCCCGTCGCGGAGCTCAGAAATAAAGCCAGTCGAGTTTTAGAGCTAGAAATAGCAAGTTAAAATAAGG	GQ67_00897	1211	515	591	1017	679	325	1393	2606	1878	1	1	1		0.000150109	0.000126358	7.3734e-05	0.000235354	0.000492379	0.000281202	1.81023e-07	2.03327e-07	1.88373e-07		-0.248496	-1.02561	0.648821	1.71376	0.9056	-9.69562	-9.52799	-9.6382		-7.26117	0.0334981
4252	CAATTCCCCGTCGCGGAGCTTCTTACAAGCAGCTGCAAGGTTTTAGAGCTAGAAATAGCAAGTTAAAATAAGG	GQ67_00897	993	818	1187	939	1041	1153	1	2635	2	1	147	2		0.000177258	0.000193724	0.000261585	1.68954e-07	0.000497858	2.9947e-07	1.81023e-07	2.98891e-05	3.76746e-07		0.128148	0.561431	-10.035	1.48988	-9.20922	-9.93546	-2.56816	-8.87804		-5.68384	0.067523
4253	CAATTCCCCGTCGCGGAGCATGAAACTGTGAGTGCATTGGTTTTAGAGCTAGAAATAGCAAGTTAAAATAAGG	GQ67_00897	230	292	125	240	910	309	1028	28	1	1	1	1		3.9936e-05	0.000169345	7.0104e-05	0.000173685	5.29034e-06	1.49735e-07	1.81023e-07	2.03327e-07	1.88373e-07		2.08421	0.811808	2.12071	-2.91626	-8.05913	-7.78537	-7.61774	-7.72795		-8.32267	0.00288469
4254	CAATTCCCCGTCGCGGAGCGTACGTGAAATAGGCAGATGGTTTTAGAGCTAGAAATAGCAAGTTAAAATAAGG	GQ67_00897	1099	921	963	1414	2345	392	1	1	1	193	1	1		0.000197969	0.00043639	8.89345e-05	1.68954e-07	1.88941e-07	1.49735e-07	3.49375e-05	2.03327e-07	1.88373e-07		1.14034	-1.15446	-10.1944	-10.0331	-10.3686	-2.50243	-9.92725	-10.0375		-3.14853	0.205281
4255	CAATTCCCCGTCGCGGAGCGTACTACTCTTGGTACCTCAGTTTTAGAGCTAGAAATAGCAAGTTAAAATAAGG	GQ67_00897	1460	1230	953	1149	2376	336	1639	1142	1	3	86	1		0.000215753	0.000442159	7.62296e-05	0.000276916	0.00021577	1.49735e-07	5.4307e-07	1.74862e-05	1.88373e-07		1.03518	-1.50096	0.360067	0.000112057	-10.4928	-8.63403	-3.6251	-10.1616		-8.20196	0.0049881
4371	CAATTCCCCGTCGCGGAGCCTATCGGCAGCACCTCCACGGTTTTAGAGCTAGAAATAGCAAGTTAAAATAAGG	GQ67_00922	8298	6937	5813	6978	11426	2230	4687	4833	3048	2693	988	5		0.00126183	0.00212631	0.000505929	0.00079189	0.00091315	0.000456393	0.000487496	0.000200888	9.41865e-07		0.75283	-1.31852	-0.67215	-0.466598	-1.46717	-1.37206	-2.65106	-10.3877		-3.54339	0.0996067
4372	CAATTCCCCGTCGCGGAGCGATGTACCAGTTCCTCGTGGGTTTTAGAGCTAGAAATAGCAAGTTAAAATAAGG	GQ67_00922	8150	6547	7025	7061	9592	4680	7663	7638	34105	11353	10091	15203		0.00129592	0.00178501	0.00106177	0.0012947	0.00144313	0.00510671	0.00205516	0.00205178	0.00286384		0.461962	-0.287502	-0.00135624	0.155227	1.97842	0.665278	0.662902	1.14398		1.03056	0.0181136
4373	CAATTCCCCGTCGCGGAGCAGGTGCTGCCGATAGCCCAGGTTTTAGAGCTAGAAATAGCAAGTTAAAATAAGG	GQ67_00922	14557	13782	13987	16480	3463	2971	6072	5187	23465	16888	9342	26736		0.00264766	0.000644443	0.000674042	0.00102589	0.000980035	0.00351353	0.00305712	0.00189949	0.00503634		-2.03859	-1.97381	-1.36784	-1.43381	0.408204	0.207457	-0.47911	0.927658		1.96957	0.00113064
4374	CAATTCCCCGTCGCGGAGCACGTTCAACAACATACACAGGTTTTAGAGCTAGAAATAGCAAGTTAAAATAAGG	GQ67_00922	3062	1751	1939	1981	1120	6219	418	3589	1	3	1	4		0.000393192	0.000208425	0.00141093	7.0623e-05	0.000678108	1.49735e-07	5.4307e-07	2.03327e-07	7.53492e-07		-0.915704	1.84334	-2.47702	0.786282	-11.3586	-9.49988	-10.9172	-9.02742		-10.01	0.000159568
4375	CAATTCCCCGTCGCGGAGCATTGTTGTTTCATCGCAGGGGTTTTAGAGCTAGAAATAGCAAGTTAAAATAAGG	GQ67_00922	402	370	481	552	1432	761	860	39	1177	739	311	381		8.12677e-05	0.000266486	0.000172651	0.000145301	7.36868e-06	0.000176238	0.000133776	6.32348e-05	7.17701e-05		1.71331	1.0871	0.838289	-3.4632	1.11677	0.719069	-0.361962	-0.179298		0.279771	0.416662
4401	CAATTCCCCGTCGCGGAGCATGTTGCTGGATCCAATGGGGTTTTAGAGCTAGAAATAGCAAGTTAAAATAAGG	GQ67_00928	2444	2016	2263	1964	5031	1614	3727	3851	57	1	1	775		0.00039112	0.000936238	0.000366174	0.000629693	0.00072761	8.5349e-06	1.81023e-07	2.03327e-07	0.000145989		1.25926	-0.0950826	0.687036	0.895552	-5.5181	-11.0772	-10.9096	-1.42175		-7.91836	0.0206538
4402	CAATTCCCCGTCGCGGAGCCAATCATAGACTTAGCTGCAGTTTTAGAGCTAGAAATAGCAAGTTAAAATAAGG	GQ67_00928	782	409	465	722	4510	2	1	1	1149	1	1	1		0.000107066	0.000839283	4.53748e-07	1.68954e-07	1.88941e-07	0.000172046	1.81023e-07	2.03327e-07	1.88373e-07		2.97065	-7.8824	-9.30765	-9.14636	0.684287	-9.20811	-9.04048	-9.1507		-0.837312	0.417451
4403	CAATTCCCCGTCGCGGAGCACTCAGTAGAACTCAAGATGGTTTTAGAGCTAGAAATAGCAAGTTAAAATAAGG	GQ67_00928	1838	1504	1415	1612	1655	3749	3699	4291	2	6474	825	3		0.000286756	0.000307985	0.00085055	0.000624963	0.000810744	2.9947e-07	0.00117195	0.000167745	5.65119e-07		0.103039	1.56857	1.12395	1.49942	-9.90319	2.03101	-0.773551	-8.98705		-5.48194	0.0808381
4404	CAATTCCCCGTCGCGGAGCGTGCAAGGATCTCTGCAGCAGTTTTAGAGCTAGAAATAGCAAGTTAAAATAAGG	GQ67_00928	4364	3938	3945	4374	722	4743	789	6715	111	1	3306	2		0.000748338	0.00013436	0.00107606	0.000133305	0.00126874	1.66206e-05	1.81023e-07	0.000672201	3.76746e-07		-2.47759	0.523999	-2.48896	0.761629	-5.49265	-12.0133	-0.154799	-10.9559		-6.23393	0.0515539
4405	CAATTCCCCGTCGCGGAGCTACCCTTTCAATGGTTGCCAGTTTTAGAGCTAGAAATAGCAAGTTAAAATAAGG	GQ67_00928	673	643	454	787	218	235	1	134	606	22	1	1		0.000115125	4.05684e-05	5.33153e-05	1.68954e-07	2.5318e-05	9.07395e-05	3.98252e-06	2.03327e-07	1.88373e-07		-1.50478	-1.11058	-9.41236	-2.18497	-0.343405	-4.85338	-9.14519	-9.2554		-2.34617	0.223921
4416	CAATTCCCCGTCGCGGAGCTAGTAACACGTCTACCAGGAGTTTTAGAGCTAGAAATAGCAAGTTAAAATAAGG	GQ67_00932	2422	1602	2074	2279	184	2676	7607	1759	1310	3044	627	1250		0.000377163	3.42413e-05	0.000607114	0.00128524	0.000332346	0.000196153	0.000551035	0.000127486	0.000235466		-3.46138	0.686779	1.76877	-0.182501	-0.94321	0.546956	-1.56485	-0.679668		-0.36311	0.389848
4417	CAATTCCCCGTCGCGGAGCCAACCTCCAAACGCAACGTGGTTTTAGAGCTAGAAATAGCAAGTTAAAATAAGG	GQ67_00932	17132	14888	12385	17617	10188	15317	14983	11340	17436	6465	11839	9230		0.00279246	0.00189592	0.00347503	0.00253144	0.00214259	0.00261078	0.00117032	0.00240719	0.00173868		-0.558634	0.315489	-0.141574	-0.382182	-0.0970538	-1.25464	-0.214183	-0.68354		-0.370628	0.150429
4418	CAATTCCCCGTCGCGGAGCGTGCCACACGTTGCGTTTGGGTTTTAGAGCTAGAAATAGCAAGTTAAAATAAGG	GQ67_00932	14108	15227	12963	16548	12060	7282	23193	8876	11714	6057	725	2952		0.00264946	0.00224429	0.00165209	0.00391856	0.00167704	0.001754	0.00109646	0.000147412	0.000556077		-0.239439	-0.681403	0.564625	-0.659785	-0.595053	-1.27285	-4.16777	-2.25234		-1.818	0.0483377
4419	CAATTCCCCGTCGCGGAGCCACACGTTGCGTTTGGAGGTGTTTTAGAGCTAGAAATAGCAAGTTAAAATAAGG	GQ67_00932	9510	8480	8060	7887	7347	1835	4557	6030	4447	3312	2816	11017		0.00152797	0.00136723	0.000416313	0.000769926	0.00113931	0.000665872	0.00059955	0.00057257	0.00207531		-0.160357	-1.87587	-0.988823	-0.423452	-1.1983	-1.34966	-1.41609	0.44171		-0.0184591	0.487905
4420	CAATTCCCCGTCGCGGAGCGTTTGGAGGTTGGTTGATGTGTTTTAGAGCTAGAAATAGCAAGTTAAAATAAGG	GQ67_00932	3842	2749	3275	4168	8897	6262	4218	690	3860	3441	609	2156		0.000631862	0.00165568	0.00142068	0.00071265	0.000130369	0.000577977	0.000622902	0.000123826	0.000406132		1.38974	1.1689	0.173584	-2.27701	-0.128596	-0.0206049	-2.35129	-0.63766		-0.898343	0.2042
4441	CAATTCCCCGTCGCGGAGCGGTGTAACTTTCACTGCCAAGTTTTAGAGCTAGAAATAGCAAGTTAAAATAAGG	GQ67_00937	3385	2264	1662	3130	518	2865	1161	4585	1616	1647	1	1		0.000470092	9.63966e-05	0.000649993	0.000196156	0.000866292	0.000241972	0.000298146	2.03327e-07	1.88373e-07		-2.28589	0.467482	-1.26094	0.881911	-0.958104	-0.656926	-11.1749	-11.2851		-5.46941	0.0829087
4442	CAATTCCCCGTCGCGGAGCTGCCAATGCCCTAGACACCAGTTTTAGAGCTAGAAATAGCAAGTTAAAATAAGG	GQ67_00937	10779	7869	9113	10012	6405	1332	5623	1624	4313	3725	1735	2719		0.00170068	0.00119193	0.000302196	0.000950031	0.000306839	0.000645807	0.000674312	0.000352773	0.000512186		-0.51281	-2.49255	-0.840064	-2.47055	-1.39693	-1.33462	-2.2693	-1.73137		-0.10406	0.431722
4443	CAATTCCCCGTCGCGGAGCAGTGACACCGTCTTTACCAGGTTTTAGAGCTAGAAATAGCAAGTTAAAATAAGG	GQ67_00937	4707	4778	4131	6174	6842	2278	1648	7834	8013	11469	3403	7930		0.000891018	0.00127325	0.000516818	0.000278437	0.00148016	0.00119983	0.00207616	0.000691923	0.0014938		0.514993	-0.785797	-1.6781	0.732227	0.4293	1.22039	-0.364843	0.745459		0.811747	0.136908
4444	CAATTCCCCGTCGCGGAGCGGAAGCGGCATTAATGTCATGTTTTAGAGCTAGAAATAGCAAGTTAAAATAAGG	GQ67_00937	2283	2005	1928	2674	748	1	197	2262	1	1	1	5		0.00040026	0.000139198	2.26874e-07	3.3284e-05	0.000427384	1.49735e-07	1.81023e-07	2.03327e-07	9.41865e-07		-1.5238	-10.7848	-3.58804	0.0945928	-11.3843	-11.1105	-10.9429	-8.7312		-6.59173	0.0334989
4445	CAATTCCCCGTCGCGGAGCAGCGAAAGCATATTTGGTGAGTTTTAGAGCTAGAAATAGCAAGTTAAAATAAGG	GQ67_00937	2683	2485	2566	2721	151	3888	1246	4009	1	2	2	1301		0.000470722	2.81002e-05	0.000882085	0.000210517	0.000757463	1.49735e-07	3.62047e-07	4.06655e-07	0.000245073		-4.06623	0.906042	-1.16094	0.686299	-11.6182	-10.3445	-10.1769	-0.941663		-7.36161	0.0251727
4731	CAATTCCCCGTCGCGGAGCTAGTTCCACGGAATCGTCGTGTTTTAGAGCTAGAAATAGCAAGTTAAAATAAGG	GQ67_00996	3522	3158	2872	3434	4577	5151	7933	4885	1033	2	1991	6		0.000584677	0.000851751	0.00116863	0.00134032	0.000922975	0.000154676	3.62047e-07	0.000404825	1.13024e-06		0.542792	0.999102	1.19686	0.658651	-1.91839	-10.6572	-0.530342	-9.01487		-6.37956	0.0426917
4732	CAATTCCCCGTCGCGGAGCGACACCCACTGCAACTGAGGGTTTTAGAGCTAGAAATAGCAAGTTAAAATAAGG	GQ67_00996	3956	4872	3370	4402	5949	2236	3125	3723	7726	5933	8085	4483		0.000747393	0.00110707	0.00050729	0.000527983	0.000703426	0.00115685	0.00107401	0.0016439	0.000844476		0.566811	-0.559056	-0.501376	-0.0874684	0.630267	0.523072	1.13719	0.176191		0.761952	0.0307357
4733	CAATTCCCCGTCGCGGAGCGGTTGAAGAAGGAGTAACATGTTTTAGAGCTAGAAATAGCAAGTTAAAATAAGG	GQ67_00996	2670	2221	1370	2528	1904	12366	3806	4216	5	824	557	2959		0.000395713	0.000354323	0.00280552	0.000643041	0.000796573	7.48675e-07	0.000149163	0.000113253	0.000557396		-0.159391	2.82574	0.700456	1.00935	-9.0459	-1.40756	-1.8049	0.494248		-4.03507	0.0741407
4734	CAATTCCCCGTCGCGGAGCAGAACTGGTAGTTGGGACCTGTTTTAGAGCTAGAAATAGCAAGTTAAAATAAGG	GQ67_00996	3203	2996	2984	2726	17	528	1089	373	3441	3267	1	1063		0.000536187	3.16359e-06	0.000119789	0.000183991	7.04748e-05	0.000515238	0.000591404	2.03327e-07	0.000200241		-7.40503	-2.16224	-1.5431	-2.92756	-0.0574954	0.141408	-11.3647	-1.421		0.334028	0.458922
4735	CAATTCCCCGTCGCGGAGCCAACACAACCTCCAGTACCGGTTTTAGAGCTAGAAATAGCAAGTTAAAATAAGG	GQ67_00996	10261	7415	7858	8829	1135	4583	5417	11069	11434	34509	4333	5160		0.00154715	0.000211216	0.00103976	0.000915226	0.00209138	0.00171207	0.00624694	0.000881018	0.000972005		-2.87282	-0.573357	-0.75741	0.434846	0.146131	2.01354	-0.812368	-0.670576		1.11137	0.143651
4946	CAATTCCCCGTCGCGGAGCAGTTCCAAGGGCAACTGCCAGTTTTAGAGCTAGAAATAGCAAGTTAAAATAAGG	GQ67_01039	9244	7318	8499	8542	11235	5859	24148	6813	6396	8460	6756	12722		0.00151293	0.00209076	0.00132925	0.00407991	0.00128725	0.000957706	0.00153146	0.00137368	0.00239648		0.466685	-0.186729	1.43119	-0.233051	-0.659691	0.0175611	-0.139299	0.663573		-0.398989	0.218061
4947	CAATTCCCCGTCGCGGAGCTAGTAGTTTCGTTCAAAGCAGTTTTAGAGCTAGAAATAGCAAGTTAAAATAAGG	GQ67_01039	537	313	625	400	651	1199	241	138	1	1	88	1		8.44194e-05	0.000121147	0.000272022	4.0718e-05	2.60738e-05	1.49735e-07	1.81023e-07	1.78928e-05	1.88373e-07		0.521114	1.68808	-1.05191	-1.69497	-9.13902	-8.86525	-2.23819	-8.80784		-7.12815	0.0082243
4948	CAATTCCCCGTCGCGGAGCTGGAATGACATAGATAGTGGGTTTTAGAGCTAGAAATAGCAAGTTAAAATAAGG	GQ67_01039	1789	1574	1360	1493	2709	402	436	1194	927	1909	1047	480		0.000279867	0.000504128	9.12033e-05	7.36642e-05	0.000225595	0.000138804	0.000345574	0.000212884	9.04191e-05		0.849049	-1.61758	-1.92571	-0.311006	-1.01169	0.304252	-0.394675	-1.63004		0.0682737	0.465944
4949	CAATTCCCCGTCGCGGAGCCAGAACACGACTGTGAAACTGTTTTAGAGCTAGAAATAGCAAGTTAAAATAAGG	GQ67_01039	3006	1329	1085	1631	2	2	2360	1486	2060	1	1	1071		0.000317462	3.72188e-07	4.53748e-07	0.000398733	0.000280766	0.000308454	1.81023e-07	2.03327e-07	0.000201748		-9.73634	-9.45048	0.328839	-0.177216	-0.0415264	-10.7762	-10.6086	-0.654032		-0.76128	0.429275
4950	CAATTCCCCGTCGCGGAGCTGTTGAAGTAACTCCATCTGGTTTTAGAGCTAGAAATAGCAAGTTAAAATAAGG	GQ67_01039	543	464	311	420	747	1	1	1976	1	2	1	1		7.82511e-05	0.000139012	2.26874e-07	1.68954e-07	0.000373347	1.49735e-07	3.62047e-07	2.03327e-07	1.88373e-07		0.829027	-8.43008	-8.85533	2.25433	-9.02956	-7.75579	-8.58816	-8.69837		-4.96746	0.0956414
5061	CAATTCCCCGTCGCGGAGCACTGAAGCACTCGCCCTCACGTTTTAGAGCTAGAAATAGCAAGTTAAAATAAGG	GQ67_01063	11622	9996	9545	13369	17738	4979	6059	19006	62027	17569	20840	47394		0.00200499	0.00330093	0.0011296	0.0010237	0.003591	0.00928762	0.0031804	0.00423734	0.00892775		0.719276	-0.82778	-0.969811	0.84079	2.21171	0.665611	1.07956	2.1547		1.58728	0.0226231
5062	CAATTCCCCGTCGCGGAGCCCCAAACTCTCCATTAGACGGTTTTAGAGCTAGAAATAGCAAGTTAAAATAAGG	GQ67_01063	4203	4680	4158	6655	539	1372	9988	1426	2634	2487	4331	5045		0.000886786	0.000100305	0.000311271	0.00168752	0.000269429	0.000394402	0.000450205	0.000880611	0.000950342		-3.1442	-1.51042	0.928245	-1.71868	-1.16892	-0.978003	-0.0100806	0.099861		0.846977	0.202152
5063	CAATTCCCCGTCGCGGAGCAGGAGCTTTCAGTCCACTTGGTTTTAGAGCTAGAAATAGCAAGTTAAAATAAGG	GQ67_01063	3013	2373	2333	2847	228	2310	921	1460	4260	3271	93	1066		0.00047572	4.24294e-05	0.000524078	0.000155607	0.000275853	0.000637871	0.000592128	1.89095e-05	0.000200806		-3.48698	0.13967	-1.6122	-0.786212	0.423153	0.315796	-4.65293	-1.24431		0.146857	0.460579
5064	CAATTCCCCGTCGCGGAGCATAACGATGCTACCTGGGAGGTTTTAGAGCTAGAAATAGCAAGTTAAAATAAGG	GQ67_01063	1300	825	1491	889	651	360	1049	351	1284	3056	291	1		0.000202832	0.000121147	8.16746e-05	0.000177233	6.63181e-05	0.00019226	0.000553208	5.91683e-05	1.88373e-07		-0.743523	-1.31232	-0.194633	-1.61281	-0.0772248	1.44754	-1.77739	-10.0725		-1.65406	0.283569
5065	CAATTCCCCGTCGCGGAGCGTCACCTTTATGGGAAACGTGTTTTAGAGCTAGAAATAGCAAGTTAAAATAAGG	GQ67_01063	1102	691	900	1025	4778	1793	78	2172	1875	2733	1150	4584		0.000167398	0.000889156	0.000406785	1.31784e-05	0.000410379	0.000280753	0.000494737	0.000233827	0.000863502		2.40916	1.28098	-3.66703	1.29367	0.746021	1.56338	0.482157	2.36692		0.960423	0.27042
5131	CAATTCCCCGTCGCGGAGCACCTCTTCTATCTTAGCTGCGTTTTAGAGCTAGAAATAGCAAGTTAAAATAAGG	GQ67_01077	366	621	555	237	113	1	1	83	1	1	1	1		8.00971e-05	2.10286e-05	2.26874e-07	1.68954e-07	1.56821e-05	1.49735e-07	1.81023e-07	2.03327e-07	1.88373e-07		-1.9294	-8.46372	-8.88897	-2.35263	-9.06319	-8.78943	-8.6218	-8.73201		-3.39293	0.0852575
5132	CAATTCCCCGTCGCGGAGCGCAGGTCTGACAAGAGCTCAGTTTTAGAGCTAGAAATAGCAAGTTAAAATAAGG	GQ67_01077	9554	8582	8900	8725	4517	3602	2041	5445	9408	3016	6102	872		0.00161009	0.000840586	0.000817199	0.000344836	0.00102878	0.00140871	0.000545967	0.0012407	0.000164261		-0.937675	-0.978382	-2.22316	-0.646206	-0.19277	-1.56026	-0.375983	-3.29308		-0.159166	0.425125
5133	CAATTCCCCGTCGCGGAGCGTCGTATACTTTCGAGTTTAGTTTTAGAGCTAGAAATAGCAAGTTAAAATAAGG	GQ67_01077	319	380	506	577	3327	1	152	1	1	1	1	1		8.02322e-05	0.000619134	2.26874e-07	2.56811e-05	1.88941e-07	1.49735e-07	1.81023e-07	2.03327e-07	1.88373e-07		2.948	-8.46615	-1.64347	-8.7301	-9.06562	-8.79186	-8.62423	-8.73444		-4.83111	0.0931914
5134	CAATTCCCCGTCGCGGAGCTGTCGTATACTTTCGAGTTTGTTTTAGAGCTAGAAATAGCAAGTTAAAATAAGG	GQ67_01077	593	443	449	693	2	1	431	110	1005	118	1	1128		9.80615e-05	3.72188e-07	2.26874e-07	7.28194e-05	2.07835e-05	0.000150484	2.13608e-05	2.03327e-07	0.000212485		-8.04151	-8.75565	-0.429365	-2.23825	0.617849	-2.19872	-8.91374	1.1156		2.52144	0.224079
5159	CAATTCCCCGTCGCGGAGCGTACCGTAAATCTTAACCAAGTTTTAGAGCTAGAAATAGCAAGTTAAAATAAGG	GQ67_01084	884	1188	1393	1199	120	826	561	1	1	1	1	1		0.00020999	2.23313e-05	0.000187398	9.47835e-05	1.88941e-07	1.49735e-07	1.81023e-07	2.03327e-07	1.88373e-07		-3.23319	-0.164219	-1.14762	-10.1182	-10.4537	-10.1799	-10.0123	-10.1225		-6.52631	0.0309704
5160	CAATTCCCCGTCGCGGAGCGTTAAGATTTACGGTACTGGGTTTTAGAGCTAGAAATAGCAAGTTAAAATAAGG	GQ67_01084	306	39	151	30	4510	311	328	9	1	494	9	1		2.36824e-05	0.000839283	7.05577e-05	5.54171e-05	1.70046e-06	1.49735e-07	8.94256e-05	1.82995e-06	1.88373e-07		5.14727	1.57499	1.22651	-3.79982	-7.30526	1.91687	-3.69394	-6.97408		-5.05134	0.062315
5161	CAATTCCCCGTCGCGGAGCCGAAGCACTAGATCCTCTGGGTTTTAGAGCTAGAAATAGCAAGTTAAAATAAGG	GQ67_01084	8019	8302	8127	8834	5133	9412	5927	4767	8125	9289	5	2133		0.00149848	0.00095522	0.00213534	0.00100139	0.00090068	0.0012166	0.00168153	1.01664e-06	0.0004018		-0.649593	0.510966	-0.581489	-0.734411	-0.300645	0.166275	-10.5255	-1.89895		-2.77607	0.17444
5162	CAATTCCCCGTCGCGGAGCGTCGGTACCATGTGTGACAAGTTTTAGAGCTAGAAATAGCAAGTTAAAATAAGG	GQ67_01084	3606	2802	3443	3075	674	284	577	3053	14012	6316	4528	15302		0.000581976	0.000125427	6.44322e-05	9.74867e-05	0.000576836	0.00209809	0.00114334	0.000920667	0.00288248		-2.21411	-3.17511	-2.57768	-0.0127991	1.85004	0.974229	0.66172	2.30828		3.44349	0.00421259
5163	CAATTCCCCGTCGCGGAGCGGAGGTGCCGTTGTCACACAGTTTTAGAGCTAGAAATAGCAAGTTAAAATAAGG	GQ67_01084	10633	9771	10928	10369	10959	6932	7097	4590	9991	8386	4511	13078		0.00187753	0.0020394	0.00157269	0.00119907	0.000867237	0.001496	0.00151806	0.00091721	0.00246354		0.119309	-0.255604	-0.646921	-1.11434	-0.327724	-0.306606	-1.03351	0.391897		0.155402	0.353251
5184	CAATTCCCCGTCGCGGAGCCCAAGTAAATTGCAGCAGTGGTTTTAGAGCTAGAAATAGCAAGTTAAAATAAGG	GQ67_01089	5612	4196	4269	4640	5197	3550	6411	825	1207	4952	2758	3918		0.000842708	0.00096713	0.000805402	0.00108317	0.000155876	0.00018073	0.000896428	0.000560777	0.000738046		0.198677	-0.0653234	0.362152	-2.43463	-2.22119	0.0891556	-0.587605	-0.191322		-0.242959	0.390699
5185	CAATTCCCCGTCGCGGAGCCAACATACCCTCATACAGGGGTTTTAGAGCTAGAAATAGCAAGTTAAAATAAGG	GQ67_01089	6154	5290	4656	5966	5656	7849	671	9448	841	3178	4	3		0.000993492	0.00105255	0.00178073	0.000113368	0.00178511	0.000125927	0.000575293	8.1331e-07	5.65119e-07		0.0833039	0.841891	-3.13149	0.845433	-2.97992	-0.788213	-10.2545	-10.7797		-5.86037	0.049704
5186	CAATTCCCCGTCGCGGAGCGAACTTCCCTGGTTTCCCAGGTTTTAGAGCTAGAAATAGCAAGTTAAAATAAGG	GQ67_01089	3394	3125	3117	4058	6479	5251	2394	3646	1323	462	548	2		0.000616554	0.0012057	0.00119131	0.000404477	0.000688877	0.0001981	8.36328e-05	0.000111423	3.76746e-07		0.967574	0.950255	-0.608169	0.16002	-1.638	-2.88209	-2.46817	-10.6764		-4.78359	0.0528367
5187	CAATTCCCCGTCGCGGAGCGGTTTCCCAGAGGGAATCAGGTTTTAGAGCTAGAAATAGCAAGTTAAAATAAGG	GQ67_01089	4829	3793	3964	3564	11803	9338	17747	8487	1495	178	7	983		0.000727132	0.00219647	0.00211855	0.00299844	0.00160354	0.000223854	3.22222e-05	1.42329e-06	0.000185171		1.59489	1.54279	2.04392	1.14097	-1.69966	-4.49609	-8.99684	-1.97336		-5.87213	0.0196756
5188	CAATTCCCCGTCGCGGAGCATTGTGGACCGAATTCAACGGTTTTAGAGCTAGAAATAGCAAGTTAAAATAAGG	GQ67_01089	903	1202	845	1192	437	193	657	627	1	124	1	257		0.000186488	8.1323e-05	4.37866e-05	0.000111003	0.000118466	1.49735e-07	2.24469e-05	2.03327e-07	4.84119e-05		-1.19735	-2.09052	-0.748483	-0.654613	-10.2825	-3.05449	-9.84106	-1.94565		-5.10817	0.0506071
5314	CAATTCCCCGTCGCGGAGCCAACAGAGAGTACTCTGAGTGTTTTAGAGCTAGAAATAGCAAGTTAAAATAAGG	GQ67_01115	2533	2268	2883	2425	2098	424	2050	704	1011	3522	6916	5		0.000455144	0.000390425	9.61945e-05	0.000346357	0.000133014	0.000151382	0.000637565	0.00140621	9.41865e-07		-0.221279	-2.2423	-0.394065	-1.77474	-1.58813	0.486248	1.62742	-8.91659		-0.939666	0.360911
5315	CAATTCCCCGTCGCGGAGCACTAACGTCGCTAGACAGGAGTTTTAGAGCTAGAAATAGCAAGTTAAAATAAGG	GQ67_01115	3040	2789	2584	2484	99	1674	5274	5207	8471	4618	1766	4778		0.000490623	1.84233e-05	0.000379787	0.000891066	0.000983813	0.00126841	0.000835966	0.000359076	0.000900046		-4.73501	-0.369425	0.860918	1.00377	1.37033	0.768831	-0.450324	0.875385		1.45099	0.182976
5316	CAATTCCCCGTCGCGGAGCAACGTCGCTAGACAGGATGGGTTTTAGAGCTAGAAATAGCAAGTTAAAATAAGG	GQ67_01115	5197	4412	5435	5126	3643	5443	5841	6178	9653	10132	8899	3422		0.000908127	0.00067794	0.00123487	0.000986863	0.00116727	0.00144539	0.00183413	0.00180941	0.000644613		-0.421737	0.443398	0.119956	0.362178	0.670495	1.01413	0.994554	-0.494462		0.420231	0.175529
5317	CAATTCCCCGTCGCGGAGCCGTAGTCCTTAGACAAAGTGGTTTTAGAGCTAGAAATAGCAAGTTAAAATAAGG	GQ67_01115	1958	1549	1364	1475	519	1486	4	8199	5	17741	614	1633		0.00028572	9.65827e-05	0.000337134	6.75818e-07	0.00154912	7.48675e-07	0.00321154	0.000124843	0.000307613		-1.56477	0.238721	-8.72375	2.43878	-8.57605	3.49059	-1.19449	0.106515		0.359397	0.460879
5318	CAATTCCCCGTCGCGGAGCTTCAAGTTCACTGACGAGCAGTTTTAGAGCTAGAAATAGCAAGTTAAAATAAGG	GQ67_01115	508	370	485	540	318	547	765	960	190	122	363	1257		8.568e-05	5.91778e-05	0.0001241	0.00012925	0.000181383	2.84497e-05	2.20849e-05	7.38079e-05	0.000236785		-0.533902	0.534472	0.593136	1.08201	-1.59055	-1.9559	-0.215184	1.46655		-0.9927	0.152509
5532	CAATTCCCCGTCGCGGAGCAGTCAACAAGAAACTCCTACGTTTTAGAGCTAGAAATAGCAAGTTAAAATAAGG	GQ67_01161	889	691	412	880	209	1907	1	139	1	1	1	1		0.000129308	3.88936e-05	0.000432648	1.68954e-07	2.62627e-05	1.49735e-07	1.81023e-07	2.03327e-07	1.88373e-07		-1.73321	1.74238	-9.57996	-2.29972	-9.75418	-9.48042	-9.31279	-9.423		-6.52497	0.0355048
5533	CAATTCCCCGTCGCGGAGCGAGCTTCTACCATGATTGCAGTTTTAGAGCTAGAAATAGCAAGTTAAAATAAGG	GQ67_01161	1495	759	1126	1113	4	3978	542	1916	1777	1265	1	1580		0.000202291	7.44375e-07	0.000902504	9.15733e-05	0.00036201	0.000266079	0.000228995	2.03327e-07	0.000297629		-8.08619	2.1575	-1.14343	0.839596	0.395422	0.17888	-9.95841	0.557083		-0.648625	0.428508
5534	CAATTCCCCGTCGCGGAGCGGATAAGATTAGACTGGTCAGTTTTAGAGCTAGAAATAGCAAGTTAAAATAAGG	GQ67_01161	548	249	446	515	1	5	2123	1169	2	1	1049	3241		7.91516e-05	1.86094e-07	1.13437e-06	0.00035869	0.000220872	2.9947e-07	1.81023e-07	0.00021329	0.000610517		-8.73244	-6.12466	2.18005	1.48052	-8.04606	-8.7723	1.43013	2.94734		-0.311089	0.471108
5535	CAATTCCCCGTCGCGGAGCGATTCAATCCACCAAACAGTGTTTTAGAGCTAGAAATAGCAAGTTAAAATAAGG	GQ67_01161	1007	810	692	1057	999	1	2469	3676	3	1	1	1		0.000160554	0.000185908	2.26874e-07	0.000417149	0.000694545	4.49205e-07	1.81023e-07	2.03327e-07	1.88373e-07		0.211525	-9.46696	1.3775	2.11301	-8.48147	-9.79267	-9.62504	-9.73525		-7.96738	0.0295981
5536	CAATTCCCCGTCGCGGAGCATTGAAGTCAATCTCCAGCGGTTTTAGAGCTAGAAATAGCAAGTTAAAATAAGG	GQ67_01161	2437	1456	1156	1745	2084	4303	1929	2473	421	365	520	126		0.000305891	0.000387819	0.000976238	0.000325913	0.00046725	6.30385e-05	6.60736e-05	0.00010573	2.3735e-05		0.342369	1.67422	0.0914714	0.611178	-2.27871	-2.21087	-1.53263	-3.68793		-3.10734	0.000981241
5617	CAATTCCCCGTCGCGGAGCGCTAATCAGCGTCTTGCCAGGTTTTAGAGCTAGAAATAGCAAGTTAAAATAAGG	GQ67_01178	12187	10898	11782	10823	11881	5784	15254	9041	9727	6208	11106	13		0.00205713	0.00221098	0.00131224	0.00257723	0.00170821	0.00145647	0.00112379	0.00225815	2.44885e-06		0.104053	-0.648604	0.325189	-0.268147	-0.498154	-0.872256	0.134511	-9.71431		-2.61568	0.172347
5618	CAATTCCCCGTCGCGGAGCAACTTACCTAACCTTACCGGGTTTTAGAGCTAGAAATAGCAAGTTAAAATAAGG	GQ67_01178	263	207	170	226	104	74	526	1	2	1	1	1		3.89905e-05	1.93538e-05	1.67887e-05	8.88701e-05	1.88941e-07	2.9947e-07	1.81023e-07	2.03327e-07	1.88373e-07		-1.01051	-1.21563	1.18858	-7.68905	-7.02457	-7.7508	-7.58317	-7.69339		-5.33133	0.0340876
5619	CAATTCCCCGTCGCGGAGCTCTTCAATTAAGAGAAAGTGGTTTTAGAGCTAGAAATAGCAAGTTAAAATAAGG	GQ67_01178	175	114	121	180	1	1	316	1	1	1028	1	1		2.6564e-05	1.86094e-07	2.26874e-07	5.33896e-05	1.88941e-07	1.49735e-07	0.000186092	2.03327e-07	1.88373e-07		-7.1573	-6.87144	1.00709	-7.13539	-7.47091	2.80847	-7.02952	-7.13973		0.331336	0.460743
5620	CAATTCCCCGTCGCGGAGCTTTCTCTTAATTGAAGAGGTGTTTTAGAGCTAGAAATAGCAAGTTAAAATAAGG	GQ67_01178	44	50	101	74	84	61	224	693	1	1	1	1		1.21114e-05	1.56319e-05	1.38393e-05	3.78458e-05	0.000130936	1.49735e-07	1.81023e-07	2.03327e-07	1.88373e-07		0.36813	0.19241	1.64377	3.43443	-6.33781	-6.06404	-5.89641	-6.00662		-7.48591	0.000953059
5621	CAATTCCCCGTCGCGGAGCAGTGAACTGACAATTGTACAGTTTTAGAGCTAGAAATAGCAAGTTAAAATAAGG	GQ67_01178	596	429	649	1010	5298	286	2363	3767	76	1	1	1105		0.000120843	0.000985925	6.48859e-05	0.000399239	0.000711739	1.13799e-05	1.81023e-07	2.03327e-07	0.000208152		3.02834	-0.897163	1.72411	2.55821	-3.40858	-9.38275	-9.21512	0.784499		-6.90886	0.0305891
5667	CAATTCCCCGTCGCGGAGCGTTGTGGCTACGATTATAGTGTTTTAGAGCTAGAAATAGCAAGTTAAAATAAGG	GQ67_01188	1203	822	724	1056	4385	173	109	1471	2	394	1575	7047		0.000171315	0.000816021	3.92492e-05	1.8416e-05	0.000277932	2.9947e-07	7.13232e-05	0.000320241	0.00132746		2.25196	-2.12592	-3.21762	0.698078	-9.16002	-1.26421	0.902505	2.95395		-1.04357	0.369424
5668	CAATTCCCCGTCGCGGAGCAGGCTTAGCAACACATGCAAGTTTTAGAGCTAGAAATAGCAAGTTAAAATAAGG	GQ67_01188	3593	3189	3047	4510	1395	1279	99	2096	2263	1778	1161	1530		0.000645594	0.000259601	0.000290172	1.67265e-05	0.000396019	0.00033885	0.00032186	0.000236063	0.000288211		-1.31433	-1.15372	-5.27042	-0.705056	-0.929979	-1.0042	-1.45145	-1.1635		0.9736	0.213753
5669	CAATTCCCCGTCGCGGAGCAATGGGCAGGGACAGTCCACGTTTTAGAGCTAGAAATAGCAAGTTAAAATAAGG	GQ67_01188	9848	8713	8519	10584	19645	9223	26974	7127	14401	16266	6077	3788		0.00169577	0.00365581	0.00209246	0.00455738	0.00134658	0.00215633	0.00294453	0.00123562	0.000713557		1.10825	0.303257	1.42626	-0.332642	0.34664	0.796095	-0.456705	-1.24884		-0.766985	0.125001
5670	CAATTCCCCGTCGCGGAGCTTGGGATTGTGGAAATGGGCGTTTTAGAGCTAGAAATAGCAAGTTAAAATAAGG	GQ67_01188	1512	1151	1345	1635	39	1258	2104	1358	907	1011	1949	688		0.000254068	7.25766e-06	0.000285407	0.00035548	0.000256581	0.00013581	0.000183015	0.000396285	0.000129601		-5.12957	0.167804	0.484552	0.0141984	-0.903631	-0.473258	0.641322	-0.971144		0.689076	0.325206
5671	CAATTCCCCGTCGCGGAGCTCCAGTTAGAGACTGCAAGTGTTTTAGAGCTAGAAATAGCAAGTTAAAATAAGG	GQ67_01188	487	543	450	353	4	624	137	172	1912	1118	1	2		8.25284e-05	7.44375e-07	0.000141569	2.31468e-05	3.24978e-05	0.000286293	0.000202384	2.03327e-07	3.76746e-07		-6.79272	0.778546	-1.83408	-1.34455	1.79453	1.29413	-8.66494	-7.77515		-1.03966	0.38128
5712	CAATTCCCCGTCGCGGAGCTCCCAGAGCTGTGACAGCCAGTTTTAGAGCTAGAAATAGCAAGTTAAAATAAGG	GQ67_01197	3938	3061	3353	3681	3456	3255	2631	3610	2695	8943	3063	1202		0.000631817	0.00064314	0.000738474	0.000444519	0.000682075	0.000403536	0.00161889	0.000622792	0.000226424		0.0256266	0.225041	-0.507261	0.110425	-0.646809	1.35743	-0.0207562	-1.48048		-0.161111	0.404884
5713	CAATTCCCCGTCGCGGAGCGAATCCAAGAAACATTTATGGTTTTAGAGCTAGAAATAGCAAGTTAAAATAAGG	GQ67_01197	546	782	797	897	6	1351	5267	1	1	2065	1	1		0.000136061	1.11656e-06	0.000306506	0.000889883	1.88941e-07	1.49735e-07	0.000373813	2.03327e-07	1.88373e-07		-6.92905	1.17166	2.70936	-9.49211	-9.82763	1.45806	-9.38624	-9.49645		-3.67803	0.200632
5714	CAATTCCCCGTCGCGGAGCTTGAAAGACTCAGGACTACCGTTTTAGAGCTAGAAATAGCAAGTTAAAATAAGG	GQ67_01197	846	597	1100	623	1692	766	2712	1	2	1672	721	1		0.000142545	0.000314871	0.000173785	0.000458205	1.88941e-07	2.9947e-07	0.000302671	0.000146599	1.88373e-07		1.14334	0.28589	1.68458	-9.55927	-8.89479	1.08634	0.0404599	-9.56361		-2.72154	0.255399
5715	CAATTCCCCGTCGCGGAGCGCGACAGGGATCGGATCACAGTTTTAGAGCTAGAAATAGCAAGTTAAAATAAGG	GQ67_01197	31	192	112	115	1	1	1	1	1	1	1	1		2.02606e-05	1.86094e-07	2.26874e-07	1.68954e-07	1.88941e-07	1.49735e-07	1.81023e-07	2.03327e-07	1.88373e-07		-6.76651	-6.48065	-6.9059	-6.7446	-7.08012	-6.80636	-6.63873	-6.74894		-0.0941251	0.246897
5716	CAATTCCCCGTCGCGGAGCGCGATTTGAATTTGGCGACAGTTTTAGAGCTAGAAATAGCAAGTTAAAATAAGG	GQ67_01197	1331	595	767	1193	768	2214	363	308	4	443	882	2		0.000174962	0.00014292	0.000502299	6.13305e-05	5.81937e-05	5.9894e-07	8.01934e-05	0.000179335	3.76746e-07		-0.291833	1.5215	-1.51236	-1.58811	-8.19041	-1.12549	0.0356146	-8.85923		-4.06718	0.0889327
5798	CAATTCCCCGTCGCGGAGCGTGATTAGCGTTGTCGAAGGGTTTTAGAGCTAGAAATAGCAAGTTAAAATAAGG	GQ67_01215	3048	2297	2000	2409	583	6378	2169	1839	6128	7198	8175	3770		0.000439161	0.000108493	0.001447	0.000366462	0.000347462	0.000917577	0.00130301	0.0016622	0.000710166		-2.01715	1.72025	-0.261084	-0.337895	1.06308	1.56902	1.92027	0.693408		1.53542	0.0680605
5799	CAATTCCCCGTCGCGGAGCAGCGTGATTAGCGTTGTCGAGTTTTAGAGCTAGAAATAGCAAGTTAAAATAAGG	GQ67_01215	5265	3748	3796	4518	3117	1532	689	5507	328	1283	2867	6093		0.000780125	0.000580054	0.000347571	0.00011641	0.0010405	4.91131e-05	0.000232253	0.00058294	0.00114776		-0.427517	-1.1664	-2.74449	0.415494	-3.98953	-1.74801	-0.420358	0.55704		-0.419483	0.369119
5800	CAATTCCCCGTCGCGGAGCAGTTGTGCATGCCAAAGGTGGTTTTAGAGCTAGAAATAGCAAGTTAAAATAAGG	GQ67_01215	2668	2335	2310	2563	3610	4567	3504	4378	2	3	1	2699		0.000444654	0.000671799	0.00103613	0.000592016	0.000827182	2.9947e-07	5.4307e-07	2.03327e-07	0.000508419		0.595347	1.22045	0.412955	0.895522	-10.5361	-9.67733	-11.0947	0.193336		-8.55975	0.0244621
5801	CAATTCCCCGTCGCGGAGCGACAGTGCCCGTGACCCAAGGTTTTAGAGCTAGAAATAGCAAGTTAAAATAAGG	GQ67_01215	4156	3136	3462	4083	1403	1881	968	1804	1711	607	480	1352		0.000668016	0.00026109	0.00042675	0.000163548	0.000340849	0.000256197	0.000109881	9.75972e-05	0.00025468		-1.35534	-0.646493	-2.03017	-0.970751	-1.38263	-2.60394	-2.77497	-1.39119		-0.787496	0.0776077
5802	CAATTCCCCGTCGCGGAGCACAGTGCCCGTGACCCAAGAGTTTTAGAGCTAGAAATAGCAAGTTAAAATAAGG	GQ67_01215	4365	3013	3702	4261	939	1250	2312	1311	80	945	1275	5804		0.000690708	0.000174742	0.000283592	0.000390623	0.000247701	1.19788e-05	0.000171067	0.000259243	0.00109332		-1.98285	-1.28426	-0.8223	-1.47948	-5.84952	-2.01351	-1.41377	0.662564		-0.76134	0.308739
5868	CAATTCCCCGTCGCGGAGCCAGAATCGTTTGTGAAACTGGTTTTAGAGCTAGAAATAGCAAGTTAAAATAAGG	GQ67_01229	1618	1422	1253	1907	1	285	2616	1	3418	251	1349	1		0.000279147	1.86094e-07	6.4659e-05	0.000441985	1.88941e-07	0.000511794	4.54369e-05	0.000274289	1.88373e-07		-10.5508	-2.1101	0.662974	-10.5289	0.874541	-2.61909	-0.0253279	-10.5332		2.55592	0.267545
5869	CAATTCCCCGTCGCGGAGCTGTAGCAAGGTCGACCGTGAGTTTTAGAGCTAGAAATAGCAAGTTAAAATAAGG	GQ67_01229	7565	6185	7563	8744	12261	4009	5532	4348	11927	9335	17413	21428		0.00135328	0.0022817	0.000909537	0.000934656	0.000821514	0.00178589	0.00168985	0.00354054	0.00403646		0.753651	-0.573252	-0.533948	-0.7201	0.400187	0.320442	1.38751	1.57663		1.18961	0.0229408
5870	CAATTCCCCGTCGCGGAGCAACTGTGTACCAGACCGTCAGTTTTAGAGCTAGAAATAGCAAGTTAAAATAAGG	GQ67_01229	3392	2340	2554	2244	2686	6003	3754	3807	2241	838	468	517		0.000474099	0.000499848	0.00136192	0.000634255	0.000719297	0.000335556	0.000151698	9.51572e-05	9.73889e-05		0.0763007	1.52239	0.419875	0.601398	-0.498634	-1.64399	-2.3168	-2.28336		-2.34069	0.00267946
5871	CAATTCCCCGTCGCGGAGCCATATCCGGAAACTGTAGCAGTTTTAGAGCTAGAAATAGCAAGTTAAAATAAGG	GQ67_01229	3443	1887	2424	3153	2035	479	7845	6082	2	5	1	1		0.000491073	0.000378701	0.000108673	0.00132545	0.00114914	2.9947e-07	9.05117e-07	2.03327e-07	1.88373e-07		-0.374879	-2.17595	1.43247	1.22654	-10.6793	-9.08362	-11.2379	-11.3481		-10.6143	5.86735e-05
5872	CAATTCCCCGTCGCGGAGCTCTGCTAGTGTTACCTCCAGGTTTTAGAGCTAGAAATAGCAAGTTAAAATAAGG	GQ67_01229	429	427	309	437	3	1	45	3785	1	120	950	1		7.21279e-05	5.58281e-07	2.26874e-07	7.60295e-06	0.00071514	1.49735e-07	2.17228e-05	0.000193161	1.88373e-07		-7.01342	-8.31252	-3.24593	3.3096	-8.912	-1.73135	1.42118	-8.58082		-0.63518	0.43389
5883	CAATTCCCCGTCGCGGAGCAACTTGGGAAGTCTATCACCGTTTTAGAGCTAGAAATAGCAAGTTAAAATAAGG	GQ67_01232	1655	870	1187	921	3854	10	1113	2861	3	425	1	1		0.000208595	0.000717206	2.26874e-06	0.000188046	0.000540559	4.49205e-07	7.6935e-05	2.03327e-07	1.88373e-07		1.78168	-6.52267	-0.149614	1.37375	-8.85911	-1.43899	-10.0027	-10.1129		-6.72421	0.027674
5884	CAATTCCCCGTCGCGGAGCGAACTTGGGAAGTCTATCACGTTTTAGAGCTAGAAATAGCAAGTTAAAATAAGG	GQ67_01232	2090	2050	1965	2546	2307	57	3576	2823	4613	1708	583	1708		0.0003895	0.000429318	1.29318e-05	0.000604181	0.000533379	0.000690728	0.000309188	0.00011854	0.000321741		0.140426	-4.91263	0.633359	0.45354	0.826496	-0.333137	-1.71625	-0.275721		0.546672	0.361312
5885	CAATTCCCCGTCGCGGAGCCTAACGTGCGGGAATTCCCAGTTTTAGAGCTAGAAATAGCAAGTTAAAATAAGG	GQ67_01232	8652	8114	7730	8655	4678	5680	13531	5152	1067	1159	623	5		0.00149258	0.000870547	0.00128864	0.00228612	0.000973422	0.000159767	0.000209806	0.000126673	9.41865e-07		-0.777814	-0.211955	0.615096	-0.616671	-3.22376	-2.83068	-3.55863	-10.63		-4.81293	0.0398093
5886	CAATTCCCCGTCGCGGAGCTAGTTGCAAAGACCAGTCCAGTTTTAGAGCTAGAAATAGCAAGTTAAAATAAGG	GQ67_01232	2588	1622	2285	2656	2811	2514	2449	5387	2	2682	1	3		0.000412011	0.00052311	0.000570361	0.00041377	0.00101782	2.9947e-07	0.000485505	2.03327e-07	5.65119e-07		0.344429	0.46919	0.00614289	1.30473	-10.4261	0.236801	-10.9847	-9.50991		-8.20208	0.0264277
5887	CAATTCCCCGTCGCGGAGCACAGAGGCTATAGAATGTTGGTTTTAGAGCTAGAAATAGCAAGTTAAAATAAGG	GQ67_01232	1443	1332	783	1047	692	1	1	692	1	1	1361	1		0.000207334	0.000128777	2.26874e-07	1.68954e-07	0.000130747	1.49735e-07	1.81023e-07	0.000276729	1.88373e-07		-0.687082	-9.83585	-10.2611	-0.66518	-10.4353	-10.1616	0.416516	-10.1041		-2.20883	0.290998
5888	CAATTCCCCGTCGCGGAGCTAACACGGAACCAACCAAGGGTTTTAGAGCTAGAAATAGCAAGTTAAAATAAGG	GQ67_01233	2629	2267	2728	2686	5945	1444	1418	93	4	254	509	1035		0.000464194	0.00110633	0.000327606	0.000239577	1.75715e-05	5.9894e-07	4.598e-05	0.000103494	0.000194966		1.25298	-0.502767	-0.954235	-4.72342	-9.5981	-3.33565	-2.16518	-1.2515		-2.85575	0.130499
5889	CAATTCCCCGTCGCGGAGCGGCTAACACGGAACCAACCAGTTTTAGAGCTAGAAATAGCAAGTTAAAATAAGG	GQ67_01233	4768	3804	4480	4410	1462	3288	11546	4282	4	627	861	6		0.000786203	0.000272069	0.000745961	0.00195075	0.000809043	5.9894e-07	0.000113502	0.000175065	1.13024e-06		-1.53093	-0.0758017	1.31105	0.0413152	-10.3583	-2.79219	-2.16701	-9.44213		-6.12631	0.0305329
5890	CAATTCCCCGTCGCGGAGCTGGTAACAATGGTACCACCTGTTTTAGAGCTAGAAATAGCAAGTTAAAATAAGG	GQ67_01233	1062	801	561	772	524	1	1694	2275	2	850	1	1		0.000143896	9.75132e-05	2.26874e-07	0.000286209	0.00042984	2.9947e-07	0.00015387	2.03327e-07	1.88373e-07		-0.561354	-9.30892	0.992046	1.57878	-8.90839	0.0966889	-9.467	-9.57721		-5.13912	0.0942601
5891	CAATTCCCCGTCGCGGAGCATATCCTTTGAGACCAAGACGTTTTAGAGCTAGAAATAGCAAGTTAAAATAAGG	GQ67_01233	989	984	1073	792	636	595	2468	173	1	1	1	1		0.000172801	0.000118356	0.00013499	0.00041698	3.26867e-05	1.49735e-07	1.81023e-07	2.03327e-07	1.88373e-07		-0.545981	-0.356258	1.27087	-2.40233	-10.1725	-9.89872	-9.73109	-9.8413		-9.40247	0.000483987
5892	CAATTCCCCGTCGCGGAGCGTTGGAGGTTGGGATATCAGGTTTTAGAGCTAGAAATAGCAAGTTAAAATAAGG	GQ67_01233	1814	2165	1709	2194	2202	3822	8388	3571	1126	1926	1261	834		0.000354876	0.000409779	0.000867112	0.00141719	0.000674707	0.000168602	0.000348651	0.000256396	0.000157103		0.207528	1.2889	1.99764	0.926944	-1.0737	-0.0255325	-0.468944	-1.1756		-1.7912	0.00483273
5906	CAATTCCCCGTCGCGGAGCATTCAGTGGTCACTTCGTGAGTTTTAGAGCTAGAAATAGCAAGTTAAAATAAGG	GQ67_01237	1867	1382	1156	1412	2307	3187	154	11462	1372	1360	2601	478		0.000261903	0.000429318	0.000723047	2.6019e-05	0.00216564	0.000205437	0.000246192	0.000528855	9.00423e-05		0.713018	1.46506	-3.33139	3.04769	-0.350338	-0.0892471	1.01384	-1.54036		-0.715118	0.324928
5907	CAATTCCCCGTCGCGGAGCACTGACTTGGTGATTGATGGGTTTTAGAGCTAGAAATAGCAAGTTAAAATAAGG	GQ67_01237	1962	1320	1742	1319	1266	1084	2	233	1493	679	2	71		0.000285585	0.000235595	0.000245931	3.37909e-07	4.40231e-05	0.000223554	0.000122915	4.06655e-07	1.33745e-05		-0.277613	-0.215666	-9.72307	-2.69759	-0.353294	-1.21626	-9.4559	-4.41637		-0.631971	0.421211
5908	CAATTCCCCGTCGCGGAGCGTTGAGATACCAGACTGACTGTTTTAGAGCTAGAAATAGCAAGTTAAAATAAGG	GQ67_01237	880	529	698	696	158	1	1391	192	990	1	1003	1		0.000126201	2.94028e-05	2.26874e-07	0.000235016	3.62766e-05	0.000148238	1.81023e-07	0.000203937	1.88373e-07		-2.1017	-9.11962	0.89703	-1.79862	0.232186	-9.44533	0.6924	-9.38792		-1.44644	0.350074
5909	CAATTCCCCGTCGCGGAGCCCAGATATGTGGTATCACAGGTTTTAGAGCTAGAAATAGCAAGTTAAAATAAGG	GQ67_01237	1631	1633	1598	2692	2267	455	57	774	1	1	1	1		0.000340109	0.000421875	0.000103228	9.63041e-06	0.00014624	1.49735e-07	1.81023e-07	2.03327e-07	1.88373e-07		0.310819	-1.72017	-5.14226	-1.21766	-11.1494	-10.8756	-10.708	-10.8182		-8.94547	0.0021333
5910	CAATTCCCCGTCGCGGAGCGGAGCCAGTAGTCTCTGAAGGTTTTAGAGCTAGAAATAGCAAGTTAAAATAAGG	GQ67_01237	3320	3084	3355	3098	4069	11	3451	1253	16095	2849	2800	6797		0.000578869	0.000757216	2.49561e-06	0.000583062	0.000236743	0.00240999	0.000515736	0.000569317	0.00128037		0.387467	-7.8577	0.0104119	-1.28992	2.05772	-0.166605	-0.0240054	1.14525		2.94052	0.112683
6151	CAATTCCCCGTCGCGGAGCAACAGCGCAGGCTGTAAGAGGTTTTAGAGCTAGAAATAGCAAGTTAAAATAAGG	GQ67_01286	4910	3793	4157	6683	4956	614	1148	5261	1976	678	2876	2993		0.000879897	0.000922281	0.000139301	0.00019396	0.000994016	0.000295877	0.000122734	0.00058477	0.000563801		0.0678711	-2.65913	-2.18158	0.175934	-1.57234	-2.8418	-0.589466	-0.64215		-0.262213	0.391887
6152	CAATTCCCCGTCGCGGAGCATGCGACAGCACGTTTGTGTGTTTTAGAGCTAGAAATAGCAAGTTAAAATAAGG	GQ67_01286	6001	5254	4851	5352	2678	4804	10985	12130	3084	2973	330	4		0.000966118	0.000498359	0.0010899	0.00185596	0.00229185	0.000461783	0.000538183	6.70981e-05	7.53492e-07		-0.955013	0.173927	0.941899	1.24624	-1.06498	-0.844103	-3.84786	-10.3244		-4.3721	0.0703306
6153	CAATTCCCCGTCGCGGAGCACAGTGACTATCAATGGCCAGTTTTAGAGCTAGAAATAGCAAGTTAAAATAAGG	GQ67_01286	1507	1492	981	1432	2022	635	1	213	2361	922	1	1		0.000243668	0.000376282	0.000144065	1.68954e-07	4.02443e-05	0.000353525	0.000166904	2.03327e-07	1.88373e-07		0.626896	-0.758198	-10.4941	-2.59806	0.536893	-0.545902	-10.2269	-10.3371		-1.8374	0.326399
6154	CAATTCCCCGTCGCGGAGCAGTGGACTCTGCAACAGAAGGTTTTAGAGCTAGAAATAGCAAGTTAAAATAAGG	GQ67_01286	1042	722	1002	950	4123	1300	363	1	1	196	1055	26		0.000167308	0.000767265	0.000294936	6.13305e-05	1.88941e-07	1.49735e-07	3.54806e-05	0.00021451	4.8977e-06		2.19722	0.817896	-1.44783	-9.79036	-10.1259	-2.2374	0.358542	-5.09426		-2.21898	0.275133
6155	CAATTCCCCGTCGCGGAGCGAATCGATGGAGACCTAAGCGTTTTAGAGCTAGAAATAGCAAGTTAAAATAAGG	GQ67_01286	2023	2483	2235	2479	3261	7503	2430	4871	2	1090	675	1		0.000415118	0.000606852	0.00170223	0.000410559	0.000920329	2.9947e-07	0.000197316	0.000137246	1.88373e-07		0.547823	2.03584	-0.0159309	1.14863	-10.4369	-1.07302	-1.59676	-11.1057		-6.98218	0.0408226
6156	CAATTCCCCGTCGCGGAGCGTGCCAAATTGTGTGTGTGGGTTTTAGAGCTAGAAATAGCAAGTTAAAATAAGG	GQ67_01287	5858	5385	4697	5080	6978	1285	4972	3007	27934	23114	21394	18034		0.000946397	0.00129856	0.000291533	0.000840042	0.000568144	0.0041827	0.00418418	0.00434999	0.00339712		0.456398	-1.69879	-0.171985	-0.736189	2.14392	2.14443	2.20049	1.84379		2.6208	0.00466685
6157	CAATTCCCCGTCGCGGAGCGACGTGCCAAATTGTGTGTGGTTTTAGAGCTAGAAATAGCAAGTTAAAATAAGG	GQ67_01287	252	346	201	195	39	97	6	79	633	1	1	1		4.47535e-05	7.25766e-06	2.20068e-05	1.01373e-06	1.49263e-05	9.47823e-05	1.81023e-07	2.03327e-07	1.88373e-07		-2.62442	-1.02405	-5.46426	-1.58414	1.08262	-7.94968	-7.78205	-7.89226		-2.96112	0.14555
6158	CAATTCCCCGTCGCGGAGCCTCGAATCCGATACCGGAAGGTTTTAGAGCTAGAAATAGCAAGTTAAAATAAGG	GQ67_01287	5190	4171	4589	5583	8917	2474	5875	1225	7186	699	3009	3832		0.000879447	0.0016594	0.000561286	0.000992608	0.000231452	0.001076	0.000126535	0.000611812	0.000721846		0.915992	-0.647861	0.174627	-1.92588	0.291004	-2.79706	-0.523508	-0.284907		-0.457835	0.316743
6159	CAATTCCCCGTCGCGGAGCCATTGGCTCAAGTCTTCTTGGTTTTAGAGCTAGAAATAGCAAGTTAAAATAAGG	GQ67_01287	1850	1174	1921	1486	3	4152	3364	1010	291	26	829	690		0.000289547	5.58281e-07	0.00094198	0.000568363	0.00019083	4.35729e-05	4.70661e-06	0.000168558	0.000129977		-9.01859	1.7019	0.973014	-0.60151	-2.73229	-5.94297	-0.780549	-1.15554		-0.91654	0.376843
6160	CAATTCCCCGTCGCGGAGCAAGCAAATCTAACTTTCCATGTTTTAGAGCTAGAAATAGCAAGTTAAAATAAGG	GQ67_01287	1335	980	1505	1251	735	2	498	1277	3145	689	1	4		0.000228315	0.000136779	4.53748e-07	8.41393e-05	0.000241277	0.000470917	0.000124725	2.03327e-07	7.53492e-07		-0.739179	-8.97492	-1.44017	0.0796656	1.04445	-0.872273	-10.133	-8.24322		-1.78236	0.312152
6161	CAATTCCCCGTCGCGGAGCTGTCGGGTGTGGTCCAACCGGTTTTAGAGCTAGAAATAGCAAGTTAAAATAAGG	GQ67_01288	9680	8837	8903	9160	4340	5172	7207	12095	24840	10824	9023	9984		0.00164697	0.000807647	0.00117339	0.00121765	0.00228524	0.00371942	0.0019594	0.00183462	0.00188072		-1.02801	-0.489126	-0.435705	0.472533	1.17527	0.2506	0.155674	0.191472		0.813331	0.0441449
6162	CAATTCCCCGTCGCGGAGCTGAAACATATGTACCAACCAGTTTTAGAGCTAGAAATAGCAAGTTAAAATAAGG	GQ67_01288	586	351	669	754	1	523	2580	574	5737	399	3599	3262		0.000106256	1.86094e-07	0.000118655	0.000435903	0.000108452	0.00085903	7.22284e-05	0.000731776	0.000614473		-9.1573	0.159231	2.03646	0.0295131	3.01517	-0.556905	2.78386	2.53181		3.6765	0.122146
6163	CAATTCCCCGTCGCGGAGCAGATCAAGTTGATATCAAGGGTTTTAGAGCTAGAAATAGCAAGTTAAAATAAGG	GQ67_01288	1929	1813	1541	1956	2961	3	5721	1977	6500	4118	1102	3		0.000325926	0.000551024	6.80621e-07	0.000966589	0.000373535	0.000973278	0.000745455	0.000224067	5.65119e-07		0.757569	-8.90348	1.56836	0.1967	1.57831	1.19357	-0.540616	-9.17177		-0.139914	0.48478
6164	CAATTCCCCGTCGCGGAGCAATGTGTTGGGAGAGTCTGAGTTTTAGAGCTAGAAATAGCAAGTTAAAATAAGG	GQ67_01288	1180	632	706	753	512	1827	1594	1	410	1676	1272	278		0.000147272	9.528e-05	0.000414498	0.000269313	1.88941e-07	6.13914e-05	0.000303395	0.000258633	5.23677e-05		-0.628241	1.49288	0.870799	-9.60634	-1.26238	1.04271	0.812417	-1.49174		1.74298	0.277673
6165	CAATTCCCCGTCGCGGAGCAGGAGCATCGTCGGCCCTAGGTTTTAGAGCTAGAAATAGCAAGTTAAAATAAGG	GQ67_01288	13449	12008	11362	13811	6401	3542	4490	8400	7931	4646	10304	8085		0.00227955	0.00119119	0.000803587	0.000758606	0.0015871	0.00118755	0.000841035	0.00209509	0.001523		-0.936348	-1.50422	-1.58733	-0.522354	-0.940761	-1.43851	-0.121738	-0.581835		0.366851	0.18305
6181	CAATTCCCCGTCGCGGAGCAAACCAGATGGTGTCCAGAGGTTTTAGAGCTAGAAATAGCAAGTTAAAATAAGG	GQ67_01292	4456	3789	3475	4220	2090	2499	6092	7895	1453	2376	5984	4		0.000717677	0.000388936	0.000566958	0.00102927	0.00149169	0.000217565	0.000430112	0.00121671	7.53492e-07		-0.883802	-0.340094	0.520216	1.05554	-1.72189	-0.738623	0.76158	-9.89553		-2.98658	0.150594
6182	CAATTCCCCGTCGCGGAGCAACATCCTTACCCTCCCAGAGTTTTAGAGCTAGAAATAGCAAGTTAAAATAAGG	GQ67_01292	2935	3311	2945	3457	2824	735	1167	2515	2671	1806	662	807		0.000569459	0.000525529	0.000166752	0.00019717	0.000475185	0.000399942	0.000326928	0.000134603	0.000152017		-0.115822	-1.77189	-1.53015	-0.261102	-0.5098	-0.800618	-2.08088	-1.90536		-0.404425	0.255689
6183	CAATTCCCCGTCGCGGAGCGGTAAGGATGTTGTCAAGCAGTTTTAGAGCTAGAAATAGCAAGTTAAAATAAGG	GQ67_01292	1972	1836	1417	1733	991	43	487	612	231	1	999	3		0.000313275	0.000184419	9.75557e-06	8.22808e-05	0.000115632	3.45888e-05	1.81023e-07	0.000203124	5.65119e-07		-0.764441	-5.00506	-1.9288	-1.43789	-3.17905	-10.757	-0.625066	-9.11466		-3.6349	0.116534
6184	CAATTCCCCGTCGCGGAGCGATGTTTCTACCCATGTCAAGTTTTAGAGCTAGAAATAGCAAGTTAAAATAAGG	GQ67_01292	907	889	920	1347	829	1196	450	1331	2388	1462	455	2875		0.000182931	0.000154272	0.000271341	7.60295e-05	0.00025148	0.000357567	0.000264656	9.2514e-05	0.000541573		-0.245826	0.568807	-1.26667	0.459143	0.966915	0.53282	-0.983557	1.56585		0.641644	0.194848
6185	CAATTCCCCGTCGCGGAGCACTCAACAGAGTCGGAACCAGTTTTAGAGCTAGAAATAGCAAGTTAAAATAAGG	GQ67_01292	3905	4492	5010	6761	7389	6686	12253	4588	8722	9638	22538	8985		0.000908037	0.00137505	0.00151688	0.0020702	0.000866859	0.00130599	0.0017447	0.00458259	0.00169253		0.598658	0.740282	1.18895	-0.0669534	0.52432	0.942159	2.33534	0.89836		0.559812	0.14514
6431	CAATTCCCCGTCGCGGAGCATGATTGAATGCTAGAAGCAGTTTTAGAGCTAGAAATAGCAAGTTAAAATAAGG	GQ67_01344	747	521	1037	811	1135	1532	404	3251	326	1	200	1		0.000140294	0.000211216	0.000347571	6.82576e-05	0.000614246	4.88136e-05	1.81023e-07	4.06655e-05	1.88373e-07		0.590272	1.30886	-1.03939	2.13037	-1.52309	-9.59806	-1.78657	-9.54064		-6.35962	0.031976
6432	CAATTCCCCGTCGCGGAGCCCCGAACTGAGAGAACTGTTGTTTTAGAGCTAGAAATAGCAAGTTAAAATAAGG	GQ67_01344	3862	2814	3076	4173	2834	3027	2	2190	3159	31917	3320	2877		0.000626954	0.00052739	0.000686747	3.37909e-07	0.00041378	0.000473013	0.00577773	0.000675047	0.000541949		-0.249491	0.131418	-10.8575	-0.599497	-0.40648	3.20407	0.106628	-0.210203		3.56727	0.138652
6433	CAATTCCCCGTCGCGGAGCGCCCGAACTGAGAGAACTGTGTTTTAGAGCTAGAAATAGCAAGTTAAAATAAGG	GQ67_01344	667	925	1201	960	1279	1077	579	171	3412	2780	1962	15707		0.000168974	0.000238014	0.000244343	9.78246e-05	3.23088e-05	0.000510896	0.000503245	0.000398928	0.00295878		0.494247	0.532109	-0.78853	-2.3868	1.59623	1.57446	1.23933	4.13013		2.67228	0.0159864
6434	CAATTCCCCGTCGCGGAGCTGTAAATCAGAAGTTCGTCCGTTTTAGAGCTAGAAATAGCAAGTTAAAATAAGG	GQ67_01344	1292	919	860	1452	1130	1	2137	1428	1324	1	1849	1		0.000203642	0.000210286	2.26874e-07	0.000361056	0.000269807	0.000198249	1.81023e-07	0.000375952	1.88373e-07		0.0463177	-9.80993	0.826186	0.405893	-0.0387198	-10.1356	0.884515	-10.0782		-2.70914	0.26114
6435	CAATTCCCCGTCGCGGAGCTCCAACCTTTACTACACCAAGTTTTAGAGCTAGAAATAGCAAGTTAAAATAAGG	GQ67_01344	1	1	1	1	1	1	1	1	1	1	1	1		1.80095e-07	1.86094e-07	2.26874e-07	1.68954e-07	1.88941e-07	1.49735e-07	1.81023e-07	2.03327e-07	1.88373e-07		0.047275	0.333135	-0.0921205	0.0691773	-0.266343	0.00742157	0.17505	0.0648375		-0.0941251	0.246897
6512	CAATTCCCCGTCGCGGAGCGCACGTGAACATGTAGCCAGGTTTTAGAGCTAGAAATAGCAAGTTAAAATAAGG	GQ67_01363	2031	1530	1891	1562	159	165	1303	108	1874	1	3414	2209		0.000315796	2.95889e-05	3.74342e-05	0.000220148	2.04056e-05	0.000280604	1.81023e-07	0.00069416	0.000416116		-3.41586	-3.07656	-0.520521	-3.95196	-0.170459	-10.7686	1.13628	0.397993		0.390029	0.450589
6513	CAATTCCCCGTCGCGGAGCAGCTGATTACATGTGTCACAGTTTTAGAGCTAGAAATAGCAAGTTAAAATAAGG	GQ67_01363	2324	2558	1725	1859	274	5748	2286	2696	1819	1409	7475	526		0.00038117	5.09897e-05	0.00130407	0.00038623	0.000509384	0.000272368	0.000255062	0.00151987	9.90842e-05		-2.90216	1.77451	0.0190244	0.418317	-0.484878	-0.579587	1.99544	-1.94371		-0.0806072	0.475974
6514	CAATTCCCCGTCGCGGAGCTGAGTCGAAAGGACCTGCCTGTTTTAGAGCTAGAAATAGCAAGTTAAAATAAGG	GQ67_01363	6641	6540	6791	7791	1026	1921	5871	1785	1850	2068	3096	5501		0.00124999	0.000190932	0.000435825	0.000991932	0.000337259	0.00027701	0.000374357	0.000629502	0.00103624		-2.71079	-1.5201	-0.333606	-1.88999	-2.17391	-1.73943	-0.989636	-0.27056		0.320235	0.319612
6515	CAATTCCCCGTCGCGGAGCATTGCAGCTTGTAACGATTGGTTTTAGAGCTAGAAATAGCAAGTTAAAATAAGG	GQ67_01363	1025	1371	1522	1253	5152	4029	895	1	18	1705	1	1		0.000232817	0.000958755	0.000914075	0.000151214	1.88941e-07	2.69523e-06	0.000308645	2.03327e-07	1.88373e-07		2.04196	1.97311	-0.622604	-10.2671	-6.43265	0.40675	-10.1612	-10.2714		-4.89597	0.125467
6516	CAATTCCCCGTCGCGGAGCTTGTAGCTGTCTCAGCACATGTTTTAGAGCTAGAAATAGCAAGTTAAAATAAGG	GQ67_01363	2323	1481	1498	1388	377	922	4122	2290	3869	7445	3141	913		0.000301208	7.01574e-05	0.000209178	0.00069643	0.000432674	0.000579325	0.00134772	0.000638652	0.000171985		-2.10209	-0.526033	1.20922	0.522519	0.943612	2.16169	1.08427	-0.808482		1.06937	0.151498
6517	CAATTCCCCGTCGCGGAGCGCTGCAGCAAGGAATAACACGTTTTAGAGCTAGAAATAGCAAGTTAAAATAAGG	GQ67_01364	5348	4524	4700	4411	4183	6142	4165	1584	1949	3750	935	3474		0.000854684	0.00077843	0.00139346	0.000703695	0.000299282	0.000291834	0.000678838	0.000190111	0.000654408		-0.134823	0.705207	-0.28044	-1.51389	-1.55024	-0.332324	-2.16855	-0.385201		-0.803094	0.128983
6518	CAATTCCCCGTCGCGGAGCCAGCGTAAGATCCACCAGCAGTTTTAGAGCTAGAAATAGCAAGTTAAAATAAGG	GQ67_01364	7390	6201	6113	5686	5553	10701	778	3864	2360	929	3003	3		0.00114315	0.00103338	0.00242778	0.000131447	0.000730066	0.000353375	0.000168171	0.000610592	5.65119e-07		-0.145646	1.08662	-3.12047	-0.646916	-1.69374	-2.76502	-0.904734	-10.9822		-3.37981	0.124576
6519	CAATTCCCCGTCGCGGAGCTGCGAATCAGGAGATCTCAGGTTTTAGAGCTAGAAATAGCAAGTTAAAATAAGG	GQ67_01364	4646	4757	4051	3853	3237	502	6331	3009	2553	2546	5736	8256		0.000779224	0.000602386	0.000113891	0.00106965	0.000568522	0.000382274	0.000460886	0.00116629	0.00155521		-0.371351	-2.77439	0.457029	-0.454822	-1.02743	-0.75763	0.581811	0.996997		0.73432	0.212849
6520	CAATTCCCCGTCGCGGAGCATCTCCAATATAAAGATCTGGTTTTAGAGCTAGAAATAGCAAGTTAAAATAAGG	GQ67_01364	407	627	292	243	112	1	530	1	1	2	6853	1		7.06421e-05	2.08425e-05	2.26874e-07	8.95459e-05	1.88941e-07	1.49735e-07	3.62047e-07	0.0013934	1.88373e-07		-1.761	-8.28249	0.342098	-8.54645	-8.88197	-7.60821	4.30194	-8.55079		-0.622796	0.439444
6521	CAATTCCCCGTCGCGGAGCATGTGCTAATCTAACAACCGGTTTTAGAGCTAGAAATAGCAAGTTAAAATAAGG	GQ67_01364	2072	2037	1455	2534	495	127	2065	1672	1	391	88	391		0.000364602	9.21164e-05	2.8813e-05	0.000348891	0.000315909	1.49735e-07	7.07802e-05	1.78928e-05	7.36539e-05		-1.98479	-3.66153	-0.0635443	-0.206813	-11.2497	-2.3649	-4.34887	-2.30749		-3.58857	0.0957117
6537	CAATTCCCCGTCGCGGAGCGGCATAGTCACAACCTACACGTTTTAGAGCTAGAAATAGCAAGTTAAAATAAGG	GQ67_01368	4643	4056	4258	6409	17943	3110	14711	8304	7036	10112	1785	9415		0.000871928	0.00333908	0.000705577	0.00248549	0.00156896	0.00105354	0.00183051	0.00036294	0.00177353		1.93717	-0.305405	1.51125	0.84753	0.272959	1.06996	-1.26448	1.02434		-0.721939	0.18127
6538	CAATTCCCCGTCGCGGAGCGGTGAACCGCATTAACACCAGTTTTAGAGCTAGAAATAGCAAGTTAAAATAAGG	GQ67_01368	2700	2905	2625	3151	2725	2212	7826	2642	1721	1182	1001	4032		0.000512414	0.000507106	0.000501845	0.00132224	0.000499181	0.000257694	0.00021397	0.000203531	0.00075952		-0.0150242	-0.0300692	1.3676	-0.0377476	-0.991651	-1.2599	-1.33206	0.567778		-1.07515	0.0547187
6539	CAATTCCCCGTCGCGGAGCCTCCAAAGGCACCATCCTCGGTTTTAGAGCTAGAAATAGCAAGTTAAAATAAGG	GQ67_01368	19889	18497	18243	19344	23712	20701	43958	20265	8717	4991	6174	12586		0.00342058	0.00441266	0.00469651	0.0074269	0.00382888	0.00130524	0.000903488	0.00125534	0.00237086		0.367406	0.457349	1.11852	0.162681	-1.38993	-1.92066	-1.44616	-0.528829		-1.84788	0.00137356
6540	CAATTCCCCGTCGCGGAGCTGTTAATGCGGTTCACCACGGTTTTAGAGCTAGAAATAGCAAGTTAAAATAAGG	GQ67_01368	2518	2237	2209	2702	75	2067	2408	6243	140	1360	7515	5842		0.000435199	1.3957e-05	0.000468948	0.000406842	0.00117956	2.09629e-05	0.000246192	0.00152801	0.00110048		-4.96261	0.107754	-0.0972041	1.4385	-4.37576	-0.821891	1.8119	1.33838		0.366548	0.429935
6541	CAATTCCCCGTCGCGGAGCATGGTGGAAGCACAGCAACAGTTTTAGAGCTAGAAATAGCAAGTTAAAATAAGG	GQ67_01368	1776	1751	1690	2750	1831	2440	2539	346	1	1214	1	1		0.000358703	0.000340738	0.000553572	0.000428975	6.53734e-05	1.49735e-07	0.000219762	2.03327e-07	1.88373e-07		-0.0741298	0.625979	0.258103	-2.45602	-11.2262	-0.706847	-10.7848	-10.895		-7.99168	0.0241298
6577	CAATTCCCCGTCGCGGAGCCCCAACTTATAATCAAACGGGTTTTAGAGCTAGAAATAGCAAGTTAAAATAAGG	GQ67_01377	1326	1375	1044	1161	396	2262	206	2	1440	1106	1	1		0.000220886	7.36931e-05	0.000513189	3.48046e-05	3.77881e-07	0.000215619	0.000200212	2.03327e-07	1.88373e-07		-1.5837	1.21619	-2.66595	-9.19115	-0.0348213	-0.141774	-10.0853	-10.1955		-2.05819	0.297006
6578	CAATTCCCCGTCGCGGAGCAAGGGTAAACGAAGCTTAGGGTTTTAGAGCTAGAAATAGCAAGTTAAAATAAGG	GQ67_01377	884	525	1103	1091	433	17	579	388	1274	666	335	3024		0.00016222	8.05786e-05	3.85685e-06	9.78246e-05	7.33089e-05	0.000190762	0.000120562	6.81147e-05	0.00056964		-1.00948	-5.39439	-0.729684	-1.14589	0.233824	-0.428183	-1.25192	1.8121		2.16132	0.0779962
6579	CAATTCCCCGTCGCGGAGCCCTTAGAGAACTCACAACGCGTTTTAGAGCTAGAAATAGCAAGTTAAAATAAGG	GQ67_01377	2593	2448	3338	2880	1113	4049	1637	3714	3	7262	2887	2535		0.000506921	0.000207122	0.000918612	0.000276578	0.000701725	4.49205e-07	0.00131459	0.000587006	0.000477526		-1.29128	0.857694	-0.874073	0.469144	-10.1402	1.37478	0.211614	-0.0861835		-1.95036	0.261491
6580	CAATTCCCCGTCGCGGAGCCCACACAAGATGATTAGTAAGTTTTAGAGCTAGAAATAGCAAGTTAAAATAAGG	GQ67_01377	2693	2089	1510	2770	1139	2093	4856	3548	2821	12544	1066	5		0.000408004	0.000211961	0.000474847	0.000820443	0.000670361	0.000422403	0.00227076	0.000216747	9.41865e-07		-0.944787	0.218878	1.00782	0.716354	0.0500343	2.47652	-0.912572	-8.75885		-2.03578	0.233397
6581	CAATTCCCCGTCGCGGAGCAAGATGATTAGTAAAGGTGGGTTTTAGAGCTAGAAATAGCAAGTTAAAATAAGG	GQ67_01377	186	133	91	105	1	1	1	1	1	1	1	1		2.31872e-05	1.86094e-07	2.26874e-07	1.68954e-07	1.88941e-07	1.49735e-07	1.81023e-07	2.03327e-07	1.88373e-07		-6.96115	-6.67529	-7.10055	-6.93925	-7.27477	-7.00101	-6.83338	-6.94359		-0.0941251	0.246897
6587	CAATTCCCCGTCGCGGAGCGGTAACAACAACACTGTGATGTTTTAGAGCTAGAAATAGCAAGTTAAAATAAGG	GQ67_01379	1832	1592	1707	2376	233	2	1033	1247	1	1	1	652		0.000337993	4.33599e-05	4.53748e-07	0.00017453	0.000235609	1.49735e-07	1.81023e-07	2.03327e-07	0.000122819		-2.96256	-9.54089	-0.953517	-0.520598	-11.1404	-10.8666	-10.699	-1.46046		-5.04721	0.0805082
6588	CAATTCCCCGTCGCGGAGCATCGGTGTTGCCCGTAACAGGTTTTAGAGCTAGAAATAGCAAGTTAAAATAAGG	GQ67_01379	2502	1938	2542	2678	2462	2148	1640	2631	1671	798	2	3		0.000434929	0.000458163	0.000487325	0.000277085	0.000497103	0.000250207	0.000144457	4.06655e-07	5.65119e-07		0.0750825	0.164106	-0.650448	0.192765	-0.797654	-1.59014	-10.0628	-9.58801		-5.45502	0.0583224
6589	CAATTCCCCGTCGCGGAGCGCGCTAAGTCTAGAGCCATCGTTTTAGAGCTAGAAATAGCAAGTTAAAATAAGG	GQ67_01379	4711	2992	3215	4056	1580	917	9918	2958	1365	242	562	4		0.000674184	0.000294028	0.000208043	0.00167569	0.000558886	0.000204388	4.38077e-05	0.00011427	7.53492e-07		-1.19719	-1.69626	1.31354	-0.270588	-1.72183	-3.94389	-2.5607	-9.80533		-4.04531	0.0547948
6590	CAATTCCCCGTCGCGGAGCAATACGGACCAAATGTTCAAGTTTTAGAGCTAGAAATAGCAAGTTAAAATAAGG	GQ67_01379	789	593	679	738	2909	106	1632	1	749	2	93	1		0.000126021	0.000541347	2.40486e-05	0.000275734	1.88941e-07	0.000112152	3.62047e-07	1.89095e-05	1.88373e-07		2.10289	-2.38964	1.12961	-9.38152	-0.168217	-8.44327	-2.73649	-9.38586		-3.04879	0.204105
6591	CAATTCCCCGTCGCGGAGCTACCTTCACACCCATTCAGCGTTTTAGAGCTAGAAATAGCAAGTTAAAATAAGG	GQ67_01379	3442	1925	2353	2563	3015	1699	6665	572	1	1822	1	4		0.000462978	0.000561073	0.000385459	0.00112608	0.000108074	1.49735e-07	0.000329825	2.03327e-07	7.53492e-07		0.277244	-0.264369	1.2823	-2.09892	-11.5943	-0.489245	-11.1529	-9.26314		-7.92397	0.0253641
6602	CAATTCCCCGTCGCGGAGCGGTGTATTCAGAAGCTCCACGTTTTAGAGCTAGAAATAGCAAGTTAAAATAAGG	GQ67_01382	3281	2220	2560	2256	1706	3590	1662	990	738	908	4359	6660		0.000464509	0.000317476	0.000814477	0.000280802	0.000187051	0.000110504	0.000164369	0.000886304	0.00125456		-0.549059	0.810167	-0.726152	-1.31227	-2.0716	-1.49877	0.932096	1.43341		0.143113	0.44509
6603	CAATTCCCCGTCGCGGAGCGGTATCGATTACCAACCCGGGTTTTAGAGCTAGAAATAGCAAGTTAAAATAAGG	GQ67_01382	7136	6333	5851	6755	6702	12479	12202	6372	18586	28961	14636	16992		0.00117399	0.0012472	0.00283116	0.00206158	0.00120393	0.00278298	0.00524262	0.0029759	0.00320083		0.0872713	1.26997	0.81233	0.0363282	1.24521	2.15887	1.3419	1.44703		0.996776	0.0188501
6604	CAATTCCCCGTCGCGGAGCGATCACTGAGAACATCAACGGTTTTAGAGCTAGAAATAGCAAGTTAAAATAAGG	GQ67_01382	1083	770	1154	1390	4192	2884	646	1	3335	1	274	2		0.000197969	0.000780105	0.000654304	0.000109145	1.88941e-07	0.000499366	1.81023e-07	5.57117e-05	3.76746e-07		1.97839	1.72469	-0.859034	-10.0331	1.33482	-10.0949	-1.82922	-9.03747		-3.10942	0.230877
6605	CAATTCCCCGTCGCGGAGCCCCAAGCTGCTGTAAGACGTGTTTTAGAGCTAGAAATAGCAAGTTAAAATAAGG	GQ67_01382	8158	7915	9491	8998	9758	4154	7025	3610	2253	3	10584	9277		0.00155611	0.0018159	0.000942434	0.00118691	0.000682075	0.000337353	5.4307e-07	0.00215202	0.00174754		0.222746	-0.723479	-0.390737	-1.18994	-2.20561	-11.4845	0.467748	0.167381		-2.7434	0.200509
6606	CAATTCCCCGTCGCGGAGCATCAACCGTGTAAACACGAAGTTTTAGAGCTAGAAATAGCAAGTTAAAATAAGG	GQ67_01382	1792	1243	1275	1227	2	691	262	6577	2628	1	5505	2437		0.000249296	3.72188e-07	0.00015677	4.42661e-05	0.00124266	0.000393504	1.81023e-07	0.00111932	0.000459065		-9.38761	-0.669212	-2.49359	2.3175	0.658518	-10.4275	2.16669	0.880839		0.877872	0.413573
6612	CAATTCCCCGTCGCGGAGCGGCAGCGTAGGCAGACTGGAGTTTTAGAGCTAGAAATAGCAAGTTAAAATAAGG	GQ67_01384	5145	4910	4497	5784	13219	1317	3908	1694	4089	5952	3725	4378		0.000915601	0.00245997	0.000298793	0.000660274	0.000320065	0.000612267	0.00107745	0.000757395	0.000824697		1.42585	-1.61557	-0.471654	-1.51635	-0.580559	0.234832	-0.273674	-0.150855		0.351868	0.328915
6613	CAATTCCCCGTCGCGGAGCTACAAAGTCACAGGCAGCGTGTTTTAGAGCTAGAAATAGCAAGTTAAAATAAGG	GQ67_01384	5112	4060	3889	4213	10756	3788	7204	10202	2382	5511	5926	1698		0.000777739	0.00200162	0.000859398	0.00121715	0.00192757	0.000356669	0.00099762	0.00120492	0.000319857		1.36381	0.144041	0.646147	1.30943	-1.1247	0.359205	0.631578	-1.28186		-1.2198	0.0442447
6614	CAATTCCCCGTCGCGGAGCATTTCCGCCTACAAAGTCACGTTTTAGAGCTAGAAATAGCAAGTTAAAATAAGG	GQ67_01384	2427	2007	2504	2597	2248	4211	9023	8612	1126	2590	681	2038		0.000429301	0.000418339	0.000955366	0.00152448	0.00162716	0.000168602	0.000468851	0.000138466	0.000383904		-0.0373159	1.15406	1.82825	1.92229	-1.34837	0.127141	-1.63246	-0.161241		-1.97056	0.00995138
6615	CAATTCCCCGTCGCGGAGCGAACTATCGGTACACTTCAGGTTTTAGAGCTAGAAATAGCAAGTTAAAATAAGG	GQ67_01384	1908	1664	1428	1772	618	225	2516	696	1	1765	1	2299		0.0003049	0.000115006	5.10466e-05	0.000425089	0.000131503	1.49735e-07	0.000319506	2.03327e-07	0.00043307		-1.40663	-2.57845	0.479429	-1.21325	-10.9917	0.0675078	-10.5503	0.506262		-4.06234	0.147457
6616	CAATTCCCCGTCGCGGAGCACCGTCACCGACAGTAACAGGTTTTAGAGCTAGAAATAGCAAGTTAAAATAAGG	GQ67_01384	5745	5286	5447	5899	12300	2583	2807	4705	5767	8248	6137	614		0.00100749	0.00228895	0.000586015	0.000474255	0.000888965	0.000863522	0.00149308	0.00124782	0.000115661		1.18392	-0.781762	-1.08704	-0.180573	-0.222467	0.567521	0.308639	-3.1228		-0.400912	0.351182
6646	CAATTCCCCGTCGCGGAGCTTCGACATCAGACTGCTCTGGTTTTAGAGCTAGAAATAGCAAGTTAAAATAAGG	GQ67_01392	2806	1865	3337	2510	2250	6860	10167	1500	7448	4096	5383	13499		0.000473559	0.000418711	0.00155635	0.00171776	0.000283411	0.00111523	0.000741472	0.00109451	0.00254285		-0.177589	1.71655	1.85891	-0.740649	1.23572	0.646849	1.20867	2.42483		0.71471	0.195615
6647	CAATTCCCCGTCGCGGAGCCAGCATGTTATGCCAGACAGGTTTTAGAGCTAGAAATAGCAAGTTAAAATAAGG	GQ67_01392	3425	3314	2971	3273	324	5231	470	139	2765	3	6743	5		0.000584542	6.02944e-05	0.00118678	7.94086e-05	2.62627e-05	0.000414017	5.4307e-07	0.00137104	9.41865e-07		-3.27721	1.02167	-2.87994	-4.47622	-0.497615	-10.072	1.22989	-9.27757		-2.25139	0.257763
6648	CAATTCCCCGTCGCGGAGCAGCATGTTATGCCAGACAGTGTTTTAGAGCTAGAAATAGCAAGTTAAAATAAGG	GQ67_01392	865	466	839	485	473	245	338	1422	1297	1208	648	1		0.000119538	8.80224e-05	5.55841e-05	5.71066e-05	0.000268673	0.000194206	0.000218676	0.000131756	1.88373e-07		-0.441525	-1.10472	-1.06574	1.16839	0.700124	0.87133	0.140404	-9.30966		-1.53855	0.291452
6649	CAATTCCCCGTCGCGGAGCGACACGTATATATTTGAGGGGTTTTAGAGCTAGAAATAGCAAGTTAAAATAAGG	GQ67_01392	646	371	439	624	865	348	395	48	78	671	1	292		9.36492e-05	0.000160971	7.89521e-05	6.6737e-05	9.06915e-06	1.16793e-05	0.000121467	2.03327e-07	5.50049e-05		0.781463	-0.246289	-0.488779	-3.36823	-3.00331	0.375223	-8.84732	-0.767706		-2.23032	0.187019
6650	CAATTCCCCGTCGCGGAGCGTAGACACTAGGGTATGGCCGTTTTAGAGCTAGAAATAGCAAGTTAAAATAAGG	GQ67_01392	5685	4492	4600	6025	10648	922	3969	419	17038	12438	9311	16302		0.000936582	0.00198153	0.000209178	0.00067058	7.91661e-05	0.00255119	0.00225157	0.00189318	0.00307086		1.08114	-2.16268	-0.481995	-3.56445	1.44569	1.26545	1.01534	1.71316		2.64191	0.0387976
6666	CAATTCCCCGTCGCGGAGCGGTTAAGGCAAGCAGAAGCAGTTTTAGAGCTAGAAATAGCAAGTTAAAATAAGG	GQ67_01396	2543	2545	2399	2171	4098	1125	5345	3634	1119	4	1	1		0.000434838	0.000762612	0.000255233	0.000903062	0.00068661	0.000167554	7.24094e-07	2.03327e-07	1.88373e-07		0.81047	-0.768665	1.05435	0.659011	-1.37586	-9.23009	-11.0625	-11.1727		-8.64906	0.0158147
6667	CAATTCCCCGTCGCGGAGCTTGGAATGCCCTCTAGACAAGTTTTAGAGCTAGAAATAGCAAGTTAAAATAAGG	GQ67_01396	268	441	449	253	2	981	31	304	22	112	1	4511		6.35284e-05	3.72188e-07	0.000222563	5.23759e-06	5.74379e-05	3.29417e-06	2.02746e-05	2.03327e-07	0.000849751		-7.41523	1.80874	-3.60043	-0.145397	-4.26941	-1.64773	-8.28745	3.74157		-0.277679	0.467263
6668	CAATTCCCCGTCGCGGAGCTTACGAGCTAACGAAAGAAGGTTTTAGAGCTAGAAATAGCAAGTTAAAATAAGG	GQ67_01396	1207	706	685	1093	1054	2973	2550	5331	555	2	1	1		0.000166182	0.000196143	0.000674496	0.000430834	0.00100724	8.3103e-05	3.62047e-07	2.03327e-07	1.88373e-07		0.239138	2.02104	1.37437	2.59957	-0.999795	-8.84237	-9.67475	-9.78496		-8.884	0.0108178
6669	CAATTCCCCGTCGCGGAGCAGACTGTGTACTTGCCTGGAGTTTTAGAGCTAGAAATAGCAAGTTAAAATAAGG	GQ67_01396	2241	1585	1655	2219	29	49	486	943	838	611	2131	1		0.000346682	5.39672e-06	1.11168e-05	8.21119e-05	0.000178171	0.000125478	0.000110605	0.000433291	1.88373e-07		-6.00539	-4.9628	-2.07795	-0.960351	-1.46618	-1.64819	0.321722	-10.8458		0.092008	0.487561
6670	CAATTCCCCGTCGCGGAGCAAACTTGTCATCTGCCGTGAGTTTTAGAGCTAGAAATAGCAAGTTAAAATAAGG	GQ67_01396	4305	2905	2909	3405	1514	1092	2052	2444	726	1631	1977	3438		0.0006089	0.000281746	0.000247746	0.000346695	0.000461771	0.000108708	0.000295249	0.000401978	0.000647627		-1.11181	-1.29734	-0.81254	-0.399028	-2.48575	-1.04427	-0.599087	0.088957		-0.104858	0.432757
6731	CAATTCCCCGTCGCGGAGCCTTGTAGATCAAGTGACCGGGTTTTAGAGCTAGAAATAGCAAGTTAAAATAAGG	GQ67_01409	2902	2537	2282	2888	9	53	2855	257	3	1839	1	1		0.000477656	1.67484e-06	1.20243e-05	0.000482365	4.85577e-05	4.49205e-07	0.000332902	2.03327e-07	1.88373e-07		-8.1558	-5.31195	0.0141535	-3.2982	-10.0544	-0.520874	-11.198	-11.3082		-4.08239	0.122483
6732	CAATTCCCCGTCGCGGAGCGGTCACTTGATCTACAAGTGGTTTTAGAGCTAGAAATAGCAAGTTAAAATAAGG	GQ67_01409	1357	1550	1743	1842	85	2718	250	2587	1	1	430	734		0.000292294	1.5818e-05	0.000616643	4.22386e-05	0.000488789	1.49735e-07	1.81023e-07	8.74308e-05	0.000138266		-4.20778	1.07702	-2.79078	0.741794	-10.9308	-10.657	-1.7412	-1.07997		-4.80731	0.0901562
6733	CAATTCCCCGTCGCGGAGCCACTTGATCTACAAGTGTGGGTTTTAGAGCTAGAAATAGCAAGTTAAAATAAGG	GQ67_01409	1343	1023	1303	1528	10214	11626	2096	1	771	2	1125	2		0.000233988	0.00190076	0.00263763	0.000354129	1.88941e-07	0.000115446	3.62047e-07	0.000228743	3.76746e-07		3.02207	3.49474	0.597839	-10.2743	-1.01922	-9.33604	-0.0327041	-9.27863		-4.12674	0.17787
6734	CAATTCCCCGTCGCGGAGCGAGCGTCAATGACGGTAACGGTTTTAGAGCTAGAAATAGCAAGTTAAAATAAGG	GQ67_01409	2814	3107	3302	3324	3360	1360	3473	3002	3	518	1	3		0.000564912	0.000625275	0.000308548	0.000586779	0.0005672	4.49205e-07	9.37702e-05	2.03327e-07	5.65119e-07		0.146466	-0.872529	0.0547914	0.00583074	-10.2964	-2.59082	-11.44	-9.96525		-8.40677	0.0121699
6735	CAATTCCCCGTCGCGGAGCGTTCGAGGCTGGTATCTCCAGTTTTAGAGCTAGAAATAGCAAGTTAAAATAAGG	GQ67_01409	3295	2517	3583	3646	6770	3042	1627	5742	2096	470	2	3		0.000587153	0.00125986	0.00069015	0.000274889	0.0010849	0.000313845	8.5081e-05	4.06655e-07	5.65119e-07		1.10145	0.233172	-1.09489	0.885748	-0.903687	-2.78683	-10.4957	-10.021		-6.33317	0.0398442
6736	CAATTCCCCGTCGCGGAGCTGTCTGTAGATGGTCGAGCGGTTTTAGAGCTAGAAATAGCAAGTTAAAATAAGG	GQ67_01410	1895	1667	2037	2465	3772	2035	1480	1572	3974	1	3461	4078		0.000363071	0.000701946	0.000461688	0.000250053	0.000297015	0.000595047	1.81023e-07	0.000703716	0.000768185		0.951109	0.346668	-0.538019	-0.289717	0.712753	-10.9699	0.954743	1.0812		-2.1728	0.259479
6737	CAATTCCCCGTCGCGGAGCGGAAGAAGTAGAAAGAGTACGTTTTAGAGCTAGAAATAGCAAGTTAAAATAAGG	GQ67_01410	792	960	971	1777	1507	37	243	2	1	1	1	1643		0.000202606	0.000280443	8.39433e-06	4.10559e-05	3.77881e-07	1.49735e-07	1.81023e-07	2.03327e-07	0.000309497		0.469029	-4.59312	-2.30302	-9.06653	-10.4021	-10.1283	-9.96066	0.611245		-3.59653	0.164768
6738	CAATTCCCCGTCGCGGAGCGTTCCATGGTCAAGTATAGGGTTTTAGAGCTAGAAATAGCAAGTTAAAATAAGG	GQ67_01410	370	325	135	279	89	470	1500	1	1	1	1	1		4.99312e-05	1.65623e-05	0.000106631	0.000253432	1.88941e-07	1.49735e-07	1.81023e-07	2.03327e-07	1.88373e-07		-1.59204	1.09461	2.34358	-8.04587	-8.38139	-8.10762	-7.93999	-8.05021		-6.56987	0.0328401
6739	CAATTCCCCGTCGCGGAGCAGGGTTCCATGGTCAAGTATGTTTTAGAGCTAGAAATAGCAAGTTAAAATAAGG	GQ67_01410	458	389	771	476	282	2	1	1641	1	268	1	755		9.42795e-05	5.24785e-05	4.53748e-07	1.68954e-07	0.000310051	1.49735e-07	4.85143e-05	2.03327e-07	0.000142222		-0.845219	-7.69891	-9.12417	1.71749	-9.29839	-0.958535	-8.857	0.593125		-0.642497	0.433671
6740	CAATTCCCCGTCGCGGAGCTCCAGATTTCAAGTACAAGGGTTTTAGAGCTAGAAATAGCAAGTTAAAATAAGG	GQ67_01410	192	130	86	128	1	104	724	406	1	1	496	1		2.41327e-05	1.86094e-07	2.35949e-05	0.000122323	7.67099e-05	1.49735e-07	1.81023e-07	0.00010085	1.88373e-07		-7.01881	-0.0325146	2.34164	1.66842	-7.33243	-7.05867	2.06316	-7.00125		-4.07198	0.121596
6751	CAATTCCCCGTCGCGGAGCAACAAAGTGTACGCAAACAGGTTTTAGAGCTAGAAATAGCAAGTTAAAATAAGG	GQ67_01413	4371	3206	3431	3832	6641	670	9680	6970	4	814	2	669		0.000668151	0.00123585	0.000152005	0.00163548	0.00131692	5.9894e-07	0.000147353	4.06655e-07	0.000126022		0.887256	-2.13605	1.29147	0.978917	-10.1235	-2.1809	-10.6822	-2.4065		-6.60367	0.0304863
6752	CAATTCCCCGTCGCGGAGCTGTTCCGACGATAGTAAGCTGTTTTAGAGCTAGAAATAGCAAGTTAAAATAAGG	GQ67_01413	1235	772	810	1013	1129	335	732	1005	1	1	1	1		0.000172441	0.0002101	7.60027e-05	0.000123675	0.000189885	1.49735e-07	1.81023e-07	2.03327e-07	1.88373e-07		0.284976	-1.18198	-0.479549	0.139028	-10.1695	-9.89571	-9.72808	-9.83829		-9.59851	1.71862e-05
6753	CAATTCCCCGTCGCGGAGCTGATGACGGATACTTTGAAGGTTTTAGAGCTAGAAATAGCAAGTTAAAATAAGG	GQ67_01413	1577	976	1276	1315	760	633	101	241	1	1	1065	1		0.000231602	0.000141431	0.000143611	1.70644e-05	4.55347e-05	1.49735e-07	1.81023e-07	0.000216544	1.88373e-07		-0.711544	-0.689478	-3.76258	-2.34661	-10.595	-10.3213	-0.0969873	-10.2638		-5.94172	0.0503388
6754	CAATTCCCCGTCGCGGAGCTTGGAGCCATATGATGTCGAGTTTTAGAGCTAGAAATAGCAAGTTAAAATAAGG	GQ67_01413	2087	1237	1608	2018	366	2361	873	2137	1	165	1	2		0.000312914	6.81103e-05	0.000535649	0.000147497	0.000403766	1.49735e-07	2.98689e-05	2.03327e-07	3.76746e-07		-2.19982	0.77552	-1.08508	0.367751	-11.0291	-3.38905	-10.5877	-9.69796		-8.14057	0.00702729
6755	CAATTCCCCGTCGCGGAGCGCTGCAGCTGGATACGACCGGTTTTAGAGCTAGAAATAGCAAGTTAAAATAAGG	GQ67_01413	7633	7718	6946	10073	3128	3517	6353	2675	6	3	1	1219		0.00145742	0.000582101	0.000797915	0.00107337	0.000505416	8.9841e-07	5.4307e-07	2.03327e-07	0.000229627		-1.32407	-0.869105	-0.441268	-1.52787	-10.6638	-11.39	-12.8073	-2.66605		-8.3412	0.0172935
7294	CAATTCCCCGTCGCGGAGCATGGGTAACACCGCAACCGAGTTTTAGAGCTAGAAATAGCAAGTTAAAATAAGG	GQ67_01524	5984	5642	5645	5971	8929	5841	2713	6921	2206	839	2784	1269		0.00104644	0.00166163	0.00132517	0.000458374	0.00130766	0.000330316	0.000151879	0.000566064	0.000239045		0.667111	0.340688	-1.19089	0.321496	-1.66357	-2.7845	-0.886453	-2.13013		-1.90076	0.00826941
7295	CAATTCCCCGTCGCGGAGCCAACAGGAGTCAAGGAACCAGTTTTAGAGCTAGAAATAGCAAGTTAAAATAAGG	GQ67_01524	4514	6769	4840	6192	13395	1951	5482	4564	8	4514	2550	7023		0.0010047	0.00249273	0.000442631	0.000926208	0.000862325	1.19788e-06	0.00081714	0.000518485	0.00132294		1.31096	-1.18259	-0.11736	-0.220466	-9.71207	-0.298114	-0.954395	0.396983		-2.58953	0.179135
7296	CAATTCCCCGTCGCGGAGCGAGCCAGCTGTGTACAACAAGTTTTAGAGCTAGAAATAGCAAGTTAAAATAAGG	GQ67_01524	1700	1427	1514	2183	1	410	2137	2057	2	1	785	1		0.000307241	1.86094e-07	9.30183e-05	0.000361056	0.000388651	2.9947e-07	1.81023e-07	0.000159612	1.88373e-07		-10.6891	-1.72379	0.232849	0.339101	-10.0027	-10.729	-0.944803	-10.6716		-5.12678	0.0992619
7297	CAATTCCCCGTCGCGGAGCAAGACATTCATCGATGCTCTGTTTTAGAGCTAGAAATAGCAAGTTAAAATAAGG	GQ67_01524	330	228	48	363	68	1	59	107	1	1	320	1		4.36279e-05	1.26544e-05	2.26874e-07	9.96831e-06	2.02166e-05	1.49735e-07	1.81023e-07	6.50648e-05	1.88373e-07		-1.78562	-7.58722	-2.12983	-1.10971	-8.1867	-7.91293	0.576625	-7.85552		-2.69154	0.173416
7298	CAATTCCCCGTCGCGGAGCTAATACGGGTAGCCTCCAGAGTTTTAGAGCTAGAAATAGCAAGTTAAAATAAGG	GQ67_01524	2987	2346	2602	2604	4530	1156	1662	5376	7	1	2	1		0.000474504	0.000843005	0.000262266	0.000280802	0.00101574	1.04815e-06	1.81023e-07	4.06655e-07	1.88373e-07		0.82912	-0.85539	-0.756866	1.09804	-8.82244	-11.356	-10.1884	-11.2986		-10.4951	6.4577e-06
7314	CAATTCCCCGTCGCGGAGCCGAAGTTGATGCCAGCAGCGGTTTTAGAGCTAGAAATAGCAAGTTAAAATAAGG	GQ67_01529	14113	11356	11690	14436	4914	6690	1904	4455	3925	6761	2845	7172		0.002323	0.000914465	0.00151779	0.000321689	0.00084173	0.00058771	0.0012239	0.000578467	0.00135101		-1.34499	-0.614018	-2.85225	-1.46456	-1.98281	-0.924501	-2.00568	-0.781946		0.145217	0.404557
7315	CAATTCCCCGTCGCGGAGCAGGATGTCCGTATTCAAAGAGTTTTAGAGCTAGAAATAGCAAGTTAAAATAAGG	GQ67_01529	1306	1159	790	1124	2137	3	555	798	1	2	433	145		0.000197159	0.000397682	6.80621e-07	9.37697e-05	0.000150775	1.49735e-07	3.62047e-07	8.80408e-05	2.73141e-05		1.01226	-8.17829	-1.07216	-0.386963	-10.3627	-9.08896	-1.16311	-2.85164		-3.71032	0.135713
7316	CAATTCCCCGTCGCGGAGCGGAGAACCGATGACTCTGGTGTTTTAGAGCTAGAAATAGCAAGTTAAAATAAGG	GQ67_01529	5636	4270	4447	6079	807	3066	1694	1007	14077	6445	6830	13935		0.000919923	0.000150178	0.000695595	0.000286209	0.000190263	0.00210782	0.0011667	0.00138873	0.00262498		-2.61484	-0.403266	-1.68445	-2.27352	1.19617	0.342843	0.594177	1.51272		2.65549	0.00296324
7317	CAATTCCCCGTCGCGGAGCTATGTAATGTGTCGAGGACAGTTTTAGAGCTAGAAATAGCAAGTTAAAATAAGG	GQ67_01529	1267	1109	1131	1598	540	1114	1719	2587	8078	6675	2170	1946		0.000229846	0.000100491	0.000252737	0.000290433	0.000488789	0.00120956	0.00120833	0.000441221	0.000366574		-1.1936	0.136973	0.337538	1.08855	2.39574	2.39428	0.940834	0.673438		1.50871	0.0315196
7318	CAATTCCCCGTCGCGGAGCTTAACTCCTCCTACTCCTGGGTTTTAGAGCTAGAAATAGCAAGTTAAAATAAGG	GQ67_01529	552	189	170	329	7	19	3	1586	466	2327	104	307		5.58293e-05	1.30266e-06	4.3106e-06	5.06863e-07	0.00029966	6.97765e-05	0.000421242	2.11461e-05	5.78305e-05		-5.42149	-3.69506	-6.78328	2.42423	0.321719	2.91555	-1.40063	0.0508079		3.84076	0.0783145
7344	CAATTCCCCGTCGCGGAGCAGTTATTGTAACTGCTGACAGTTTTAGAGCTAGAAATAGCAAGTTAAAATAAGG	GQ67_01535	354	460	561	412	392	536	2230	2173	1	1	20	204		8.04573e-05	7.29488e-05	0.000121604	0.000376768	0.000410568	1.49735e-07	1.81023e-07	4.06655e-06	3.84281e-05		-0.141339	0.5959	2.22738	2.35133	-9.06967	-8.7959	-4.30635	-1.06606		-7.06781	0.0146737
7345	CAATTCCCCGTCGCGGAGCTGAGAACTTCCTTGGCACAAGTTTTAGAGCTAGAAATAGCAAGTTAAAATAAGG	GQ67_01535	730	961	523	1160	594	305	68	36	1759	976	103	5922		0.00015191	0.00011054	6.91965e-05	1.14889e-05	6.80186e-06	0.000263384	0.000176679	2.09427e-05	0.00111555		-0.45865	-1.13444	-3.7249	-4.48114	0.793953	0.217915	-2.85869	2.87646		2.70719	0.0651129
7346	CAATTCCCCGTCGCGGAGCTGTGCTGAACCATTGTGCCAGTTTTAGAGCTAGAAATAGCAAGTTAAAATAAGG	GQ67_01535	2562	2146	2870	2550	4156	928	3017	389	13158	6063	2876	5708		0.000456	0.000773406	0.000210539	0.000509736	7.34979e-05	0.00197021	0.00109755	0.00058477	0.00107523		0.762193	-1.11495	0.160717	-2.63326	2.11125	1.26718	0.358836	1.23755		1.95002	0.0374177
7347	CAATTCCCCGTCGCGGAGCAACGTGCTTTAATGATTGCAGTTTTAGAGCTAGAAATAGCAAGTTAAAATAAGG	GQ67_01535	813	751	825	619	209	3	137	3775	1	166	1	611		0.000135431	3.88936e-05	6.80621e-07	2.31468e-05	0.000713251	1.49735e-07	3.00499e-05	2.03327e-07	0.000115096		-1.79995	-7.63649	-2.54868	2.39685	-9.82093	-2.17213	-9.37954	-0.234723		-3.00476	0.192897
7348	CAATTCCCCGTCGCGGAGCGGAAACAGATCAGTGAGCCAGTTTTAGAGCTAGAAATAGCAAGTTAAAATAAGG	GQ67_01535	2433	1994	3263	3451	2673	1637	8132	1130	19351	14542	15290	13361		0.000501609	0.000497429	0.000371392	0.00137394	0.000213503	0.00289752	0.00263244	0.00310888	0.00251685		-0.012072	-0.433618	1.45368	-1.23231	2.53019	2.39177	2.63176	2.32699		2.52625	0.00991292
7424	CAATTCCCCGTCGCGGAGCGAGAGGACCAAGAAGAGGTGGTTTTAGAGCTAGAAATAGCAAGTTAAAATAAGG	GQ67_01551	2730	2758	2961	2278	148	2922	3779	3556	2	1	1	1		0.000482969	2.75419e-05	0.000662925	0.000638479	0.000671873	2.9947e-07	1.81023e-07	2.03327e-07	1.88373e-07		-4.13223	0.456916	0.402709	0.476258	-10.6553	-11.3815	-11.2139	-11.3241		-10.4446	0.00121389
7425	CAATTCCCCGTCGCGGAGCCGGTAAGATCACCTCCATCGGTTTTAGAGCTAGAAATAGCAAGTTAAAATAAGG	GQ67_01551	9796	9359	7794	10921	14101	4336	7507	2979	2362	1403	957	1775		0.00170505	0.00262411	0.000983725	0.00126834	0.000562854	0.000353674	0.000253976	0.000194584	0.000334362		0.622017	-0.793484	-0.426868	-1.59898	-2.26932	-2.74705	-3.13134	-2.35033		-2.07518	0.00693624
7426	CAATTCCCCGTCGCGGAGCGGTGACTCCAACGGTCACGTGTTTTAGAGCTAGAAATAGCAAGTTAAAATAAGG	GQ67_01551	14879	12137	10441	13430	16103	20722	15978	20034	17800	16171	1556	14177		0.00229112	0.00299667	0.00470128	0.00269955	0.00378524	0.00266528	0.00292733	0.000316378	0.00267056		0.387307	1.037	0.236669	0.724331	0.218237	0.353533	-2.85633	0.221093		-1.11219	0.125496
7427	CAATTCCCCGTCGCGGAGCTTTGGGTATCAAGACTGCCAGTTTTAGAGCTAGAAATAGCAAGTTAAAATAAGG	GQ67_01551	260	305	253	296	1	133	1	395	1	126	1	1		5.01564e-05	1.86094e-07	3.01742e-05	1.68954e-07	7.46315e-05	1.49735e-07	2.2809e-05	2.03327e-07	1.88373e-07		-8.07426	-0.733116	-8.21365	0.573353	-8.38788	-1.13683	-7.94648	-8.0567		-2.27005	0.234735
7428	CAATTCCCCGTCGCGGAGCCAGCTTAGCGATGATGATAGGTTTTAGAGCTAGAAATAGCAAGTTAAAATAAGG	GQ67_01551	2621	2132	2349	3220	1165	976	979	3432	1	1	1	3		0.000464734	0.000216799	0.000221429	0.000165406	0.000648444	1.49735e-07	1.81023e-07	2.03327e-07	5.65119e-07		-1.10005	-1.06956	-1.49039	0.480576	-11.5998	-11.326	-11.1584	-9.68363		-10.1471	1.53324e-06
7444	CAATTCCCCGTCGCGGAGCGGTGAGCTCGGTGACAACATGTTTTAGAGCTAGAAATAGCAAGTTAAAATAAGG	GQ67_01556	8339	6182	6933	7708	5354	2749	2903	7384	1862	2138	6902	2777		0.00131298	0.000996346	0.000623676	0.000490475	0.00139514	0.000278807	0.000387028	0.00140337	0.000523112		-0.398126	-1.07398	-1.42059	0.0875621	-2.23551	-1.76233	0.0960467	-1.32765		-0.606079	0.180601
7445	CAATTCCCCGTCGCGGAGCTGGGCAGTAAGTGGTGAGCTGTTTTAGAGCTAGAAATAGCAAGTTAAAATAAGG	GQ67_01556	3886	3856	3801	4271	3551	2189	780	1160	67	775	31	1		0.000712004	0.000660819	0.000496627	0.000131784	0.000219171	1.00322e-05	0.000140293	6.30315e-06	1.88373e-07		-0.10763	-0.519724	-2.4337	-1.69983	-6.14917	-2.34344	-6.81967	-11.8841		-5.60887	0.0300519
7446	CAATTCCCCGTCGCGGAGCACAGTCAGTGATGGTCAAAGGTTTTAGAGCTAGAAATAGCAAGTTAAAATAAGG	GQ67_01556	3910	3163	2463	3575	163	1672	1367	626	1	2100	1	3		0.000590305	3.03333e-05	0.000379333	0.000230961	0.000118277	1.49735e-07	0.000380149	2.03327e-07	5.65119e-07		-4.28249	-0.637996	-1.35381	-2.31929	-11.9448	-0.634895	-11.5034	-10.0287		-6.37957	0.0460814
7447	CAATTCCCCGTCGCGGAGCGGTGCAAGGACAGTCAGTGAGTTTTAGAGCTAGAAATAGCAAGTTAAAATAAGG	GQ67_01556	6723	5146	5966	7731	11300	2366	6339	1170	1685	7	944	1459		0.00115107	0.00210286	0.000536783	0.001071	0.00022106	0.000252304	1.26716e-06	0.000191941	0.000274836		0.869371	-1.10057	-0.10402	-2.38047	-2.18975	-9.82716	-2.58425	-2.06634		-3.48795	0.0810602
7448	CAATTCCCCGTCGCGGAGCGTTTCTACCATCTCTCACGGGTTTTAGAGCTAGAAATAGCAAGTTAAAATAAGG	GQ67_01556	2034	1744	1677	1598	2870	6418	136	1062	1	1	819	564		0.000317552	0.000534089	0.00145608	2.29778e-05	0.000200655	1.49735e-07	1.81023e-07	0.000166525	0.000106242		0.750089	2.19702	-3.78868	-0.662276	-11.0504	-10.7766	-0.931252	-1.57963		-5.7085	0.0665214
7454	CAATTCCCCGTCGCGGAGCGGTGTACATGGACAAGAAAGGTTTTAGAGCTAGAAATAGCAAGTTAAAATAAGG	GQ67_01558	2344	2208	2608	2449	7531	6715	3805	5436	795	5	510	1421		0.000432632	0.00140147	0.00152346	0.000642872	0.00102708	0.000119039	9.05117e-07	0.000103697	0.000267678		1.69573	1.81614	0.57139	1.24734	-1.8617	-8.90082	-2.06077	-0.692642		-4.71163	0.0421013
7455	CAATTCCCCGTCGCGGAGCTGCACCGATGTCGCATGCGTGTTTTAGAGCTAGAAATAGCAAGTTAAAATAAGG	GQ67_01558	12975	10871	12340	12934	6603	7043	12684	7702	11661	5017	702	6853		0.00221156	0.00122878	0.00159787	0.00214302	0.00145522	0.00174606	0.000908195	0.000142736	0.00129092		-0.847842	-0.468914	-0.0454213	-0.603828	-0.340962	-1.28399	-3.95365	-0.776665		-1.09732	0.135361
7456	CAATTCCCCGTCGCGGAGCTGACAATTCAATACAGGACCGTTTTAGAGCTAGAAATAGCAAGTTAAAATAAGG	GQ67_01558	132	319	510	305	1	113	346	171	1	1	1	1		5.69999e-05	1.86094e-07	2.56367e-05	5.84582e-05	3.23088e-05	1.49735e-07	1.81023e-07	2.03327e-07	1.88373e-07		-8.25879	-1.15275	0.0364461	-0.819032	-8.5724	-8.29864	-8.13101	-8.24122		-5.76229	0.0287085
7457	CAATTCCCCGTCGCGGAGCTATCCCATAAAGTGTTGTGGGTTTTAGAGCTAGAAATAGCAAGTTAAAATAAGG	GQ67_01558	476	61	140	272	1	418	1	1	1	1	1	689		4.27274e-05	1.86094e-07	9.48332e-05	1.68954e-07	1.88941e-07	1.49735e-07	1.81023e-07	2.03327e-07	0.000129789		-7.84299	1.15023	-7.98238	-7.82109	-8.15661	-7.88284	-7.71521	1.60293		0.0861251	0.48996
7458	CAATTCCCCGTCGCGGAGCTGGTATCCCATAAAGTGTTGGTTTTAGAGCTAGAAATAGCAAGTTAAAATAAGG	GQ67_01558	865	1085	699	772	224	436	1298	551	1458	1	1	2		0.000154026	4.1685e-05	9.8917e-05	0.000219303	0.000104106	0.000218314	1.81023e-07	2.03327e-07	3.76746e-07		-1.88557	-0.638883	0.509752	-0.565117	0.50323	-9.73278	-9.56515	-8.67536		-6.22256	0.0418128
7489	CAATTCCCCGTCGCGGAGCGGTCTACATTCTACTTGCTGGTTTTAGAGCTAGAAATAGCAAGTTAAAATAAGG	GQ67_01566	2866	2650	2650	2470	5467	5094	4956	3106	4569	3711	4064	5426		0.000478872	0.00101737	0.0011557	0.000837338	0.000586849	0.00068414	0.000671778	0.000826323	0.00102211		1.08714	1.27105	0.806172	0.293351	0.514652	0.488346	0.787067	1.09384		-0.143452	0.299015
7490	CAATTCCCCGTCGCGGAGCATGTATCCTAAAGCAGACTTGTTTTAGAGCTAGAAATAGCAAGTTAAAATAAGG	GQ67_01566	223	383	280	479	2852	913	1	2383	596	1	2	1		6.14573e-05	0.00053074	0.000207136	1.68954e-07	0.000450245	8.92421e-05	1.81023e-07	4.06655e-07	1.88373e-07		3.11035	1.75292	-8.50681	2.87306	0.53814	-8.40726	-7.23964	-8.34985		-5.67203	0.0807289
7491	CAATTCCCCGTCGCGGAGCTATCCTAAAGCAGACTTTGGGTTTTAGAGCTAGAAATAGCAAGTTAAAATAAGG	GQ67_01566	578	763	545	636	104	1868	1	376	6184	2287	1933	1522		0.00011355	1.93538e-05	0.0004238	1.68954e-07	7.10416e-05	0.000925962	0.000414001	0.000393032	0.000286704		-2.55264	1.90006	-9.39247	-0.676586	3.02763	1.86631	1.79132	1.33624		4.68578	0.0735047
7492	CAATTCCCCGTCGCGGAGCAGTGCCCAACCTTCTTCAGAGTTTTAGAGCTAGAAATAGCAAGTTAAAATAAGG	GQ67_01566	3390	3237	3849	4755	6236	669	8036	8392	359	3683	3441	1252		0.000685755	0.00116048	0.000151779	0.00135772	0.00158559	5.37549e-05	0.000666709	0.00069965	0.000235843		0.758957	-2.17573	0.985418	1.20925	-3.67323	-0.0406358	0.0289391	-1.53987		-1.50067	0.124958
7493	CAATTCCCCGTCGCGGAGCTAGCCAAATCCATACAGGACGTTTTAGAGCTAGAAATAGCAAGTTAAAATAAGG	GQ67_01566	1467	1729	912	1734	232	4073	5491	3529	2076	3152	1239	9977		0.000263028	4.31738e-05	0.000924057	0.000927729	0.000666771	0.00031085	0.000570586	0.000251923	0.0018794		-2.60699	1.81276	1.81849	1.34197	0.241001	1.11723	-0.0622362	2.83698		0.441685	0.369616
7534	CAATTCCCCGTCGCGGAGCACGTTGCGAAGACAGACCGCGTTTTAGAGCTAGAAATAGCAAGTTAAAATAAGG	GQ67_01575	15328	12490	11388	14574	19488	20333	9175	6560	65145	53049	20941	35409		0.00242137	0.0036266	0.00461302	0.00155016	0.00123945	0.00975449	0.00960311	0.00425788	0.0066701		0.582791	0.929888	-0.64341	-0.966125	2.01024	1.98768	0.814311	1.46188		1.59274	0.0160985
7535	CAATTCCCCGTCGCGGAGCGACGGCTTTACGCTCGTAAGGTTTTAGAGCTAGAAATAGCAAGTTAAAATAAGG	GQ67_01575	36	44	43	75	8	1	34	1	1	1	1	1		8.91468e-06	1.48875e-06	2.26874e-07	5.74445e-06	1.88941e-07	1.49735e-07	1.81023e-07	2.03327e-07	1.88373e-07		-2.58208	-5.29622	-0.634014	-5.56018	-5.8957	-5.62194	-5.45431	-5.56452		-2.11599	0.0844827
7536	CAATTCCCCGTCGCGGAGCTAGGGAAAGCTGCTTAGCGAGTTTTAGAGCTAGAAATAGCAAGTTAAAATAAGG	GQ67_01575	2521	2106	2722	3643	339	1909	1696	1254	3586	2200	127	4529		0.0004949	6.30858e-05	0.000433102	0.000286547	0.000236931	0.00053695	0.000398252	2.58226e-05	0.000853142		-2.97175	-0.19243	-0.788366	-1.06267	0.117651	-0.313457	-4.26043	0.785648		0.336156	0.40259
7537	CAATTCCCCGTCGCGGAGCCAAGGGAATCCGTGACATCGGTTTTAGAGCTAGAAATAGCAAGTTAAAATAAGG	GQ67_01575	4943	3522	4476	3404	3712	225	7337	214	3214	3770	5497	7		0.000735912	0.00069078	5.10466e-05	0.00123962	4.04333e-05	0.000481249	0.000682458	0.00111769	1.31861e-06		-0.0913058	-3.84965	0.752292	-4.18592	-0.61275	-0.108791	0.602917	-9.12437		-0.467104	0.432808
7538	CAATTCCCCGTCGCGGAGCACGGTCTCTAGAAGGCTGGAGTTTTAGAGCTAGAAATAGCAAGTTAAAATAAGG	GQ67_01575	2407	2420	1820	2292	199	358	1682	540	8163	2240	1106	2786		0.000402466	3.70327e-05	8.12208e-05	0.000284181	0.000102028	0.00122229	0.000405493	0.00022488	0.000524807		-3.442	-2.30895	-0.502056	-1.9799	1.60264	0.0108069	-0.839712	0.382919		2.34739	0.0129299
7554	CAATTCCCCGTCGCGGAGCTTAATTTGCCTAGGAATGGTGTTTTAGAGCTAGAAATAGCAAGTTAAAATAAGG	GQ67_01580	283	176	274	337	155	1	498	2587	1171	2107	734	167		4.81753e-05	2.88445e-05	2.26874e-07	8.41393e-05	0.000488789	0.00017534	0.000381416	0.000149242	3.14583e-05		-0.739996	-7.73026	0.804486	3.34285	1.86379	2.985	1.63129	-0.614853		2.54704	0.184867
7555	CAATTCCCCGTCGCGGAGCAGATCCATCTGCACTTGCTGGTTTTAGAGCTAGAAATAGCAAGTTAAAATAAGG	GQ67_01580	4497	3099	4707	4642	2560	407	1586	4007	5264	4854	3336	5396		0.000762926	0.0004764	9.23376e-05	0.000267962	0.000757085	0.000788205	0.000878688	0.0006783	0.00101646		-0.679369	-3.04655	-1.50952	-0.0110879	0.0470289	0.203808	-0.169618	0.41394		1.43542	0.0570652
7556	CAATTCCCCGTCGCGGAGCCGATATTGGCGTTGACAGCAGTTTTAGAGCTAGAAATAGCAAGTTAAAATAAGG	GQ67_01580	6788	5668	5947	5172	11899	9894	6888	17029	4445	843	7783	18973		0.00106143	0.00221433	0.00224469	0.00116376	0.00321747	0.000665572	0.000152603	0.0015825	0.003574		1.06086	1.0805	0.132779	1.59991	-0.673345	-2.79816	0.57619	1.75153		-1.25446	0.146559
7557	CAATTCCCCGTCGCGGAGCTTTGCGGGATCAATATCACCGTTTTAGAGCTAGAAATAGCAAGTTAAAATAAGG	GQ67_01580	740	788	675	913	1007	3	763	4128	1085	1	1853	210		0.000140294	0.000187396	6.80621e-07	0.000128912	0.000779947	0.000162463	1.81023e-07	0.000376766	3.95583e-05		0.417643	-7.68738	-0.122061	2.47493	0.211657	-9.59806	1.42522	-1.8264		-1.21768	0.363593
7558	CAATTCCCCGTCGCGGAGCAGCACGGAGACTATAGCGCCGTTTTAGAGCTAGAAATAGCAAGTTAAAATAAGG	GQ67_01580	12635	10954	10591	11886	4194	1151	2484	1954	13982	5521	4968	8076		0.00207406	0.000780477	0.000261132	0.000419683	0.00036919	0.0020936	0.000999431	0.00101013	0.0015213		-1.41003	-2.98961	-2.30509	-2.49002	0.0135255	-1.05328	-1.03792	-0.447152		1.66748	0.00405296
7579	CAATTCCCCGTCGCGGAGCTTCAGGTGGTAAATGTTCCGGTTTTAGAGCTAGAAATAGCAAGTTAAAATAAGG	GQ67_01585	185	272	156	127	2	1	1	1	1	378	1	1		3.33175e-05	3.72188e-07	2.26874e-07	1.68954e-07	1.88941e-07	1.49735e-07	6.84269e-05	2.03327e-07	1.88373e-07		-6.48411	-7.19825	-7.6235	-7.4622	-7.79772	1.03828	-7.35633	-7.46654		1.79644	0.232683
7580	CAATTCCCCGTCGCGGAGCTAGATGAGGATAATTCCCAGGTTTTAGAGCTAGAAATAGCAAGTTAAAATAAGG	GQ67_01585	540	682	272	356	527	1	1	1456	1249	1	1	1		8.32938e-05	9.80714e-05	2.26874e-07	1.68954e-07	0.000275097	0.000187019	1.81023e-07	2.03327e-07	1.88373e-07		0.235625	-8.52017	-8.94543	1.72366	1.16691	-8.84589	-8.67826	-8.78847		-2.40985	0.272792
7581	CAATTCCCCGTCGCGGAGCCCAAGTATGCAGAATCAGGAGTTTTAGAGCTAGAAATAGCAAGTTAAAATAAGG	GQ67_01585	2499	2469	2567	2991	842	1762	1	517	2112	1	3	1		0.000473919	0.000156691	0.000399752	1.68954e-07	9.76823e-05	0.00031624	1.81023e-07	6.09982e-07	1.88373e-07		-1.59672	-0.245537	-11.4538	-2.27847	-0.583618	-11.3542	-9.60166	-11.2968		-4.31546	0.139532
7582	CAATTCCCCGTCGCGGAGCTCTCTTCCGAAATCCAACGTGTTTTAGAGCTAGAAATAGCAAGTTAAAATAAGG	GQ67_01585	1459	1742	1419	2300	593	3980	3881	967	1323	1	398	1		0.000311564	0.000110354	0.000902958	0.000655712	0.000182706	0.0001981	1.81023e-07	8.09243e-05	1.88373e-07		-1.49739	1.53513	1.07354	-0.770007	-0.653302	-10.7491	-1.94488	-10.6917		-6.09508	0.0544536
7583	CAATTCCCCGTCGCGGAGCACTCATTTGATACGAGCCGTGTTTTAGAGCTAGAAATAGCAAGTTAAAATAAGG	GQ67_01585	1683	1140	1723	1314	107	855	2901	479	29	1051	1	455		0.000263839	1.9912e-05	0.000193977	0.000490137	9.05025e-05	4.34232e-06	0.000190256	2.03327e-07	8.57097e-05		-3.72794	-0.443769	0.893529	-1.54363	-5.92505	-0.471716	-10.3416	-1.62212		-3.38468	0.118947
7584	CAATTCCCCGTCGCGGAGCAAGGGACTGTCTGCAAAGGGGTTTTAGAGCTAGAAATAGCAAGTTAAAATAAGG	GQ67_01586	2956	2608	2955	3214	2985	2101	420	5660	2062	177	1782	935		0.000528263	0.00055549	0.000476662	7.09609e-05	0.0010694	0.000308754	3.20412e-05	0.00036233	0.000176129		0.0725059	-0.148289	-2.89616	1.01748	-0.774799	-4.04326	-0.543953	-1.58462		-1.24804	0.161979
7585	CAATTCCCCGTCGCGGAGCGGTAGTCCATGACCCAGACAGTTTTAGAGCTAGAAATAGCAAGTTAAAATAAGG	GQ67_01586	3327	2975	2739	3403	1375	1167	544	654	2964	1694	1366	429		0.000560274	0.000255879	0.000264762	9.19112e-05	0.000123567	0.000443815	0.000306654	0.000277745	8.0812e-05		-1.13067	-1.08144	-2.60782	-2.18084	-0.336176	-0.869523	-1.01237	-2.79349		0.497302	0.240116
7586	CAATTCCCCGTCGCGGAGCAACGAGGACAACTCTCAGGTGTTTTAGAGCTAGAAATAGCAAGTTAAAATAAGG	GQ67_01586	1058	598	1033	1313	5	1324	1701	211	1	2018	1	441		0.000180185	9.30469e-07	0.000300381	0.000287392	3.98665e-05	1.49735e-07	0.000365305	2.03327e-07	8.30725e-05		-7.5973	0.737317	0.673541	-2.17623	-10.2328	1.01963	-9.79146	-1.11703		-2.93976	0.219201
7587	CAATTCCCCGTCGCGGAGCGGCCTCCCAACAGGTGAACGGTTTTAGAGCTAGAAATAGCAAGTTAAAATAAGG	GQ67_01586	1220	1388	1050	1583	590	83	111	538	1	2189	578	4		0.000235969	0.000109795	1.88305e-05	1.87539e-05	0.00010165	1.49735e-07	0.00039626	0.000117523	7.53492e-07		-1.10378	-3.64745	-3.65333	-1.21499	-10.622	0.747851	-1.00565	-8.29079		-2.38775	0.228432
7588	CAATTCCCCGTCGCGGAGCCCAAAGGAATGAGAACTACGGTTTTAGAGCTAGAAATAGCAAGTTAAAATAAGG	GQ67_01586	2159	1137	1442	1935	1041	577	366	363	297	1531	2183	4661		0.000300443	0.000193724	0.000130906	6.18373e-05	6.85854e-05	4.44713e-05	0.000277147	0.000443864	0.000878007		-0.63309	-1.19856	-2.28054	-2.13112	-2.75614	-0.11644	0.563027	1.54714		1.37022	0.120932
7589	CAATTCCCCGTCGCGGAGCTATGCACAATCTTGTAACGTGTTTTAGAGCTAGAAATAGCAAGTTAAAATAAGG	GQ67_01587	510	242	374	155	5	1	1	1	1	2602	1	1922		5.76753e-05	9.30469e-07	2.26874e-07	1.68954e-07	1.88941e-07	1.49735e-07	0.000471023	2.03327e-07	0.000362053		-5.95385	-7.98992	-8.41518	-8.25388	-8.5894	3.02977	-8.148	2.65018		4.88884	0.114289
7590	CAATTCCCCGTCGCGGAGCAATTGACTTGACTCACTCGGGTTTTAGAGCTAGAAATAGCAAGTTAAAATAAGG	GQ67_01587	2031	1744	2092	2163	3426	1530	1913	4625	1557	2843	2854	2397		0.00036154	0.000637557	0.000347117	0.00032321	0.00087385	0.000233138	0.00051465	0.000580297	0.00045153		0.8184	-0.0587335	-0.161684	1.27323	-0.632974	0.509436	0.682635	0.320667		-0.247862	0.30291
7591	CAATTCCCCGTCGCGGAGCTGCTGGGCCAGTTTCAATTGGTTTTAGAGCTAGAAATAGCAAGTTAAAATAAGG	GQ67_01587	4420	3539	4865	4257	1396	3532	2524	2934	1098	1	2778	4302		0.000769049	0.000259787	0.000801318	0.000426441	0.000554352	0.000164409	1.81023e-07	0.000564844	0.000810381		-1.56575	0.0592997	-0.850729	-0.472274	-2.22579	-12.0527	-0.445224	0.0755245		-2.95468	0.187831
7592	CAATTCCCCGTCGCGGAGCCGCACAGTTAAAGAGCTGCAGTTTTAGAGCTAGAAATAGCAAGTTAAAATAAGG	GQ67_01587	2166	1824	1823	1667	191	10	1	287	3	1	2	5824		0.000336777	3.55439e-05	2.26874e-06	1.68954e-07	5.42259e-05	4.49205e-07	1.81023e-07	4.06655e-07	0.00109708		-3.24412	-7.21376	-10.9609	-2.63474	-9.5502	-10.8614	-9.69377	1.70381		-1.087	0.385013
7593	CAATTCCCCGTCGCGGAGCATGCACGGTCTAGCTTCACGGTTTTAGAGCTAGAAATAGCAAGTTAAAATAAGG	GQ67_01587	3705	3498	3426	3653	2187	3302	3598	3987	2387	3064	1172	5540		0.000643028	0.000406987	0.000749137	0.000607898	0.000753306	0.000357418	0.000554656	0.0002383	0.00104359		-0.659898	0.220349	-0.0810514	0.228355	-0.84727	-0.213288	-1.4321	0.698597		-0.375455	0.24694
7644	CAATTCCCCGTCGCGGAGCTCTCCATCGCTGAAATTACAGTTTTAGAGCTAGAAATAGCAAGTTAAAATAAGG	GQ67_01598	1316	1640	1203	1416	1010	1690	1903	2052	1933	835	7749	261		0.000251007	0.000187955	0.000383417	0.00032152	0.000387706	0.000289438	0.000151155	0.00157558	4.91654e-05		-0.417342	0.611186	0.357183	0.627236	0.205527	-0.731702	2.65009	-2.35201		-0.351591	0.381455
7645	CAATTCCCCGTCGCGGAGCGATAGGGTCGGGTCTCACTGGTTTTAGAGCTAGAAATAGCAAGTTAAAATAAGG	GQ67_01598	10937	9607	10529	11945	15922	10308	23595	8952	18838	7469	4907	4677		0.00193683	0.00296299	0.00233862	0.00398648	0.0016914	0.00282071	0.00135206	0.000997728	0.000881021		0.613356	0.271959	1.04142	-0.195481	0.542362	-0.518532	-0.956977	-1.13645		-0.950212	0.0446305
7646	CAATTCCCCGTCGCGGAGCCTTTATGACTACATTAAAGGGTTTTAGAGCTAGAAATAGCAAGTTAAAATAAGG	GQ67_01598	289	386	616	544	1105	3545	116	830	8	1	209	176		8.26184e-05	0.000205634	0.000804268	1.95987e-05	0.000156821	1.19788e-06	1.81023e-07	4.24954e-05	3.31537e-05		1.31554	3.28314	-2.0757	0.92458	-6.10791	-8.83414	-0.959155	-1.3173		-5.16651	0.0342994
7647	CAATTCCCCGTCGCGGAGCATGGAGTCACCGATACTGAAGTTTTAGAGCTAGAAATAGCAAGTTAAAATAAGG	GQ67_01598	199	313	79	133	1	1	1	1	1	1	1	1		3.25971e-05	1.86094e-07	2.26874e-07	1.68954e-07	1.88941e-07	1.49735e-07	1.81023e-07	2.03327e-07	1.88373e-07		-7.45257	-7.16671	-7.59197	-7.43067	-7.76619	-7.49242	-7.3248	-7.43501		-0.0941251	0.246897
7648	CAATTCCCCGTCGCGGAGCCCTTCCTATAGTGGCTATCGGTTTTAGAGCTAGAAATAGCAAGTTAAAATAAGG	GQ67_01598	1868	1843	1653	2677	3520	2297	796	46	1752	3	5677	1576		0.000362035	0.00065505	0.000521129	0.000134488	8.69127e-06	0.000262336	5.4307e-07	0.00115429	0.000296876		0.855475	0.525511	-1.42866	-5.38042	-0.464715	-9.38078	1.6728	-0.28627		-0.757717	0.400858
7649	CAATTCCCCGTCGCGGAGCAATGTGGAACATTGTAGCATGTTTTAGAGCTAGAAATAGCAAGTTAAAATAAGG	GQ67_01599	190	348	236	427	649	798	849	1	1781	1	1	1		5.40734e-05	0.000120775	0.000181045	0.000143442	1.88941e-07	0.000266678	1.81023e-07	2.03327e-07	1.88373e-07		1.15933	1.74336	1.40748	-8.16084	2.30211	-8.2226	-8.05497	-8.16518		-4.57249	0.122705
7650	CAATTCCCCGTCGCGGAGCACTCGTGAAAGCACCTGGAGGTTTTAGAGCTAGAAATAGCAAGTTAAAATAAGG	GQ67_01599	4206	4432	4152	3801	406	4095	5116	684	7373	9979	3799	2808		0.000746987	7.55541e-05	0.000929048	0.000864371	0.000129235	0.001104	0.00180643	0.000772441	0.000528952		-3.3055	0.314669	0.210567	-2.53108	0.56358	1.27399	0.0483407	-0.497949		1.67483	0.0859347
7651	CAATTCCCCGTCGCGGAGCTTTCACGAGTACCTGTCACGGTTTTAGAGCTAGAAATAGCAAGTTAAAATAAGG	GQ67_01599	1951	1836	1644	1770	1087	3283	3984	1879	608	323	2	1		0.000324215	0.000202284	0.000744827	0.000673115	0.000355019	9.10389e-05	5.84706e-05	4.06655e-07	1.88373e-07		-0.68057	1.19995	1.0539	0.130945	-1.8324	-2.47117	-9.63893	-10.7491		-6.59897	0.0320431
7652	CAATTCCCCGTCGCGGAGCGCAAGTTCTTGATGTATGGTGTTTTAGAGCTAGAAATAGCAAGTTAAAATAAGG	GQ67_01599	2027	1685	1756	1919	2511	805	471	206	5752	986	1752	2102		0.00033259	0.000467282	0.000182633	7.95776e-05	3.89218e-05	0.000861276	0.000178489	0.00035623	0.00039596		0.490548	-0.864793	-2.06331	-3.0951	1.37273	-0.897907	0.0990641	0.251612		1.58954	0.0696706
7653	CAATTCCCCGTCGCGGAGCGTTTGCAGAGAAGGGCCCTGGTTTTAGAGCTAGAAATAGCAAGTTAAAATAAGG	GQ67_01599	7393	8564	6973	9435	7944	2415	18794	11498	24436	25563	30389	25913		0.00145719	0.00147833	0.0005479	0.00317533	0.00217244	0.00365893	0.0046275	0.00617892	0.00488131		0.020778	-1.4112	1.12372	0.576126	1.32823	1.66704	2.08416	1.74408		1.62853	0.0266905
7849	CAATTCCCCGTCGCGGAGCGATGTGGTCAAGCAGCAGCAGTTTTAGAGCTAGAAATAGCAAGTTAAAATAAGG	GQ67_01640	3420	4181	3067	3846	7497	980	2402	8079	12289	6059	3274	2		0.000653473	0.00139515	0.000222336	0.000405829	0.00152645	0.00184009	0.00109682	0.000665694	3.76746e-07		1.09422	-1.55538	-0.687258	1.22398	1.49358	0.747128	0.026731	-10.7603		-2.14211	0.259292
7850	CAATTCCCCGTCGCGGAGCTTAGTGTGAGACCAGTGATGGTTTTAGAGCTAGAAATAGCAAGTTAAAATAAGG	GQ67_01640	261	228	255	148	587	369	1	1	2	1958	1	289		4.01611e-05	0.000109237	8.37164e-05	1.68954e-07	1.88941e-07	2.9947e-07	0.000354444	2.03327e-07	5.44398e-05		1.44359	1.05971	-7.89302	-7.73172	-7.06724	3.14169	-7.62585	0.438863		0.502224	0.449039
7851	CAATTCCCCGTCGCGGAGCCCAACATGAACGAAGTGCAGGTTTTAGAGCTAGAAATAGCAAGTTAAAATAAGG	GQ67_01640	2838	1890	3132	3251	2737	2158	3799	4063	1025	7976	3	705		0.000500258	0.000509339	0.000489594	0.000641858	0.000767665	0.000153478	0.00144384	6.09982e-07	0.000132803		0.0259536	-0.031087	0.359582	0.617806	-1.70464	1.52917	-9.67969	-1.91338		-3.1852	0.136654
7852	CAATTCCCCGTCGCGGAGCTGAACCATCTGATCAGGAGTGTTTTAGAGCTAGAAATAGCAAGTTAAAATAAGG	GQ67_01640	88	151	217	219	2	485	1	1	2	772	526	1		3.0391e-05	3.72188e-07	0.000110034	1.68954e-07	1.88941e-07	2.9947e-07	0.00013975	0.00010695	1.88373e-07		-6.35147	1.85623	-7.49086	-7.32957	-6.66509	2.20113	1.81523	-7.33391		2.33326	0.261556
7853	CAATTCCCCGTCGCGGAGCAATCCTTACAGCTTTGCGGTGTTTTAGAGCTAGAAATAGCAAGTTAAAATAAGG	GQ67_01640	2407	2149	2416	2398	2096	5254	3802	1888	1515	688	836	1009		0.000421872	0.000390053	0.00119199	0.000642365	0.00035672	0.000226849	0.000124544	0.000169982	0.000190068		-0.113135	1.4985	0.606589	-0.242013	-0.895074	-1.76015	-1.31142	-1.15029		-1.71672	0.00797632
7949	CAATTCCCCGTCGCGGAGCTGTTCACGCCTCTTGACTTGGTTTTAGAGCTAGAAATAGCAAGTTAAAATAAGG	GQ67_01660	1781	1560	1719	2054	7340	1122	284	2038	3756	6	691	1		0.000320298	0.00136593	0.000254552	4.79831e-05	0.000385061	0.000562405	1.08614e-06	0.000140499	1.88373e-07		2.09239	-0.331453	-2.73882	0.26567	0.812193	-8.20406	-1.18885	-10.7316		-4.65003	0.0961699
7950	CAATTCCCCGTCGCGGAGCTTTGGTCCAGGCCGGTAACGGTTTTAGAGCTAGAAATAGCAAGTTAAAATAAGG	GQ67_01660	4530	3719	4981	5071	9792	7989	12231	9357	2798	468	212	3202		0.000823978	0.00182223	0.00181249	0.00206648	0.00176792	0.000418959	8.4719e-05	4.31054e-05	0.000603171		1.14503	1.1373	1.3265	1.10137	-0.975797	-3.28185	-4.25666	-0.45004		-3.41864	0.0164102
7951	CAATTCCCCGTCGCGGAGCCAAGTTGATCTCCGAACTTGGTTTTAGAGCTAGAAATAGCAAGTTAAAATAAGG	GQ67_01660	3827	2749	4000	2966	4422	1886	4137	728	1	2288	4722	67		0.00060971	0.000822907	0.000427884	0.000698965	0.000137549	1.49735e-07	0.000414182	0.000960112	1.2621e-05		0.432605	-0.510904	0.197096	-2.14818	-11.9915	-0.55786	0.655079	-5.59423		-3.86478	0.136655
7952	CAATTCCCCGTCGCGGAGCCTGTCCTCTGTCCCAACTGGGTTTTAGAGCTAGAAATAGCAAGTTAAAATAAGG	GQ67_01660	14194	11182	11460	11396	5440	13592	8544	8381	3861	6121	16713	7635		0.00217158	0.00101235	0.00308367	0.00144355	0.00158351	0.000578127	0.00110804	0.00339821	0.00143823		-1.10104	0.505902	-0.589128	-0.455619	-1.90929	-0.97073	0.64603	-0.594453		-0.29714	0.32748
7953	CAATTCCCCGTCGCGGAGCAGCTTCCTCTTCCTCAGCAGGTTTTAGAGCTAGAAATAGCAAGTTAAAATAAGG	GQ67_01660	6456	5989	6194	6751	15504	6764	6776	8894	6161	1733	2923	6		0.00114315	0.0028852	0.00153457	0.00114484	0.00168044	0.000922518	0.000313714	0.000594326	1.13024e-06		1.33566	0.424823	0.00212491	0.555821	-0.309367	-1.8655	-0.943689	-9.98217		-3.85479	0.0930644
8024	CAATTCCCCGTCGCGGAGCTCATTATCAACAGACAAAGGGTTTTAGAGCTAGAAATAGCAAGTTAAAATAAGG	GQ67_01675	362	452	341	301	1945	2	246	855	1	1	1	1		6.55544e-05	0.000361952	4.53748e-07	4.15628e-05	0.000161544	1.49735e-07	1.81023e-07	2.03327e-07	1.88373e-07		2.46503	-7.17466	-0.657401	1.30116	-8.77414	-8.50037	-8.33274	-8.44296		-7.49609	0.0198962
8025	CAATTCCCCGTCGCGGAGCACTTCATTATCAACAGACAAGTTTTAGAGCTAGAAATAGCAAGTTAAAATAAGG	GQ67_01675	523	574	508	482	1	212	836	1028	1	1	1142	823		9.39644e-05	1.86094e-07	4.80972e-05	0.000141246	0.000194231	1.49735e-07	1.81023e-07	0.0002322	0.000155031		-8.97994	-0.96616	0.588024	1.04759	-9.29356	-9.01979	1.30518	0.722371		-1.99383	0.307812
8026	CAATTCCCCGTCGCGGAGCTTGATAATGAAGTCGCTCTGGTTTTAGAGCTAGAAATAGCAAGTTAAAATAAGG	GQ67_01675	51	89	133	282	748	1	1	1	1	1	1	1		2.49881e-05	0.000139198	2.26874e-07	1.68954e-07	1.88941e-07	1.49735e-07	1.81023e-07	2.03327e-07	1.88373e-07		2.47783	-6.78321	-7.20846	-7.04717	-7.38269	-7.10892	-6.94129	-7.05151		-2.48085	0.186484
8027	CAATTCCCCGTCGCGGAGCTCAACCGTATTTGAATCGGGGTTTTAGAGCTAGAAATAGCAAGTTAAAATAAGG	GQ67_01675	2629	2114	2652	2396	2440	4301	1113	751	595	4831	2006	3801		0.000440827	0.000454069	0.000975784	0.000188046	0.000141894	8.90924e-05	0.000874524	0.000407875	0.000716006		0.0426999	1.14635	-1.22912	-1.63539	-2.30684	0.988287	-0.112085	0.69976		0.236148	0.408678
8028	CAATTCCCCGTCGCGGAGCTAAGGATACGGATCTAGCTGGTTTTAGAGCTAGAAATAGCAAGTTAAAATAAGG	GQ67_01675	391	237	258	203	47	37	1	1	58	1	1	1		4.90308e-05	8.74641e-06	8.39433e-06	1.68954e-07	1.88941e-07	8.68463e-06	1.81023e-07	2.03327e-07	1.88373e-07		-2.48692	-2.5462	-8.18091	-8.01961	-2.49715	-8.08137	-7.91374	-8.02395		-1.32064	0.278457
8074	CAATTCCCCGTCGCGGAGCGAACAAGGCTCAGAGAGCCAGTTTTAGAGCTAGAAATAGCAAGTTAAAATAAGG	GQ67_01690	2929	2158	3996	3360	1047	4952	9011	5692	6	1	1	1		0.000560229	0.00019484	0.00112348	0.00152245	0.00107545	8.9841e-07	1.81023e-07	2.03327e-07	1.88373e-07		-1.52373	1.00388	1.4423	0.940851	-9.28443	-11.5956	-11.428	-11.5382		-11.4274	7.94783e-06
8075	CAATTCCCCGTCGCGGAGCCACTTCCAGAGTTTACCATGGTTTTAGAGCTAGAAATAGCAAGTTAAAATAAGG	GQ67_01690	696	919	1102	1692	19	20	156	170	2	1027	3699	23921		0.000198509	3.53578e-06	4.53748e-06	2.63569e-05	3.21199e-05	2.9947e-07	0.000185911	0.000752108	0.00450607		-5.81103	-5.45117	-2.91295	-2.62767	-9.37258	-0.0945937	1.92173	4.50459		3.4405	0.171414
8076	CAATTCCCCGTCGCGGAGCACTTCCAGAGTTTACCATGAGTTTTAGAGCTAGAAATAGCAAGTTAAAATAAGG	GQ67_01690	1315	593	1354	1138	161	15848	768	2801	5	2	1	2		0.000198104	2.99611e-05	0.0035955	0.000129757	0.000529222	7.48675e-07	3.62047e-07	2.03327e-07	3.76746e-07		-2.7251	4.18186	-0.610446	1.41762	-8.0477	-9.09587	-9.92824	-9.03845		-9.59355	0.00272823
8077	CAATTCCCCGTCGCGGAGCACCACATAGACCCTTGTCGGGTTTTAGAGCTAGAAATAGCAAGTTAAAATAAGG	GQ67_01690	5901	5694	6310	5550	1115	550	4160	532	2559	2	1050	2		0.00105603	0.000207495	0.000124781	0.000702851	0.000100516	0.000383172	3.62047e-07	0.000213494	3.76746e-07		-2.3475	-3.08119	-0.587361	-3.39315	-1.46259	-11.5102	-2.30638	-11.4528		-4.33068	0.108578
8078	CAATTCCCCGTCGCGGAGCGTCTGCTAGATTGAGACTGAGTTTTAGAGCTAGAAATAGCAAGTTAAAATAAGG	GQ67_01690	921	733	1186	788	1	783	1	2614	1	72	1	1		0.000163346	1.86094e-07	0.000177642	1.68954e-07	0.000493891	1.49735e-07	1.30337e-05	2.03327e-07	1.88373e-07		-9.77768	0.121045	-9.91708	1.59626	-10.0913	-3.64761	-9.64991	-9.76012		-3.79287	0.165272
8214	CAATTCCCCGTCGCGGAGCATCATCATTACAAATACAACGTTTTAGAGCTAGAAATAGCAAGTTAAAATAAGG	GQ67_01718	294	184	269	575	261	4	1	1	222	1	1601	393		5.95213e-05	4.85705e-05	9.07495e-07	1.68954e-07	1.88941e-07	3.32412e-05	1.81023e-07	0.000325527	7.40306e-05		-0.293326	-6.03537	-8.46063	-8.29933	-0.840433	-8.36108	2.4513	0.314717		4.16329	0.110176
8215	CAATTCCCCGTCGCGGAGCTTTGAAAGAAGCTGAACAGGGTTTTAGAGCTAGAAATAGCAAGTTAAAATAAGG	GQ67_01718	201	239	52	152	631	222	14	1	1	1	1	1		2.89952e-05	0.000117425	5.0366e-05	2.36536e-06	1.88941e-07	1.49735e-07	1.81023e-07	2.03327e-07	1.88373e-07		2.01785	0.796634	-3.61568	-7.26174	-7.59726	-7.3235	-7.15587	-7.26608		-5.31994	0.0437127
8216	CAATTCCCCGTCGCGGAGCTTACGCCTCATTTGATTGTGGTTTTAGAGCTAGAAATAGCAAGTTAAAATAAGG	GQ67_01718	559	456	566	488	799	665	355	2475	1	1	1	228		9.31539e-05	0.000148689	0.000150871	5.99788e-05	0.000467628	1.49735e-07	1.81023e-07	2.03327e-07	4.29491e-05		0.674609	0.695627	-0.635163	2.32767	-9.28106	-9.0073	-8.83967	-1.11699		-7.82694	0.0120782
8217	CAATTCCCCGTCGCGGAGCAACGATAGTAAAGACGAATAGTTTTAGAGCTAGAAATAGCAAGTTAAAATAAGG	GQ67_01718	628	806	1303	578	236	2103	196	3385	1	281	1	2		0.000149253	4.39181e-05	0.000477116	3.31151e-05	0.000639564	1.49735e-07	5.08676e-05	2.03327e-07	3.76746e-07		-1.76488	1.67657	-2.1722	2.09932	-9.96114	-1.55295	-9.51974	-8.62996		-7.37565	0.0122224
8218	CAATTCCCCGTCGCGGAGCAAGACGAATACGGAAGCCAAGTTTTAGAGCTAGAAATAGCAAGTTAAAATAAGG	GQ67_01718	3280	3008	3845	3097	2767	4026	5933	1389	6	2033	1635	2050		0.000595663	0.000514922	0.000913394	0.00100241	0.000262438	8.9841e-07	0.000368021	0.00033244	0.000386165		-0.210144	0.616741	0.7509	-1.18252	-9.37291	-0.694709	-0.841401	-0.62528		-2.87732	0.138627
8284	CAATTCCCCGTCGCGGAGCGGAATAAGCTCTAATAGCAAGTTTTAGAGCTAGAAATAGCAAGTTAAAATAAGG	GQ67_01735	2045	1795	1907	1420	414	287	3729	4118	2282	1681	2370	2761		0.000322685	7.70428e-05	6.51128e-05	0.000630031	0.000778057	0.000341695	0.0003043	0.000481886	0.000520098		-2.06639	-2.30911	0.965299	1.26975	0.0825866	-0.0846281	0.578568	0.688659		0.851409	0.221446
8285	CAATTCCCCGTCGCGGAGCTAAAGTGTTACAGTCTTCAGGTTTTAGAGCTAGAAATAGCAAGTTAAAATAAGG	GQ67_01735	578	386	324	433	45	383	71	961	263	863	1072	85		7.74857e-05	8.37422e-06	8.68927e-05	1.19958e-05	0.000181572	3.93803e-05	0.000156223	0.000217967	1.60117e-05		-3.2099	0.165304	-2.6914	1.22854	-0.976455	1.01161	1.49211	-2.2748		0.93998	0.262797
8286	CAATTCCCCGTCGCGGAGCTCTCTTCAACAGCAGGACCGGTTTTAGAGCTAGAAATAGCAAGTTAAAATAAGG	GQ67_01735	2111	1698	1856	2142	3411	2191	923	1142	345	2797	590	4980		0.0003515	0.000634766	0.00049708	0.000155945	0.00021577	5.16586e-05	0.000506323	0.000119963	0.000938098		0.852701	0.499956	-1.17249	-0.704028	-2.76644	0.526534	-1.55093	1.41621		-0.462692	0.342676
8287	CAATTCCCCGTCGCGGAGCTGTAACACTTTACAATACCTGTTTTAGAGCTAGAAATAGCAAGTTAAAATAAGG	GQ67_01735	216	195	233	43	1	1	1	1	1	1	1	1		3.09313e-05	1.86094e-07	2.26874e-07	1.68954e-07	1.88941e-07	1.49735e-07	1.81023e-07	2.03327e-07	1.88373e-07		-7.37689	-7.09103	-7.51629	-7.35499	-7.69051	-7.41674	-7.24912	-7.35933		-0.0941251	0.246897
8288	CAATTCCCCGTCGCGGAGCTGGTAGTAGCTCTCATCCAGGTTTTAGAGCTAGAAATAGCAAGTTAAAATAAGG	GQ67_01735	2017	1717	1533	1877	2522	3715	550	1	701	2241	1	1492		0.000321649	0.000469329	0.000842836	9.2925e-05	1.88941e-07	0.000104964	0.000405674	2.03327e-07	0.000281053		0.545111	1.38977	-1.79135	-10.7333	-1.61559	0.334832	-10.6275	-0.194647		-0.378265	0.46181
8309	CAATTCCCCGTCGCGGAGCGACCCAAAGAGATTGTTCGAGTTTTAGAGCTAGAAATAGCAAGTTAAAATAAGG	GQ67_01740	1753	1202	2077	2013	1121	998	264	977	93	208	1	29		0.000317192	0.000208611	0.00022642	4.4604e-05	0.000184595	1.39254e-05	3.76529e-05	2.03327e-07	5.46282e-06		-0.604538	-0.486353	-2.83011	-0.780992	-4.50957	-3.07452	-10.6073	-5.85957		-4.83725	0.0267201
8310	CAATTCCCCGTCGCGGAGCTAATGCTTTGATCAGAAGACGTTTTAGAGCTAGAAATAGCAAGTTAAAATAAGG	GQ67_01740	371	235	216	351	110	1	1312	1	1	255	1	1		5.28127e-05	2.04703e-05	2.26874e-07	0.000221668	1.88941e-07	1.49735e-07	4.6161e-05	2.03327e-07	1.88373e-07		-1.36735	-7.86285	2.06944	-8.12681	-8.46233	-0.194212	-8.02094	-8.13115		-2.38026	0.243995
8311	CAATTCCCCGTCGCGGAGCGAGAACCGGTATCTTGTCCGGTTTTAGAGCTAGAAATAGCAAGTTAAAATAAGG	GQ67_01740	8859	9101	10354	9960	10039	7855	2352	4416	4091	4289	3578	4		0.00172324	0.0018682	0.00178209	0.000397381	0.000834361	0.000612566	0.00077641	0.000727506	7.53492e-07		0.116526	0.0484534	-2.11653	-1.04638	-1.49218	-1.15023	-1.24409	-11.1592		-3.01195	0.155899
8312	CAATTCCCCGTCGCGGAGCGAACCAAGCTAAGAGCTCCGGTTTTAGAGCTAGAAATAGCAAGTTAAAATAAGG	GQ67_01740	7866	7578	7181	9605	6305	8664	9131	9354	684	2024	7	5		0.00145111	0.00117332	0.00196563	0.00154272	0.00176735	0.000102419	0.000366391	1.42329e-06	9.41865e-07		-0.306561	0.437836	0.0883201	0.284428	-3.82461	-1.9857	-9.99371	-10.5894		-6.72435	0.0264178
8313	CAATTCCCCGTCGCGGAGCCAAGCTAAGAGCTCCGAGGGGTTTTAGAGCTAGAAATAGCAAGTTAAAATAAGG	GQ67_01740	7024	5208	5080	5238	2435	4877	3810	2677	2411	4	1310	13127		0.00101528	0.000453138	0.00110646	0.000643717	0.000505794	0.000361011	7.24094e-07	0.000266359	0.00247277		-1.16386	0.124073	-0.657385	-1.00526	-1.49177	-10.4534	-1.93044	1.28425		-2.47224	0.201354
8339	CAATTCCCCGTCGCGGAGCGACTGCTCAAGCTGAGACGAGTTTTAGAGCTAGAAATAGCAAGTTAAAATAAGG	GQ67_01746	843	790	798	1492	1288	88	164	1360	502	1853	176	827		0.000176628	0.000239689	1.99649e-05	2.77085e-05	0.000256959	7.5167e-05	0.000335436	3.57856e-05	0.000155785		0.44045	-3.14518	-2.67231	0.540827	-1.23254	0.925327	-2.30326	-0.181161		0.511143	0.343983
8340	CAATTCCCCGTCGCGGAGCCAAACCATTGAACTGTGCAGGTTTTAGAGCTAGAAATAGCAAGTTAAAATAAGG	GQ67_01746	1460	1223	1521	1610	967	260	3715	1100	3919	2433	1	1		0.000261768	0.000179953	5.89872e-05	0.000627666	0.000207835	0.000586812	0.00044043	2.03327e-07	1.88373e-07		-0.540668	-2.14981	1.26171	-0.33285	1.16461	0.750627	-10.3303	-10.4405		-4.27347	0.142502
8341	CAATTCCCCGTCGCGGAGCGAGTGTGAAGTTAGATGTGCGTTTTAGAGCTAGAAATAGCAAGTTAAAATAAGG	GQ67_01746	249	188	576	390	1	1422	1	19	1242	1	1	1		6.31682e-05	1.86094e-07	0.000322615	1.68954e-07	3.58987e-06	0.000185971	1.81023e-07	2.03327e-07	1.88373e-07		-8.40702	2.35254	-8.54642	-4.13719	1.55781	-8.44688	-8.27925	-8.38946		-1.20492	0.373465
8342	CAATTCCCCGTCGCGGAGCACACTACGCAAACTTGTGGTGTTTTAGAGCTAGAAATAGCAAGTTAAAATAAGG	GQ67_01746	6431	5511	6146	6955	6531	5066	15919	6887	819	13531	1278	3927		0.00112753	0.00121538	0.00114934	0.00268959	0.00130123	0.000122633	0.00244943	0.000259852	0.000739741		0.108243	0.0276465	1.25422	0.206717	-3.20074	1.11928	-2.1174	-0.60807		-1.60094	0.0935218
8343	CAATTCCCCGTCGCGGAGCAGTAGAAGGATACTCACTGGGTTTTAGAGCTAGAAATAGCAAGTTAAAATAAGG	GQ67_01746	1771	1803	1432	2054	5449	1307	1102	3004	2991	1079	3996	2059		0.000317867	0.00101403	0.000296524	0.000186188	0.000567577	0.000447858	0.000195324	0.000812497	0.00038786		1.6736	-0.100274	-0.771664	0.836394	0.494617	-0.702552	1.35394	0.287113		-0.0512343	0.471328
8344	CAATTCCCCGTCGCGGAGCTGAAGTTGACTGAAACTGGTGTTTTAGAGCTAGAAATAGCAAGTTAAAATAAGG	GQ67_01747	678	583	684	648	178	4	570	208	4209	5318	1571	4620		0.000116746	3.31247e-05	9.07495e-07	9.63041e-05	3.92996e-05	0.000630235	0.000962683	0.000319427	0.000870283		-1.8174	-7.00727	-0.277709	-1.57079	2.43251	3.04368	1.45211	2.89811		5.1249	0.0186242
8345	CAATTCCCCGTCGCGGAGCGATGTTGCAGCTATGTCGGGGTTTTAGAGCTAGAAATAGCAAGTTAAAATAAGG	GQ67_01747	4141	3727	3983	4638	5081	2734	6066	957	16497	3104	5617	10148		0.000742395	0.000945543	0.000620273	0.00102488	0.000180816	0.00247018	0.000561897	0.00114209	0.00191161		0.348955	-0.259284	0.465193	-2.03766	1.73436	-0.401882	0.621418	1.36453		1.20031	0.0802944
8346	CAATTCCCCGTCGCGGAGCTCCAGAGGATAACCATCACAGTTTTAGAGCTAGAAATAGCAAGTTAAAATAAGG	GQ67_01747	1	1	1	1	1	1	1	1	1	1	1	1		1.80095e-07	1.86094e-07	2.26874e-07	1.68954e-07	1.88941e-07	1.49735e-07	1.81023e-07	2.03327e-07	1.88373e-07		0.047275	0.333135	-0.0921205	0.0691773	-0.266343	0.00742157	0.17505	0.0648375		-0.0941251	0.246897
8347	CAATTCCCCGTCGCGGAGCATCCTCTGGAAATATGTGGAGTTTTAGAGCTAGAAATAGCAAGTTAAAATAAGG	GQ67_01747	1324	938	1184	1217	2417	101	1	173	1086	1	699	2663		0.000209945	0.000449789	2.29143e-05	1.68954e-07	3.26867e-05	0.000162612	1.81023e-07	0.000142126	0.000501637		1.09923	-3.1957	-10.2792	-2.68324	-0.368577	-10.1796	-0.562844	1.25663		1.30111	0.362352
8348	CAATTCCCCGTCGCGGAGCTTTGTCTGTTTATGTGAACGGTTTTAGAGCTAGAAATAGCAAGTTAAAATAAGG	GQ67_01747	236	393	371	591	477	225	358	25	97	1161	158	3701		7.16326e-05	8.87667e-05	5.10466e-05	6.04857e-05	4.72351e-06	1.45243e-05	0.000210168	3.21257e-05	0.000697169		0.309402	-0.488802	-0.244023	-3.92268	-2.30215	1.55286	-1.15689	3.28282		1.43069	0.202947
8504	CAATTCCCCGTCGCGGAGCGGGTAGTGAAATACTAACTGGTTTTAGAGCTAGAAATAGCAAGTTAAAATAAGG	GQ67_01780	1029	988	1073	705	2917	274	265	2055	1	1	1	1		0.000170865	0.000542836	6.21634e-05	4.47729e-05	0.000388273	1.49735e-07	1.81023e-07	2.03327e-07	1.88373e-07		1.66766	-1.45872	-1.93216	1.18422	-10.1562	-9.88246	-9.71483	-9.82505		-9.75989	0.00080551
8505	CAATTCCCCGTCGCGGAGCCATACTCTTTCGGAACAGGCGTTTTAGAGCTAGAAATAGCAAGTTAAAATAAGG	GQ67_01780	3519	3259	3154	4112	2262	2785	5083	1996	4048	2982	1088	1093		0.000632312	0.000420944	0.000631844	0.000858796	0.000377125	0.000606128	0.000539812	0.00022122	0.000205892		-0.587008	-0.00106979	0.441678	-0.745593	-0.0610156	-0.22818	-1.51515	-1.61875		-0.632777	0.127523
8506	CAATTCCCCGTCGCGGAGCTCTCCGAGATCTTTGCCCAGGTTTTAGAGCTAGAAATAGCAAGTTAAAATAAGG	GQ67_01780	1546	1156	1388	1881	5387	545	1834	3762	2	2	1730	112		0.000268836	0.00100249	0.000123646	0.000309863	0.000710794	2.9947e-07	3.62047e-07	0.000351756	2.10978e-05		1.89878	-1.12051	0.204901	1.4027	-9.8101	-9.53634	0.387849	-3.67156		-6.25401	0.0403418
8507	CAATTCCCCGTCGCGGAGCATGAGTTCGAATCGGTGGAGGTTTTAGAGCTAGAAATAGCAAGTTAAAATAAGG	GQ67_01780	1947	1246	1955	1744	2591	1551	1789	304	3	1105	1	1		0.000310303	0.000482169	0.000351881	0.00030226	5.74379e-05	4.49205e-07	0.000200031	2.03327e-07	1.88373e-07		0.635861	0.181411	-0.0378898	-2.4336	-9.43209	-0.633455	-10.5757	-10.6859		-7.41821	0.0248603
8508	CAATTCCCCGTCGCGGAGCTGGATGCTAAGGACAGAAGAGTTTTAGAGCTAGAAATAGCAAGTTAAAATAAGG	GQ67_01780	229	601	585	375	1	1	275	1	1	1	1	1		8.05923e-05	1.86094e-07	2.26874e-07	4.64625e-05	1.88941e-07	1.49735e-07	1.81023e-07	2.03327e-07	1.88373e-07		-8.75847	-8.47261	-0.794577	-8.73657	-9.07209	-8.79832	-8.63069	-8.74091		-2.11995	0.180051
8544	CAATTCCCCGTCGCGGAGCGATACTGTCAGGGCAATACGGTTTTAGAGCTAGAAATAGCAAGTTAAAATAAGG	GQ67_01789	2367	1731	2390	1958	7347	2753	35	2128	2510	2006	13227	389		0.00038027	0.00136723	0.000624584	5.91341e-06	0.000402065	0.000375835	0.000363133	0.00268941	7.32771e-05		1.84616	0.715871	-6.00689	0.0804072	-0.0169238	-0.0665251	2.8222	-2.37559		0.931902	0.334851
8545	CAATTCCCCGTCGCGGAGCCAATTGGCGTGATACTGTCAGTTTTAGAGCTAGAAATAGCAAGTTAAAATAAGG	GQ67_01789	4151	2955	4835	3283	4280	9271	23076	7087	4801	8753	7747	7436		0.00068544	0.000796481	0.00210335	0.00389879	0.00133902	0.000718878	0.0015845	0.00157518	0.00140074		0.21661	1.61758	2.50793	0.966077	0.0687165	1.20892	1.20041	1.03109		-0.449764	0.229405
8546	CAATTCCCCGTCGCGGAGCTGGTCCAACAGGATGCACGAGTTTTAGAGCTAGAAATAGCAAGTTAAAATAAGG	GQ67_01789	8365	7426	8097	9371	2610	4493	4674	4653	5293	102	712	455		0.00149744	0.000485705	0.00101934	0.000789693	0.00087914	0.000792548	1.84644e-05	0.000144769	8.57097e-05		-1.62435	-0.554859	-0.923136	-0.768334	-0.91793	-6.34161	-3.37067	-4.1269		-2.72161	0.0452615
8547	CAATTCCCCGTCGCGGAGCACATCTGCGAAGGATGATGTGTTTTAGAGCTAGAAATAGCAAGTTAAAATAAGG	GQ67_01789	1170	1155	1301	1876	597	549	1	142	4493	912	5	1		0.00024772	0.000111098	0.000124554	1.68954e-07	2.68296e-05	0.00067276	0.000165093	1.01664e-06	1.88373e-07		-1.15688	-0.991943	-10.5179	-3.20682	1.44138	-0.585429	-7.92876	-10.3609		-0.390054	0.458898
8548	CAATTCCCCGTCGCGGAGCATCGGGCGATGGAGTCTCTGGTTTTAGAGCTAGAAATAGCAAGTTAAAATAAGG	GQ67_01789	7398	5807	5652	6039	7246	4075	5598	10800	2303	13616	9401	5861		0.00112091	0.00134844	0.000924511	0.000945807	0.00204056	0.00034484	0.00246482	0.00191148	0.00110405		0.266618	-0.277907	-0.245051	0.864295	-1.70067	1.13681	0.770022	-0.0218577		-0.105912	0.44227
8784	CAATTCCCCGTCGCGGAGCCCAGTACTGAAGTTCTACCTGTTTTAGAGCTAGAAATAGCAAGTTAAAATAAGG	GQ67_01837	346	1057	393	682	1417	2	610	719	1	1	2965	1639		0.000111569	0.000263695	4.53748e-07	0.000103062	0.000135848	1.49735e-07	1.81023e-07	0.000602866	0.000308743		1.24094	-7.94183	-0.114416	0.284065	-9.5413	-9.26754	2.43391	1.46848		-2.09381	0.307361
8785	CAATTCCCCGTCGCGGAGCCAGCATAAACCAGAGAATGGGTTTTAGAGCTAGAAATAGCAAGTTAAAATAAGG	GQ67_01837	1812	1518	1573	1213	2380	770	423	1434	2688	1	1	4221		0.000275365	0.000442903	0.000174693	7.14677e-05	0.000270941	0.000402488	1.81023e-07	2.03327e-07	0.000795123		0.685648	-0.656523	-1.94598	-0.0233661	0.547602	-10.571	-10.4033	1.52983		-4.23915	0.14716
8786	CAATTCCCCGTCGCGGAGCCTTACACAGGAACTACATGAGTTTTAGAGCTAGAAATAGCAAGTTAAAATAAGG	GQ67_01837	3342	2593	3209	2614	2406	7191	10736	8210	7317	1735	10769	2723		0.000529388	0.000447742	0.00163145	0.0018139	0.0015512	0.00109561	0.000314076	0.00218963	0.00051294		-0.241659	1.62376	1.77669	1.55099	1.04934	-0.753214	2.04829	-0.0455363		-0.602725	0.234764
8787	CAATTCCCCGTCGCGGAGCAACACGACGGTGACGATGTGGTTTTAGAGCTAGAAATAGCAAGTTAAAATAAGG	GQ67_01837	2602	1831	2228	2458	2764	2000	370	2657	1380	2609	1280	836		0.000410571	0.000514363	0.000453748	6.25132e-05	0.000502015	0.000206634	0.00047229	0.000260259	0.00015748		0.325157	0.144259	-2.7154	0.2901	-0.99055	0.202043	-0.657682	-1.38246		-0.218192	0.400932
8788	CAATTCCCCGTCGCGGAGCCATTGCCGAACCCTATGTCAGTTTTAGAGCTAGAAATAGCAAGTTAAAATAAGG	GQ67_01837	7075	5015	6421	7910	10367	2550	3758	3502	2930	4868	5726	947		0.00118957	0.00192923	0.000578528	0.000634931	0.00066167	0.000438724	0.000881222	0.00116425	0.000178389		0.697588	-1.03998	-0.905769	-0.846257	-1.43906	-0.432862	-0.0310355	-2.73734		-0.636469	0.210286
9014	CAATTCCCCGTCGCGGAGCGAGGAACGTTGAAGTCGACAGTTTTAGAGCTAGAAATAGCAAGTTAAAATAAGG	GQ67_01883	2034	1489	1134	1973	331	681	881	1	1	1	1	1		0.000298507	6.1597e-05	0.000154501	0.000148849	1.88941e-07	1.49735e-07	1.81023e-07	2.03327e-07	1.88373e-07		-2.27683	-0.950147	-1.00392	-10.6256	-10.9611	-10.6874	-10.5197	-10.63		-6.98542	0.0286432
9015	CAATTCCCCGTCGCGGAGCTTTAGGCCGTCCAAACGGAGGTTTTAGAGCTAGAAATAGCAAGTTAAAATAAGG	GQ67_01883	1637	1165	1049	1635	5304	2766	4205	5048	149	298	1	1		0.000247	0.000987042	0.000627533	0.000710454	0.000953772	2.23105e-05	5.3945e-05	2.03327e-07	1.88373e-07		1.9986	1.34518	1.52423	1.94913	-3.46871	-2.19495	-10.2465	-10.3567		-8.271	0.0157285
9016	CAATTCCCCGTCGCGGAGCAAAGATCAAGGCCGACAAGGGTTTTAGAGCTAGAAATAGCAAGTTAAAATAAGG	GQ67_01883	3504	2685	2383	3537	1702	3136	4916	4033	4	353	6	3		0.000545191	0.000316732	0.000711476	0.00083058	0.000761997	5.9894e-07	6.39013e-05	1.21996e-06	5.65119e-07		-0.783502	0.384053	0.607357	0.483023	-9.83013	-3.09285	-8.80378	-9.91399		-8.08292	0.00689432
9017	CAATTCCCCGTCGCGGAGCAACGTAGACATCGGCCAATGGTTTTAGAGCTAGAAATAGCAAGTTAAAATAAGG	GQ67_01883	4981	3617	3266	4449	1042	841	2746	2433	39	740	549	294		0.000734471	0.00019391	0.000190801	0.000463949	0.000459692	5.83967e-06	0.000133957	0.000111627	5.53817e-05		-1.92132	-1.94464	-0.662739	-0.676037	-6.97468	-2.45493	-2.71802	-3.72922		-2.66803	0.0385727
9018	CAATTCCCCGTCGCGGAGCGGCGTCGTTAACGTAGACATGTTTTAGAGCTAGAAATAGCAAGTTAAAATAAGG	GQ67_01883	751	832	724	963	147	1044	2088	1873	1	873	1	1		0.000147227	2.73558e-05	0.000236856	0.000352777	0.000353886	1.49735e-07	0.000158033	2.03327e-07	1.88373e-07		-2.42813	0.685966	1.26071	1.26524	-9.94142	0.102184	-9.50002	-9.61024		-7.43332	0.0247337
9114	CAATTCCCCGTCGCGGAGCGATATCACCAAGAGAGCACGGTTTTAGAGCTAGAAATAGCAAGTTAAAATAAGG	GQ67_01903	4474	2931	3489	3831	9595	3052	7743	2103	5	337	75	4		0.000662973	0.00178557	0.000692419	0.00130821	0.000397342	7.48675e-07	6.10049e-05	1.52496e-05	7.53492e-07		1.42936	0.0626941	0.980576	-0.73857	-9.79039	-3.44195	-5.44211	-9.78114		-7.54742	0.00698276
9115	CAATTCCCCGTCGCGGAGCTTGGCGAAGATGAAGGCCCAGTTTTAGAGCTAGAAATAGCAAGTTAAAATAAGG	GQ67_01903	3826	3365	3304	3773	10107	2986	1223	3309	1647	3807	4	964		0.000642398	0.00188085	0.000677445	0.000206631	0.000625204	0.000246614	0.000689156	8.1331e-07	0.000181592		1.54985	0.0766378	-1.63641	-0.0391386	-1.38121	0.101365	-9.62545	-1.82277		-3.16975	0.123007
9116	CAATTCCCCGTCGCGGAGCAGATTGGCCTCTAAGAGAGCGTTTTAGAGCTAGAAATAGCAAGTTAAAATAAGG	GQ67_01903	2015	1473	1161	1647	2251	3912	1050	4862	3	1	1	2		0.000283469	0.000418897	0.00088753	0.000177402	0.000918629	4.49205e-07	1.81023e-07	2.03327e-07	3.76746e-07		0.563405	1.64661	-0.676167	1.69629	-9.3016	-10.6128	-10.4452	-9.55538		-10.7863	9.66506e-06
9117	CAATTCCCCGTCGCGGAGCACAGTAATACTAGAAGACCAGTTTTAGAGCTAGAAATAGCAAGTTAAAATAAGG	GQ67_01903	2777	1726	1955	2159	3894	158	516	3218	2	2	1	3		0.000387969	0.000724649	3.58461e-05	8.71805e-05	0.000608011	2.9947e-07	3.62047e-07	2.03327e-07	5.65119e-07		0.901342	-3.43605	-2.15386	0.648156	-10.3393	-10.0655	-10.8979	-9.42317		-9.17138	0.0010219
9118	CAATTCCCCGTCGCGGAGCGAAGAACTCTCCTACCAAGTGTTTTAGAGCTAGAAATAGCAAGTTAAAATAAGG	GQ67_01903	1656	1068	1103	1729	1303	3350	4243	1	559	818	444	4		0.000250151	0.00024248	0.000760027	0.000716874	1.88941e-07	8.37019e-05	0.000148077	9.02774e-05	7.53492e-07		-0.0449346	1.60325	1.51892	-10.3707	-1.57947	-0.756452	-1.47037	-8.37499		-1.22196	0.366362
9154	CAATTCCCCGTCGCGGAGCGAACATGCCATGTTCCAAAGGTTTTAGAGCTAGAAATAGCAAGTTAAAATAAGG	GQ67_01911	3282	2984	2958	3435	6842	668	3338	786	3044	2857	1033	5180		0.000569954	0.00127325	0.000151552	0.00056397	0.000148507	0.000455794	0.000517184	0.000210037	0.000975772		1.1596	-1.91104	-0.0152281	-1.94031	-0.322466	-0.140169	-1.4402	0.775698		0.394959	0.337307
9155	CAATTCCCCGTCGCGGAGCGAGAGCCCAGTTGAAGTCCAGTTTTAGAGCTAGAAATAGCAAGTTAAAATAAGG	GQ67_01911	5105	4404	4632	3038	740	11224	2991	2083	3762	626	2069	550		0.000773461	0.000137709	0.00254643	0.000505343	0.000393563	0.000563303	0.000113321	0.000420685	0.000103605		-2.4897	1.71908	-0.614067	-0.974734	-0.457417	-2.77092	-0.878591	-2.90023		-1.16193	0.162657
9156	CAATTCCCCGTCGCGGAGCCACATAAACAGTTACTACACGTTTTAGAGCTAGAAATAGCAAGTTAAAATAAGG	GQ67_01911	1640	1872	1816	2238	5193	308	251	5098	1	5255	1	3278		0.000340649	0.000966385	6.98771e-05	4.24076e-05	0.000963219	1.49735e-07	0.000951278	2.03327e-07	0.000617487		1.50431	-2.28539	-3.00589	1.49958	-11.1517	1.48158	-10.7103	0.858123		-4.30871	0.156785
9157	CAATTCCCCGTCGCGGAGCGAGCTCGTAGTAGTAGTCCAGTTTTAGAGCTAGAAATAGCAAGTTAAAATAAGG	GQ67_01911	3380	2395	2788	3297	1499	613	3798	1455	717	1245	1709	2		0.000533981	0.000278955	0.000139074	0.000641689	0.000274909	0.00010736	0.000225374	0.000347487	3.76746e-07		-0.936757	-1.94094	0.265087	-0.957836	-2.31433	-1.24446	-0.61983	-10.469		-2.76929	0.158143
9158	CAATTCCCCGTCGCGGAGCTTTGGGTGAGACAATGAAGGGTTTTAGAGCTAGAAATAGCAAGTTAAAATAAGG	GQ67_01911	120	4	135	76	1	1	1	659	196	110	1	1		1.50829e-05	1.86094e-07	2.26874e-07	1.68954e-07	0.000124512	2.93481e-05	1.99126e-05	2.03327e-07	1.88373e-07		-6.34074	-6.05488	-6.48014	3.04529	0.96035	0.400764	-6.21297	-6.32318		1.16386	0.359459
9204	CAATTCCCCGTCGCGGAGCGCAACCACCGAGTTGGAAGTGTTTTAGAGCTAGAAATAGCAAGTTAAAATAAGG	GQ67_01921	7910	7049	8460	9334	2454	2546	5361	2837	1625	938	2223	6		0.00147466	0.000456674	0.000577621	0.000905765	0.000536024	0.000243319	0.0001698	0.000451997	1.13024e-06		-1.69114	-1.35219	-0.703173	-1.46001	-2.59946	-3.11847	-1.706	-10.3495		-3.14174	0.106255
9205	CAATTCCCCGTCGCGGAGCAAATCCGACTTCCAACTCGGGTTTTAGAGCTAGAAATAGCAAGTTAAAATAAGG	GQ67_01921	6168	5140	5781	5191	6841	541	10240	4425	16080	5763	2313	1464		0.00100313	0.00127307	0.000122739	0.00173009	0.000836062	0.00240774	0.00104324	0.000470296	0.000275778		0.343805	-3.03084	0.786346	-0.262823	1.26318	0.0565643	-1.09286	-1.86292		0.131867	0.454178
9206	CAATTCCCCGTCGCGGAGCAGGAACGATTCTCTTCGACAGTTTTAGAGCTAGAAATAGCAAGTTAAAATAAGG	GQ67_01921	2171	2347	1968	2444	402	296	824	591	1	1358	2824	3360		0.000402061	7.48097e-05	6.71546e-05	0.000139218	0.000111664	1.49735e-07	0.00024583	0.000574197	0.000632933		-2.42612	-2.58186	-1.53006	-1.84825	-11.3908	-0.709755	0.51413	0.654639		-0.636371	0.420441
9207	CAATTCCCCGTCGCGGAGCAAATCCTTATCATATGTGAGGTTTTAGAGCTAGAAATAGCAAGTTAAAATAAGG	GQ67_01921	1240	919	1013	1115	4667	968	1561	360	114	340	49	3		0.000193016	0.0008685	0.000219614	0.000263738	6.80186e-05	1.70698e-05	6.1548e-05	9.96305e-06	5.65119e-07		2.1698	0.186245	0.450382	-1.50472	-3.49921	-1.64894	-4.27599	-8.41595		-4.78545	0.017671
9208	CAATTCCCCGTCGCGGAGCTGAAGATTTAGTACCTGCGAGTTTTAGAGCTAGAAATAGCAAGTTAAAATAAGG	GQ67_01921	252	194	339	239	135	25	1	1	1	1	25	1		4.61042e-05	2.51227e-05	5.67184e-06	1.68954e-07	1.88941e-07	1.49735e-07	1.81023e-07	5.08319e-06	1.88373e-07		-0.875909	-3.02301	-8.09212	-7.93082	-8.26634	-7.99258	-3.18109	-7.93516		-1.86333	0.21487
9239	CAATTCCCCGTCGCGGAGCCAAGATGAGACGATAATGTCGTTTTAGAGCTAGAAATAGCAAGTTAAAATAAGG	GQ67_01928	1747	913	942	1795	341	764	987	3167	1224	2173	1	3		0.000242993	6.3458e-05	0.000173332	0.000166758	0.000598375	0.000183276	0.000393364	2.03327e-07	5.65119e-07		-1.93704	-0.487378	-0.543156	1.30014	-0.406897	0.694952	-10.2229	-8.74814		-4.25389	0.113806
9240	CAATTCCCCGTCGCGGAGCCTTCTTTGGATAACCTAGCCGTTTTAGAGCTAGAAATAGCAAGTTAAAATAAGG	GQ67_01928	154	260	91	323	1	1	1	216	1	1	481	1		3.72796e-05	1.86094e-07	2.26874e-07	1.68954e-07	4.08112e-05	1.49735e-07	1.81023e-07	9.78005e-05	1.88373e-07		-7.64621	-7.36035	-7.78561	0.130578	-7.95983	-7.68607	1.39146	-7.62865		0.194626	0.475188
9241	CAATTCCCCGTCGCGGAGCACAAGATCGTCTTCTTGGACGTTTTAGAGCTAGAAATAGCAAGTTAAAATAAGG	GQ67_01928	2854	2714	2480	3002	483	2815	2383	682	516	304	751	513		0.000497511	8.98833e-05	0.00063865	0.000402619	0.000128857	7.72633e-05	5.50311e-05	0.000152699	9.66354e-05		-2.4686	0.360295	-0.305316	-1.94895	-2.68687	-3.17641	-1.70404	-2.36411		-1.39221	0.0638569
9242	CAATTCCCCGTCGCGGAGCGATGGTGACTGGACTGGAGAGTTTTAGAGCTAGAAATAGCAAGTTAAAATAAGG	GQ67_01928	3184	3977	3278	3569	6337	3770	5549	6088	9120	1329	241	2848		0.000630691	0.00117928	0.000855314	0.000937528	0.00115027	0.00136558	0.00024058	4.90019e-05	0.000536486		0.902896	0.43952	0.571928	0.866967	1.11451	-1.39042	-3.68602	-0.233392		-1.74416	0.0923461
9243	CAATTCCCCGTCGCGGAGCCAATGTATACGTGATAGACAGTTTTAGAGCTAGAAATAGCAAGTTAAAATAAGG	GQ67_01928	2304	1833	1851	2243	1597	1376	3188	1099	553	1	2	3484		0.00037059	0.000297192	0.000312178	0.000538627	0.000207646	8.28035e-05	1.81023e-07	4.06655e-07	0.000656292		-0.318428	-0.247452	0.539463	-0.835699	-2.16206	-10.9994	-9.8318	0.824514		-5.32667	0.0810483
9279	CAATTCCCCGTCGCGGAGCCGGGTGCTAAGCCCTGCCAAGTTTTAGAGCTAGAAATAGCAAGTTAAAATAAGG	GQ67_01936	15180	10297	11025	11188	4399	4290	6175	3199	2630	1172	3298	6436		0.00214718	0.000818627	0.000973289	0.00104329	0.000604421	0.000393803	0.000212159	0.000670574	0.00121237		-1.39116	-1.1415	-1.0413	-1.82882	-2.44689	-3.33922	-1.67897	-0.824613		-0.721731	0.138368
9280	CAATTCCCCGTCGCGGAGCGCTACAACACGCAACCTCGTGTTTTAGAGCTAGAAATAGCAAGTTAAAATAAGG	GQ67_01936	8475	7765	8272	9703	6229	14262	15375	12228	3889	8277	7188	2244		0.00154048	0.00115918	0.00323567	0.00259768	0.00231037	0.00058232	0.00149833	0.00146152	0.000422709		-0.410282	1.07068	0.753837	0.584737	-1.4035	-0.0400275	-0.0759167	-1.86565		-1.34602	0.0298364
9281	CAATTCCCCGTCGCGGAGCTTACCAGGCTGGAGACAACGGTTTTAGAGCTAGAAATAGCAAGTTAAAATAAGG	GQ67_01936	2629	2959	2858	2832	3811	5502	874	4527	770	1712	17852	5		0.000507777	0.000709203	0.00124826	0.000147666	0.000855334	0.000115296	0.000309912	0.0036298	9.41865e-07		0.482005	1.29765	-1.78185	0.752293	-2.13885	-0.712335	2.83762	-9.07446		-2.45953	0.201872
9282	CAATTCCCCGTCGCGGAGCAGCTACTGTTAACACCATGTGTTTTAGAGCTAGAAATAGCAAGTTAAAATAAGG	GQ67_01936	1	47	1	99	1	1	1	1	1	1	1	1		6.6635e-06	1.86094e-07	2.26874e-07	1.68954e-07	1.88941e-07	1.49735e-07	1.81023e-07	2.03327e-07	1.88373e-07		-5.16218	-4.87632	-5.30157	-5.14028	-5.4758	-5.20203	-5.0344	-5.14462		-0.0941251	0.246897
9283	CAATTCCCCGTCGCGGAGCGATCTTGAGCATTGTAATGGGTTTTAGAGCTAGAAATAGCAAGTTAAAATAAGG	GQ67_01936	296	285	299	214	4	1	1	1977	2	680	977	1		4.92559e-05	7.44375e-07	2.26874e-07	1.68954e-07	0.000373535	2.9947e-07	0.000123096	0.000198651	1.88373e-07		-6.04812	-7.76226	-8.18752	2.92288	-7.36174	1.32142	2.01187	-8.03056		1.754	0.328636
9384	CAATTCCCCGTCGCGGAGCAGCGGCGTCACTGTCATGGAGTTTTAGAGCTAGAAATAGCAAGTTAAAATAAGG	GQ67_01960	14425	12444	12341	13126	8365	12568	9943	10753	3482	1032	1501	5998		0.00235636	0.00155667	0.00285135	0.00167991	0.00203168	0.000521378	0.000186816	0.000305195	0.00112986		-0.598091	0.275086	-0.488171	-0.213887	-2.17616	-3.65687	-2.94876	-1.06041		-2.20428	0.0114153
9385	CAATTCCCCGTCGCGGAGCCCTGGCAACGTACTCGAGAGGTTTTAGAGCTAGAAATAGCAAGTTAAAATAAGG	GQ67_01960	8155	7191	6577	8304	2740	3167	1000	2330	2055	7978	2	6		0.00136093	0.000509897	0.000718509	0.000168954	0.000440231	0.000307706	0.00144421	4.06655e-07	1.13024e-06		-1.41632	-0.921514	-3.00989	-1.62826	-2.14497	0.0856828	-11.7085	-10.2338		-4.25639	0.120769
9386	CAATTCCCCGTCGCGGAGCATGAACTGGTTATCATCATGGTTTTAGAGCTAGAAATAGCAAGTTAAAATAAGG	GQ67_01960	659	789	938	858	1154	133	3112	170	990	1	1311	2		0.000146057	0.000214752	3.01742e-05	0.000525786	3.21199e-05	0.000148238	1.81023e-07	0.000266562	3.76746e-07		0.556144	-2.27514	1.84795	-2.18499	0.0213837	-9.65614	0.867944	-8.59872		-3.82737	0.134496
9387	CAATTCCCCGTCGCGGAGCGATCAAACCTTTCCATCCGAGTTTTAGAGCTAGAAATAGCAAGTTAAAATAAGG	GQ67_01960	3060	1717	2023	3175	2202	8632	424	1054	1	3	1	1		0.000449111	0.000409779	0.00195837	7.16367e-05	0.000199143	1.49735e-07	5.4307e-07	2.03327e-07	1.88373e-07		-0.132227	2.12451	-2.6483	-1.17326	-11.5504	-9.69172	-11.1091	-11.2193		-10.4353	0.000334332
9388	CAATTCCCCGTCGCGGAGCTTTGTTGACCTGACCAACAGGTTTTAGAGCTAGAAATAGCAAGTTAAAATAAGG	GQ67_01960	693	723	802	643	4177	146	131	2436	959	2539	44	375		0.000128813	0.000777314	3.31236e-05	2.2133e-05	0.000460259	0.000143596	0.000459619	8.94641e-06	7.06399e-05		2.59322	-1.95934	-2.541	1.83717	0.15674	1.83516	-3.84782	-0.866719		-0.663172	0.360259
9679	CAATTCCCCGTCGCGGAGCAATTATCTCAGTATTGACCAGTTTTAGAGCTAGAAATAGCAAGTTAAAATAAGG	GQ67_02021	631	608	408	773	67	1	3499	1913	172	2493	1	1		0.000108957	1.24683e-05	2.26874e-07	0.000591172	0.000361443	2.57544e-05	0.000451291	2.03327e-07	1.88373e-07		-3.12743	-8.90766	2.43982	1.73001	-2.08087	2.0503	-9.06574	-9.17595		-2.60175	0.260037
9680	CAATTCCCCGTCGCGGAGCTGTCTCACTTGAAGATTCGGGTTTTAGAGCTAGAAATAGCAAGTTAAAATAAGG	GQ67_02021	4651	3984	4680	5428	4004	372	2434	8641	2540	2275	2248	2096		0.000843878	0.00074512	8.43971e-05	0.000411235	0.00163264	0.000380327	0.000411828	0.00045708	0.00039483		-0.179563	-3.32177	-1.03707	0.952096	-1.14979	-1.03499	-0.884588	-1.0958		-0.144717	0.441648
9681	CAATTCCCCGTCGCGGAGCAATCTTCAAGTGAGACATCAGTTTTAGAGCTAGAAATAGCAAGTTAAAATAAGG	GQ67_02021	974	558	669	583	412	886	2	4465	2	1	1	4502		0.000125346	7.66706e-05	0.00020101	3.37909e-07	0.00084362	2.9947e-07	1.81023e-07	2.03327e-07	0.000848055		-0.709168	0.681354	-8.53506	2.75068	-8.70929	-9.43552	-9.26789	2.75824		-4.71056	0.135151
9682	CAATTCCCCGTCGCGGAGCAGTAGAAGAACCTGTCTCTGGTTTTAGAGCTAGAAATAGCAAGTTAAAATAAGG	GQ67_02021	2219	1842	1464	1336	1083	871	2765	124	3	1160	2	8430		0.000308907	0.00020154	0.000197607	0.000467159	2.34286e-05	4.49205e-07	0.000209987	4.06655e-07	0.00158798		-0.616111	-0.644539	0.59674	-3.72083	-9.42558	-0.556872	-9.56915	2.36195		-3.20123	0.190034
9683	CAATTCCCCGTCGCGGAGCTCCCTACGATATAAGTCCAAGTTTTAGAGCTAGAAATAGCAAGTTAAAATAAGG	GQ67_02021	1	1	1	1	1	1	1	1	1	1	1	1		1.80095e-07	1.86094e-07	2.26874e-07	1.68954e-07	1.88941e-07	1.49735e-07	1.81023e-07	2.03327e-07	1.88373e-07		0.047275	0.333135	-0.0921205	0.0691773	-0.266343	0.00742157	0.17505	0.0648375		-0.0941251	0.246897
9859	CAATTCCCCGTCGCGGAGCACAACTGAGAGATCTCAGCTGTTTTAGAGCTAGAAATAGCAAGTTAAAATAAGG	GQ67_02057	3259	2185	2484	2832	2320	941	61	2588	3	1	839	22		0.000484455	0.000431738	0.000213488	1.03062e-05	0.000488978	4.49205e-07	1.81023e-07	0.000170592	4.14421e-06		-0.166206	-1.1822	-5.55477	0.0134088	-10.0748	-11.386	-1.50581	-6.86912		-5.73647	0.0381193
9860	CAATTCCCCGTCGCGGAGCGATCTTGTCCAATGCATCAGGTTTTAGAGCTAGAAATAGCAAGTTAAAATAAGG	GQ67_02057	1186	1159	978	1055	5446	936	5656	225	1	412	1	1435		0.000197114	0.00101347	0.000212354	0.000955607	4.25116e-05	1.49735e-07	7.45817e-05	2.03327e-07	0.000270315		2.3622	0.107443	2.27739	-2.2131	-10.3624	-1.40213	-9.92101	0.455616		-5.94096	0.0614488
9861	CAATTCCCCGTCGCGGAGCCAGACTTGGCGATAGTACCCGTTTTAGAGCTAGAAATAGCAAGTTAAAATAAGG	GQ67_02057	8445	6068	7184	9141	2670	670	2988	745	1397	3	1771	1716		0.00138844	0.00049687	0.000152005	0.000504836	0.000140761	0.00020918	5.4307e-07	0.000360093	0.000323248		-1.48252	-3.19127	-1.45958	-3.30215	-2.73065	-11.32	-1.94702	-2.10275		-2.16624	0.207516
9862	CAATTCCCCGTCGCGGAGCATATATTTGGGAGTCAAACGGTTTTAGAGCTAGAAATAGCAAGTTAAAATAAGG	GQ67_02057	478	295	320	266	916	930	2253	631	1	1	1	589		6.11871e-05	0.000170462	0.000210993	0.000380654	0.000119221	1.49735e-07	1.81023e-07	2.03327e-07	0.000110952		1.47815	1.78589	2.63718	0.962344	-8.67467	-8.40091	-8.23328	0.858632		-7.82845	0.0209599
9863	CAATTCCCCGTCGCGGAGCTATATTTGGGAGTCAAACGCGTTTTAGAGCTAGAAATAGCAAGTTAAAATAAGG	GQ67_02057	600	651	267	625	1417	666	587	2038	1	1	1	36		9.64857e-05	0.000263695	0.000151098	9.91763e-05	0.000385061	1.49735e-07	1.81023e-07	2.03327e-07	6.78143e-06		1.45048	0.647097	0.0396801	1.9967	-9.33176	-9.05799	-8.89037	-3.83065		-8.81118	0.00216426
10280	CAATTCCCCGTCGCGGAGCTCATTGGACTTAACGGACAGGTTTTAGAGCTAGAAATAGCAAGTTAAAATAAGG	GQ67_02147	104	355	157	134	2	887	98	1	211	871	1	373		3.37677e-05	3.72188e-07	0.000201237	1.65575e-05	1.88941e-07	3.15941e-05	0.000157671	2.03327e-07	7.02631e-05		-6.50347	2.57518	-1.02816	-7.48157	-0.0959905	2.2232	-7.3757	1.05712		2.06166	0.272089
10281	CAATTCCCCGTCGCGGAGCTTCACCCTTAGAACTGGTAGGTTTTAGAGCTAGAAATAGCAAGTTAAAATAAGG	GQ67_02147	961	1032	642	874	2709	346	123	1	648	95	447	2636		0.000157988	0.000504128	7.84983e-05	2.07814e-05	1.88941e-07	9.70283e-05	1.71972e-05	9.08874e-05	0.000496551		1.67398	-1.00908	-2.92645	-9.70767	-0.703337	-3.19957	-0.797663	1.65213		2.2302	0.221734
10282	CAATTCCCCGTCGCGGAGCTAAGGGTGAATCAAGGAGACGTTTTAGAGCTAGAAATAGCAAGTTAAAATAAGG	GQ67_02147	524	362	298	445	1	425	1	1050	1	1	1	86		7.33435e-05	1.86094e-07	9.64214e-05	1.68954e-07	0.000198388	1.49735e-07	1.81023e-07	2.03327e-07	1.62001e-05		-8.6225	0.394683	-8.76189	1.43558	-8.93611	-8.66235	-8.49472	-2.17867		-3.17943	0.185424
10283	CAATTCCCCGTCGCGGAGCTGTAGAGAAACGAGTTGCCTGTTTTAGAGCTAGAAATAGCAAGTTAAAATAAGG	GQ67_02147	1144	849	1309	1153	740	2214	2094	2404	523	181	1	286		0.00020058	0.000137709	0.000502299	0.000353791	0.000454213	7.83114e-05	3.27652e-05	2.03327e-07	5.38747e-05		-0.542553	1.32436	0.818716	1.17919	-1.35689	-2.61394	-9.94616	-1.8965		-4.6483	0.0509285
10284	CAATTCCCCGTCGCGGAGCTGGATCAGGTAGGGACGTATGTTTTAGAGCTAGAAATAGCAAGTTAAAATAAGG	GQ67_02147	3763	3314	3642	4139	11114	529	6025	4434	6395	6631	1145	548		0.000668961	0.00206825	0.000120016	0.00101795	0.000837762	0.000957556	0.00120037	0.00023281	0.000103228		1.62841	-2.47869	0.605673	0.324618	0.517433	0.84348	-1.52277	-2.69608		-0.734488	0.284244
10419	CAATTCCCCGTCGCGGAGCCAAGGCCATTGGCATCTGCAGTTTTAGAGCTAGAAATAGCAAGTTAAAATAAGG	GQ67_02176	6950	6581	6824	6811	3579	2254	7514	7983	3156	1736	1691	5425		0.00122311	0.00066603	0.000511374	0.00126952	0.00150831	0.000472564	0.000314257	0.000343827	0.00102192		-0.876899	-1.25811	0.0537304	0.302378	-1.37198	-1.96054	-1.8308	-0.25927		-0.910923	0.0701438
10420	CAATTCCCCGTCGCGGAGCTCTGTCCTTGCAGATGCCAAGTTTTAGAGCTAGAAATAGCAAGTTAAAATAAGG	GQ67_02176	1428	1205	832	1528	5221	4460	1839	1060	5466	2723	751	2		0.000224803	0.000971596	0.00101186	0.000310707	0.000200277	0.000818452	0.000492927	0.000152699	3.76746e-07		2.11169	2.17027	0.466894	-0.166665	1.86424	1.13271	-0.557972	-9.22085		-2.84102	0.175819
10421	CAATTCCCCGTCGCGGAGCTGAGGCATAACTAGCTTCCAGTTTTAGAGCTAGAAATAGCAAGTTAAAATAAGG	GQ67_02176	1458	1481	1162	1844	1980	5	410	553	6723	3468	1	230		0.000267666	0.000368466	1.13437e-06	6.92713e-05	0.000104484	0.00100667	0.000627789	2.03327e-07	4.33258e-05		0.461099	-7.8824	-1.9501	-1.35715	1.91109	1.22985	-10.3624	-2.62713		0.219985	0.475043
10422	CAATTCCCCGTCGCGGAGCCAATTTCTTGTCCAACAGCGGTTTTAGAGCTAGAAATAGCAAGTTAAAATAAGG	GQ67_02176	2139	1654	1538	1737	2423	4047	1824	3209	4189	706	212	135		0.000318227	0.000450905	0.000918158	0.000308173	0.00060631	0.00062724	0.000127803	4.31054e-05	2.54304e-05		0.502767	1.52869	-0.0463168	0.929999	0.978961	-1.31614	-2.88412	-3.64543		-2.44547	0.045911
10423	CAATTCCCCGTCGCGGAGCTAGCGGGTATTTGGACGTAGGTTTTAGAGCTAGAAATAGCAAGTTAAAATAAGG	GQ67_02176	1904	1627	1581	1789	723	3847	1654	222	9774	4701	3793	2133		0.000310708	0.000134546	0.000872783	0.000279451	4.19448e-05	0.00146351	0.000850991	0.000771221	0.0004018		-1.20746	1.49006	-0.152967	-2.889	2.2358	1.45358	1.31158	0.370916		2.03281	0.0553163
10564	CAATTCCCCGTCGCGGAGCTAAAGTACGAGCGACGGAAGGTTTTAGAGCTAGAAATAGCAAGTTAAAATAAGG	GQ67_02206	2503	2002	1494	2277	3479	747	4287	2779	2841	978	2231	1458		0.000372616	0.00064742	0.000169475	0.000724308	0.000525066	0.000425397	0.000177041	0.000453624	0.000274648		0.797014	-1.13662	0.958914	0.49481	0.191122	-1.07361	0.283807	-0.440105		-0.538225	0.195625
10565	CAATTCCCCGTCGCGGAGCGTGAACTAAAGTACGAGCGAGTTTTAGAGCTAGAAATAGCAAGTTAAAATAAGG	GQ67_02206	795	1018	959	1436	5838	393	5818	1470	1386	1732	298	2136		0.00018946	0.00108642	8.91614e-05	0.000982977	0.000277743	0.000207533	0.000313533	6.05916e-05	0.000402365		2.51961	-1.0874	2.37527	0.551859	0.13145	0.726726	-1.6447	1.08661		-1.01481	0.186683
10566	CAATTCCCCGTCGCGGAGCAGGAGACAGGTACTCCCTCGGTTTTAGAGCTAGAAATAGCAAGTTAAAATAAGG	GQ67_02206	8764	8535	7218	9769	4450	1536	9215	2667	3871	495	1073	1153		0.00154368	0.000828117	0.000348478	0.00155692	0.000503904	0.000579624	8.96066e-05	0.00021817	0.000217194		-0.898467	-2.14723	0.012316	-1.61515	-1.41318	-4.10663	-2.82285	-2.82932		-1.63086	0.0329013
10567	CAATTCCCCGTCGCGGAGCCTACTCTCTCTCAATCAAGGGTTTTAGAGCTAGAAATAGCAAGTTAAAATAAGG	GQ67_02206	473	369	317	618	249	1	1	1	1	1	4253	1		8.0007e-05	4.63374e-05	2.26874e-07	1.68954e-07	1.88941e-07	1.49735e-07	1.81023e-07	0.000864752	1.88373e-07		-0.787951	-8.46209	-8.88735	-8.72605	-9.06157	-8.78781	3.43409	-8.73039		0.929441	0.4046
10568	CAATTCCCCGTCGCGGAGCAAGTGAATGGGAAGTACCCAGTTTTAGAGCTAGAAATAGCAAGTTAAAATAAGG	GQ67_02206	4239	3447	3575	3079	2850	1389	11807	12036	7040	3111	1753	4		0.000645639	0.000530367	0.000315128	0.00199485	0.00227409	0.00105413	0.000563164	0.000356433	7.53492e-07		-0.283736	-1.03479	1.62748	1.81649	0.707259	-0.197173	-0.857097	-9.74292		-3.05384	0.151152
10704	CAATTCCCCGTCGCGGAGCTCCGGTAACAACTCTGACGTGTTTTAGAGCTAGAAATAGCAAGTTAAAATAAGG	GQ67_02236	309	260	265	463	2	1	118	1	1	1432	3	1		5.83957e-05	3.72188e-07	2.26874e-07	1.99366e-05	1.88941e-07	1.49735e-07	0.000259226	6.09982e-07	1.88373e-07		-7.29369	-8.00783	-1.55044	-8.27179	-8.60731	2.15027	-6.58095	-8.27613		0.952409	0.381424
10705	CAATTCCCCGTCGCGGAGCACGTCAGAGTTGTTACCGGAGTTTTAGAGCTAGAAATAGCAAGTTAAAATAAGG	GQ67_02236	4905	4868	3867	4218	1178	2855	2217	2026	1815	2468	2581	3503		0.000804032	0.000219219	0.000647725	0.000374572	0.000382794	0.000271769	0.000446766	0.000524788	0.000659871		-1.87488	-0.311873	-1.10201	-1.07069	-1.56487	-0.847735	-0.615519	-0.28507		0.261565	0.27794
10706	CAATTCCCCGTCGCGGAGCAAGCCCAGGTACTTGCACAAGTTTTAGAGCTAGAAATAGCAAGTTAAAATAAGG	GQ67_02236	6202	5291	7110	6437	5236	6792	2963	3718	5108	2417	1451	1211		0.00112739	0.000974387	0.00154093	0.000500612	0.000702481	0.000764847	0.000437534	0.000295028	0.00022812		-0.210423	0.450809	-1.17122	-0.682459	-0.559747	-1.36552	-1.93407	-2.30513		-1.13779	0.0345318
10707	CAATTCCCCGTCGCGGAGCCTAGTAGGATAATACACATGGTTTTAGAGCTAGAAATAGCAAGTTAAAATAAGG	GQ67_02236	462	554	837	832	1	2340	1	1	1	1	1	3		0.000120889	1.86094e-07	0.000530885	1.68954e-07	1.88941e-07	1.49735e-07	1.81023e-07	2.03327e-07	5.65119e-07		-9.34343	2.13472	-9.48283	-9.32153	-9.65705	-9.38328	-9.21566	-7.74091		-2.49596	0.225924
10708	CAATTCCCCGTCGCGGAGCAGTTAGAATACCAAAGTGGGGTTTTAGAGCTAGAAATAGCAAGTTAAAATAAGG	GQ67_02236	168	324	289	224	1	81	442	726	1	308	1	1		4.52488e-05	1.86094e-07	1.83768e-05	7.46779e-05	0.000137171	1.49735e-07	5.57552e-05	2.03327e-07	1.88373e-07		-7.9257	-1.29999	0.722802	1.60002	-8.23932	0.301228	-7.79793	-7.90814		-4.18532	0.105548
10729	CAATTCCCCGTCGCGGAGCACATACGCTAGCGATAAGATGTTTTAGAGCTAGAAATAGCAAGTTAAAATAAGG	GQ67_02241	5253	3677	5041	5451	3965	5307	20299	5807	1176	792	1647	5		0.000874449	0.000737862	0.00120402	0.00342961	0.00109718	0.000176088	0.000143371	0.00033488	9.41865e-07		-0.245024	0.461412	1.9716	0.32735	-2.31207	-2.60863	-1.38473	-9.85864		-4.66985	0.0469709
10730	CAATTCCCCGTCGCGGAGCAGTGTGCGAGAAACTTTGAAGTTTTAGAGCTAGAAATAGCAAGTTAAAATAAGG	GQ67_02241	1091	1295	1619	1669	2384	1064	1191	402	1	1604	2	813		0.000255464	0.000443648	0.000241394	0.000201225	7.59541e-05	1.49735e-07	0.000290362	4.06655e-07	0.000153147		0.796293	-0.0817331	-0.344313	-1.74992	-10.7365	0.18473	-9.2951	-0.738201		-4.80135	0.0941764
10731	CAATTCCCCGTCGCGGAGCGAAACTTTGAAAGGTAAGACGTTTTAGAGCTAGAAATAGCAAGTTAAAATAAGG	GQ67_02241	117	39	124	67	81	1	1	1	1	1	1	1		1.56232e-05	1.50736e-05	2.26874e-07	1.68954e-07	1.88941e-07	1.49735e-07	1.81023e-07	2.03327e-07	1.88373e-07		-0.0516669	-6.10566	-6.53091	-6.36961	-6.70513	-6.43137	-6.26374	-6.37395		-1.67909	0.182188
10732	CAATTCCCCGTCGCGGAGCTTTCTGTTCTGGAAACATTGGTTTTAGAGCTAGAAATAGCAAGTTAAAATAAGG	GQ67_02241	398	195	235	411	236	37	256	132	1	508	91	1		5.57843e-05	4.39181e-05	8.39433e-06	4.32523e-05	2.49402e-05	1.49735e-07	9.19599e-05	1.85028e-05	1.88373e-07		-0.345042	-2.73237	-0.367081	-1.16139	-8.5413	0.721146	-1.59212	-8.21012		-3.25413	0.130333
10733	CAATTCCCCGTCGCGGAGCATGAGTTTAACGATAACGAGGTTTTAGAGCTAGAAATAGCAAGTTAAAATAAGG	GQ67_02241	82	48	49	8	1	1	1	405	1	1	1	1		8.41942e-06	1.86094e-07	2.26874e-07	1.68954e-07	7.65209e-05	1.49735e-07	1.81023e-07	2.03327e-07	1.88373e-07		-5.49962	-5.21376	-5.63901	3.18406	-5.81324	-5.53947	-5.37184	-5.48206		-2.25957	0.186303
10860	CAATTCCCCGTCGCGGAGCAGTCGAATTTGGATCTTGCAGTTTTAGAGCTAGAAATAGCAAGTTAAAATAAGG	GQ67_02268	942	1362	775	802	1084	247	856	1233	1	1903	512	1		0.000174737	0.000201726	5.60378e-05	0.000144625	0.000232964	1.49735e-07	0.000344488	0.000104104	1.88373e-07		0.207211	-1.64071	-0.272866	0.414922	-10.1886	0.979269	-0.747163	-9.85738		-4.6306	0.107205
10861	CAATTCCCCGTCGCGGAGCGAGTTATTAAATAGTACCATGTTTTAGAGCTAGAAATAGCAAGTTAAAATAAGG	GQ67_02268	915	591	460	580	499	3111	1	3693	56	620	1	1		0.00011463	9.28608e-05	0.000705804	1.68954e-07	0.000697757	8.38516e-06	0.000112235	2.03327e-07	1.88373e-07		-0.303846	2.62228	-9.40614	2.60574	-3.773	-0.0304707	-9.13897	-9.24918		-4.42741	0.134887
10862	CAATTCCCCGTCGCGGAGCAAGATGAGGGTATGCTTCCAGTTTTAGAGCTAGAAATAGCAAGTTAAAATAAGG	GQ67_02268	2398	1851	1855	2160	2137	2026	3888	798	13600	3306	1330	1		0.000372075	0.000397682	0.000459646	0.000656895	0.000150775	0.0020364	0.000598464	0.000270426	1.88373e-07		0.0960216	0.304929	0.820067	-1.3032	2.45235	0.685668	-0.460364	-10.9478		-2.04699	0.27438
10863	CAATTCCCCGTCGCGGAGCCTTTATGGTAAACCAACAGAGTTTTAGAGCTAGAAATAGCAAGTTAAAATAAGG	GQ67_02268	1	1	1	1	1	1	1	1	1	1	1	1		1.80095e-07	1.86094e-07	2.26874e-07	1.68954e-07	1.88941e-07	1.49735e-07	1.81023e-07	2.03327e-07	1.88373e-07		0.047275	0.333135	-0.0921205	0.0691773	-0.266343	0.00742157	0.17505	0.0648375		-0.0941251	0.246897
10864	CAATTCCCCGTCGCGGAGCGGACATAAACAATTCTCTGTGTTTTAGAGCTAGAAATAGCAAGTTAAAATAAGG	GQ67_02268	1911	1237	1278	1739	140	629	1320	835	3	450	1	2		0.000277571	2.60531e-05	0.000142704	0.00022302	0.000157765	4.49205e-07	8.14606e-05	2.03327e-07	3.76746e-07		-3.41333	-0.959834	-0.315683	-0.815075	-9.27127	-1.76868	-10.4148	-9.52505		-6.36898	0.0220346
10905	CAATTCCCCGTCGCGGAGCCAAGTTGGAGATTTCCAAGGGTTTTAGAGCTAGAAATAGCAAGTTAAAATAAGG	GQ67_02278	3468	3344	2749	3396	3693	298	2537	1352	317	2463	8018	3396		0.000583371	0.000687244	6.76084e-05	0.000428638	0.000255448	4.7466e-05	0.000445861	0.00163028	0.000639715		0.236408	-3.10914	-0.444657	-1.19139	-3.61945	-0.387822	1.48263	0.133014		0.529288	0.350064
10906	CAATTCCCCGTCGCGGAGCATTCTTCAGGACACAAAGAAGTTTTAGAGCTAGAAATAGCAAGTTAAAATAAGG	GQ67_02278	1460	1580	1324	1346	3971	2699	8076	4671	3	7	3	669		0.000257085	0.000738979	0.000612332	0.00136448	0.000882541	4.49205e-07	1.26716e-06	6.09982e-07	0.000126022		1.52329	1.25207	2.40803	1.77942	-9.16066	-7.6645	-8.71926	-1.02858		-8.38395	0.0102713
10907	CAATTCCCCGTCGCGGAGCTGTGAATGTATCCGTGGTGAGTTTTAGAGCTAGAAATAGCAAGTTAAAATAAGG	GQ67_02278	1519	1169	999	1290	146	861	2098	5	1	5933	1	1		0.000224083	2.71697e-05	0.000195338	0.000354466	9.44703e-07	1.49735e-07	0.00107401	2.03327e-07	1.88373e-07		-3.04396	-0.198056	0.661618	-7.88996	-10.5474	2.26091	-10.106	-10.2162		-4.53459	0.136633
10908	CAATTCCCCGTCGCGGAGCTTGTGAATGTATCCGTGGTGGTTTTAGAGCTAGAAATAGCAAGTTAAAATAAGG	GQ67_02278	1927	2186	1557	2031	648	3595	4728	7814	2	2	1	3		0.000346727	0.000120589	0.000815611	0.000798817	0.00147638	2.9947e-07	3.62047e-07	2.03327e-07	5.65119e-07		-1.52371	1.23408	1.20406	2.09019	-10.1772	-9.90341	-10.7358	-9.26103		-10.7705	0.000127191
10909	CAATTCCCCGTCGCGGAGCCGTAGTTGTGAATGTATCCGGTTTTAGAGCTAGAAATAGCAAGTTAAAATAAGG	GQ67_02278	1493	1356	1382	1548	248	185	99	303	1716	1	1255	1		0.000260192	4.61513e-05	4.19717e-05	1.67265e-05	5.7249e-05	0.000256945	1.81023e-07	0.000255176	1.88373e-07		-2.49513	-2.63209	-3.95937	-2.18425	-0.0181132	-10.4892	-0.0280826	-10.4318		-2.42408	0.240773
10935	CAATTCCCCGTCGCGGAGCACGGAGATAACAGTAACTTGGTTTTAGAGCTAGAAATAGCAAGTTAAAATAAGG	GQ67_02284	1557	1463	1431	1270	2572	248	888	250	2	3	1	496		0.00025758	0.000478633	5.62647e-05	0.000150032	4.72351e-05	2.9947e-07	5.4307e-07	2.03327e-07	9.3433e-05		0.893898	-2.19472	-0.779756	-2.44709	-9.74839	-8.88967	-10.307	-1.46302		-6.4701	0.0226109
10936	CAATTCCCCGTCGCGGAGCAGGCACCTTGACCTGAACGGGTTTTAGAGCTAGAAATAGCAAGTTAAAATAAGG	GQ67_02284	6736	6235	5879	7168	5130	3283	7572	2726	1638	951	66	309		0.00117143	0.000954661	0.000744827	0.00127932	0.000515052	0.000245266	0.000172153	1.34196e-05	5.82073e-05		-0.295204	-0.653289	0.127116	-1.18548	-2.25585	-2.7665	-6.44778	-4.33092		-3.44855	0.01519
10937	CAATTCCCCGTCGCGGAGCCGAAGGCACCTTGACCTGAAGTTTTAGAGCTAGAAATAGCAAGTTAAAATAAGG	GQ67_02284	3609	2834	3595	4143	2877	946	980	2847	6	3652	2	124		0.00063848	0.000535392	0.000214623	0.000165575	0.000537914	8.9841e-07	0.000661098	4.06655e-07	2.33583e-05		-0.254047	-1.57284	-1.94715	-0.247268	-9.47305	0.050221	-10.6166	-4.77264		-5.1977	0.0606105
10938	CAATTCCCCGTCGCGGAGCGCAAATTGCTGAGATCCCATGTTTTAGAGCTAGAAATAGCAAGTTAAAATAAGG	GQ67_02284	5902	4112	5282	5894	19120	14159	10420	7878	14	133	423	7		0.000954051	0.00355811	0.00321231	0.00176051	0.00148847	2.09629e-06	2.40761e-05	8.60075e-05	1.31861e-06		1.89897	1.75147	0.883851	0.641695	-8.83008	-5.30839	-3.47153	-9.4989		-8.07123	0.00465652
10939	CAATTCCCCGTCGCGGAGCGGAGGCTATTCAGAAGACCAGTTTTAGAGCTAGAAATAGCAAGTTAAAATAAGG	GQ67_02284	3234	2402	2807	3137	1386	567	1978	3455	2	1	2	1		0.000521374	0.000257926	0.000128637	0.000334192	0.00065279	2.9947e-07	1.81023e-07	4.06655e-07	1.88373e-07		-1.01536	-2.01901	-0.641641	0.3243	-10.7657	-11.4919	-10.3243	-11.4345		-10.1662	6.47595e-06
11075	CAATTCCCCGTCGCGGAGCACTGTGCTTGGAGCTCTGTTGTTTTAGAGCTAGAAATAGCAAGTTAAAATAAGG	GQ67_02314	3611	3378	3517	3285	4007	2820	1044	3193	2	419	1120	1735		0.000620921	0.000745678	0.000639784	0.000176388	0.000603287	2.9947e-07	7.58488e-05	0.000227727	0.000326827		0.264142	0.0431749	-1.81565	-0.0415653	-11.0178	-3.03321	-1.44711	-0.925882		-3.71852	0.105751
11076	CAATTCCCCGTCGCGGAGCTTATGGTCAAGAGTTTACTAGTTTTAGAGCTAGAAATAGCAAGTTAAAATAAGG	GQ67_02314	480	382	496	447	1295	15	1898	73	1	288	1	278		8.12677e-05	0.000240991	3.40311e-06	0.000320676	1.37927e-05	1.49735e-07	5.21348e-05	2.03327e-07	5.23677e-05		1.56823	-4.57776	1.98036	-2.55878	-9.08413	-0.640437	-8.64273	-0.634005		-3.85334	0.116823
11077	CAATTCCCCGTCGCGGAGCGTTTACTAAGGCTGTCCTAGGTTTTAGAGCTAGAAATAGCAAGTTAAAATAAGG	GQ67_02314	724	693	757	632	1332	159	1594	3502	1	1	2	1		0.000126336	0.000247877	3.60729e-05	0.000269313	0.00066167	1.49735e-07	1.81023e-07	4.06655e-07	1.88373e-07		0.972354	-1.80828	1.09202	2.38884	-9.72064	-9.44688	-8.27925	-9.38946		-9.87029	0.00031532
11078	CAATTCCCCGTCGCGGAGCGATACAAACAGAACTAGCTGGTTTTAGAGCTAGAAATAGCAAGTTAAAATAAGG	GQ67_02314	3216	3587	3879	5195	3359	1332	202	2868	1351	2	547	4		0.000714841	0.000625089	0.000302196	3.41288e-05	0.000541882	0.000202292	3.62047e-07	0.00011122	7.53492e-07		-0.19356	-1.24214	-4.38856	-0.399644	-1.82118	-10.9472	-2.6842	-9.88981		-4.77963	0.0681192
11079	CAATTCCCCGTCGCGGAGCGAACACGGTTGCCTTTAAGTGTTTTAGAGCTAGAAATAGCAAGTTAAAATAAGG	GQ67_02314	4364	3170	3718	3201	3338	4437	1744	1168	858	1786	348	4		0.000650727	0.000621181	0.00100664	0.000294657	0.000220683	0.000128473	0.000323308	7.0758e-05	7.53492e-07		-0.0670382	0.629422	-1.14302	-1.56008	-2.34059	-1.00914	-3.20109	-9.75424		-3.54109	0.0826883
11285	CAATTCCCCGTCGCGGAGCGATAGGCTGGACCTGTGGATGTTTTAGAGCTAGAAATAGCAAGTTAAAATAAGG	GQ67_02358	2530	1632	1709	1328	331	253	3042	1432	10463	9284	8127	8280		0.000324125	6.1597e-05	5.73991e-05	0.00051396	0.000270563	0.00156668	0.00168062	0.00165244	0.00155973		-2.39562	-2.49745	0.665103	-0.260588	2.27309	2.37437	2.34998	2.26667		3.43817	0.0110892
11286	CAATTCCCCGTCGCGGAGCAGATGGATAGGCTGGACCTGGTTTTAGAGCTAGAAATAGCAAGTTAAAATAAGG	GQ67_02358	1820	2226	2483	2323	397	910	2911	5575	2183	2834	2497	3653		0.000398549	7.38792e-05	0.000206455	0.000491826	0.00105334	0.000326872	0.00051302	0.000507709	0.000688127		-2.43152	-0.94893	0.303391	1.40215	-0.286034	0.364258	0.349242	0.787916		0.722573	0.226299
11287	CAATTCCCCGTCGCGGAGCGGGCCATAGCGGCCAACAGAGTTTTAGAGCTAGAAATAGCAAGTTAAAATAAGG	GQ67_02358	9567	8710	8014	10415	5041	8494	4983	4393	34743	35893	25909	28921		0.00165264	0.000938099	0.00192707	0.0008419	0.000830016	0.00520225	0.00649747	0.00526801	0.00544794		-0.816959	0.221635	-0.97305	-0.99356	1.65436	1.97511	1.67249	1.72094		2.39621	0.00128332
11288	CAATTCCCCGTCGCGGAGCGGTCCAGCCTATCCATCTGTGTTTTAGAGCTAGAAATAGCAAGTTAAAATAAGG	GQ67_02358	7571	6341	6549	6608	7459	3165	7733	1959	40930	9408	7899	27647		0.00121875	0.00138807	0.000718056	0.00130652	0.000370135	0.00612866	0.00170307	0.00160608	0.00520795		0.187687	-0.763229	0.100338	-1.71927	2.33017	0.48274	0.39815	2.09532		1.87522	0.0168432
11289	CAATTCCCCGTCGCGGAGCTGGACAGGATCATTTGCTGTGTTTTAGAGCTAGAAATAGCAAGTTAAAATAAGG	GQ67_02358	6131	4428	4918	5693	545	3958	1252	4732	3908	2317	8627	2809		0.000953151	0.000101421	0.000897966	0.000211531	0.000894067	0.000585165	0.000419431	0.00175411	0.00052914		-3.23235	-0.0860429	-2.17184	-0.092322	-0.703862	-1.18427	0.87996	-0.849055		0.93133	0.17707
11290	CAATTCCCCGTCGCGGAGCCTTGCTAAGATAAACAGCCGGTTTTAGAGCTAGAAATAGCAAGTTAAAATAAGG	GQ67_02359	742	562	581	588	6401	235	7285	2	5	1031	1	1410		0.000111343	0.00119119	5.33153e-05	0.00123083	3.77881e-07	7.48675e-07	0.000186635	2.03327e-07	0.000265606		3.41931	-1.06239	3.46655	-8.20287	-7.21646	0.745204	-9.097	1.25427		-2.98364	0.233052
11291	CAATTCCCCGTCGCGGAGCCACGGTGTCAGGGCTCACCAGTTTTAGAGCTAGAAATAGCAAGTTAAAATAAGG	GQ67_02359	13200	12118	11810	13110	8948	10988	6589	10126	3854	4280	2552	5294		0.0022619	0.00166517	0.00249289	0.00111324	0.00191321	0.000577079	0.00077478	0.000518892	0.000997247		-0.441867	0.140285	-1.02277	-0.241537	-1.97069	-1.54567	-2.12403	-1.18151		-1.31401	0.00341002
11292	CAATTCCCCGTCGCGGAGCTGACAACGTCAATATTGTCAGTTTTAGAGCTAGAAATAGCAAGTTAAAATAAGG	GQ67_02359	2307	2037	1829	2122	3	2954	1290	1442	1144	2	5408	2		0.000373471	5.58281e-07	0.000670185	0.000217951	0.000272452	0.000171297	3.62047e-07	0.00109959	3.76746e-07		-9.38579	0.843563	-0.776991	-0.454994	-1.1245	-10.0106	1.5579	-9.95319		-2.43904	0.273048
11293	CAATTCCCCGTCGCGGAGCCATGAACAAGACATTGAGAGGTTTTAGAGCTAGAAATAGCAAGTTAAAATAAGG	GQ67_02359	3981	3235	4042	3952	7697	13	11231	2738	3001	8	124	6		0.00068481	0.00143236	2.94936e-06	0.00189753	0.000517319	0.000449355	1.44819e-06	2.52126e-05	1.13024e-06		1.06462	-7.85916	1.47035	-0.404648	-0.607848	-8.88531	-4.76349	-9.24293		-4.44268	0.0932797
11294	CAATTCCCCGTCGCGGAGCAGCGACAGAAGGCATACCAGGTTTTAGAGCTAGAAATAGCAAGTTAAAATAAGG	GQ67_02359	6869	5515	5315	5931	9557	3561	3671	15998	5	3833	3	2387		0.00106391	0.0017785	0.000807898	0.000620232	0.00302267	7.48675e-07	0.000693863	6.09982e-07	0.000449646		0.741285	-0.39713	-0.778495	1.50645	-10.4727	-0.616652	-10.7683	-1.24251		-6.04308	0.0590915
11345	CAATTCCCCGTCGCGGAGCCCCATTGTTACTGCTTGAGAGTTTTAGAGCTAGAAATAGCAAGTTAAAATAAGG	GQ67_02370	586	310	455	370	54	1	1	1649	1	1	1	1		7.74857e-05	1.00491e-05	2.26874e-07	1.68954e-07	0.000311563	1.49735e-07	1.81023e-07	2.03327e-07	1.88373e-07		-2.94687	-8.4159	-8.84115	2.00752	-9.01537	-8.74161	-8.57398	-8.68419		-4.20469	0.0998148
11346	CAATTCCCCGTCGCGGAGCACATGGCGTCCAGAATTGTAGTTTTAGAGCTAGAAATAGCAAGTTAAAATAAGG	GQ67_02370	4464	3029	3112	3498	7230	4443	2255	3836	7798	2834	3179	4266		0.000634969	0.00134546	0.001008	0.000380992	0.000724776	0.00116763	0.00051302	0.000646378	0.000803599		1.08334	0.666739	-0.736923	0.19085	0.878831	-0.307669	0.0256928	0.339791		-0.0668399	0.445636
11347	CAATTCCCCGTCGCGGAGCATCGGATTTGGCAAACGGAAGTTTTAGAGCTAGAAATAGCAAGTTAAAATAAGG	GQ67_02370	463	509	183	768	2	1	1960	23	1516	524	1297	1132		8.65805e-05	3.72188e-07	2.26874e-07	0.000331151	4.34563e-06	0.000226998	9.48563e-05	0.000263716	0.000213238		-7.86187	-8.57601	1.93537	-4.3164	1.39057	0.131702	1.60687	1.30035		5.8121	0.0464556
11348	CAATTCCCCGTCGCGGAGCATAAAGAACTGTATGAAGCAGTTTTAGAGCTAGAAATAGCAAGTTAAAATAAGG	GQ67_02370	585	346	308	399	207	1	1	121	2623	540	1	1		7.37487e-05	3.85214e-05	2.26874e-07	1.68954e-07	2.28618e-05	0.000392755	9.77527e-05	2.03327e-07	1.88373e-07		-0.936958	-8.34458	-8.76984	-1.68968	2.41294	0.406518	-8.50267	-8.61288		1.36124	0.359242
11349	CAATTCCCCGTCGCGGAGCAGCACACTACCAGCACTACGGTTTTAGAGCTAGAAATAGCAAGTTAAAATAAGG	GQ67_02370	7502	6690	6855	6815	11087	4214	1343	4848	9547	2180	2037	5		0.00125445	0.00206322	0.000956046	0.000226906	0.000915984	0.00142952	0.000394631	0.000414178	9.41865e-07		0.717845	-0.391902	-2.46689	-0.45366	0.188478	-1.66848	-1.59873	-10.3792		-2.71584	0.170853
11350	CAATTCCCCGTCGCGGAGCGTTCTCACCCAAGACAGAGTGTTTTAGAGCTAGAAATAGCAAGTTAAAATAAGG	GQ67_02371	1634	1420	1148	1401	159	1	871	2155	940	299	24	2		0.000252268	2.95889e-05	2.26874e-07	0.000147159	0.000407167	0.000140751	5.4126e-05	4.87986e-06	3.76746e-07		-3.09183	-10.1188	-0.777575	0.690666	-0.84181	-2.22056	-5.69197	-9.38715		-1.21098	0.353524
11351	CAATTCCCCGTCGCGGAGCCTTGGACTCTCTCAGCGTAGGTTTTAGAGCTAGAAATAGCAAGTTAAAATAAGG	GQ67_02371	1673	1510	1410	1683	2012	1955	2444	290	281	663	427	197		0.000282568	0.000374421	0.000443538	0.000412925	5.47928e-05	4.20756e-05	0.000120019	8.68208e-05	3.71095e-05		0.40606	0.650458	0.547278	-2.36654	-2.74755	-1.23534	-1.70249	-2.92874		-1.96284	0.0341348
11352	CAATTCCCCGTCGCGGAGCGGGTAACAGCGGACAAACCAGTTTTAGAGCTAGAAATAGCAAGTTAAAATAAGG	GQ67_02371	9387	6599	9108	10807	1979	4265	3112	1104	1345	1343	151	2329		0.00161639	0.00036828	0.000967617	0.000525786	0.00020859	0.000201394	0.000243115	3.07024e-05	0.000438721		-2.13391	-0.740272	-1.62023	-2.95403	-3.00469	-2.73307	-5.71828	-1.8814		-1.47225	0.0928755
11353	CAATTCCCCGTCGCGGAGCGCTGAGAGAGTCCAAGACCGGTTTTAGAGCTAGAAATAGCAAGTTAAAATAAGG	GQ67_02371	6775	5482	5951	6210	1108	8696	25885	6907	6	7	701	3		0.00109939	0.000206192	0.00197289	0.00437339	0.00130501	8.9841e-07	1.26716e-06	0.000142533	5.65119e-07		-2.41464	0.843614	1.99205	0.247363	-10.257	-9.76088	-2.94734	-10.9259		-8.63988	0.00574124
11354	CAATTCCCCGTCGCGGAGCGAATCTGACGACACCGTAAGGTTTTAGAGCTAGAAATAGCAAGTTAAAATAAGG	GQ67_02371	3169	3173	2719	3048	1588	3103	4017	5201	2	1069	1	1		0.000545191	0.000295517	0.000703989	0.00067869	0.00098268	2.9947e-07	0.000193514	2.03327e-07	1.88373e-07		-0.883522	0.368791	0.31599	0.849959	-10.8301	-1.49432	-11.3887	-11.499		-8.96584	0.0166862
11390	CAATTCCCCGTCGCGGAGCCAAAGACACCAGAAGTGCCAGTTTTAGAGCTAGAAATAGCAAGTTAAAATAAGG	GQ67_02379	3371	2183	1412	2438	332	2251	52	2412	1656	4140	1021	1		0.000423402	6.17831e-05	0.000510693	8.78563e-06	0.000455725	0.000247961	0.000749437	0.000207597	1.88373e-07		-2.77674	0.270426	-5.59074	0.106133	-0.771915	0.823778	-1.02824	-11.1342		-1.02992	0.376051
11391	CAATTCCCCGTCGCGGAGCTCTGGTGTCTTTGGTGTCTGGTTTTAGAGCTAGAAATAGCAAGTTAAAATAAGG	GQ67_02379	536	406	221	437	562	249	1506	570	30	1	7	1		7.20378e-05	0.000104585	5.64916e-05	0.000254445	0.000107696	4.49205e-06	1.81023e-07	1.42329e-06	1.88373e-07		0.537845	-0.350719	1.82053	0.580139	-4.00331	-8.63643	-5.66145	-8.57902		-7.367	0.00209578
11392	CAATTCCCCGTCGCGGAGCCATGCTAATGAGGTATACAGGTTTTAGAGCTAGAAATAGCAAGTTAAAATAAGG	GQ67_02379	105	147	344	234	1	1	1	1	1	1	1	1		3.73696e-05	1.86094e-07	2.26874e-07	1.68954e-07	1.88941e-07	1.49735e-07	1.81023e-07	2.03327e-07	1.88373e-07		-7.64969	-7.36383	-7.78909	-7.62779	-7.96331	-7.68955	-7.52192	-7.63213		-0.0941251	0.246897
11393	CAATTCCCCGTCGCGGAGCGGTCTTCTCAGAATTTCCCAGTTTTAGAGCTAGAAATAGCAAGTTAAAATAAGG	GQ67_02379	2926	2208	2280	2142	3526	697	6179	4118	3141	2022	6008	2444		0.000430246	0.000656167	0.000158131	0.00104397	0.000778057	0.000470318	0.000366029	0.00122159	0.000460384		0.608901	-1.44404	1.27885	0.854714	0.128474	-0.233202	1.50553	0.0976749		0.0500138	0.47356
11394	CAATTCCCCGTCGCGGAGCAATAATATTAACCAAACCCTGTTTTAGAGCTAGAAATAGCAAGTTAAAATAAGG	GQ67_02379	1	1	1	1	1	1	1	1	1	1	1	1		1.80095e-07	1.86094e-07	2.26874e-07	1.68954e-07	1.88941e-07	1.49735e-07	1.81023e-07	2.03327e-07	1.88373e-07		0.047275	0.333135	-0.0921205	0.0691773	-0.266343	0.00742157	0.17505	0.0648375		-0.0941251	0.246897
11435	CAATTCCCCGTCGCGGAGCTGATCAAACAGAGAATCACAGTTTTAGAGCTAGAAATAGCAAGTTAAAATAAGG	GQ67_02388	3764	2623	2826	3898	867	3591	4511	3875	874	2838	1563	2831		0.000590305	0.000161343	0.000814704	0.000762154	0.000732145	0.000130868	0.000513745	0.000317801	0.000533284		-1.87133	0.464815	0.368621	0.310668	-2.17334	-0.20041	-0.893338	-0.146557		-0.671606	0.198658
11436	CAATTCCCCGTCGCGGAGCGCTCAACCATGAATTACGCCGTTTTAGAGCTAGAAATAGCAAGTTAAAATAAGG	GQ67_02388	1546	1201	1306	1481	2171	2775	4	1607	3536	3465	1	3		0.000249161	0.00040401	0.000629575	6.75818e-07	0.000303627	0.000529463	0.000627246	2.03327e-07	5.65119e-07		0.697312	1.3373	-8.52623	0.285225	1.08745	1.33195	-10.2591	-8.78431		-2.60439	0.26504
11437	CAATTCCCCGTCGCGGAGCATATCTTCAAACGTGGACGAGTTTTAGAGCTAGAAATAGCAAGTTAAAATAAGG	GQ67_02388	999	618	615	768	2165	1003	644	318	5665	1301	1303	2444		0.000135071	0.000402893	0.000227554	0.000108807	6.00831e-05	0.000848249	0.000235512	0.000264936	0.000460384		1.57668	0.752494	-0.31195	-1.16869	2.65077	0.80208	0.971925	1.76912		1.33634	0.0623049
11438	CAATTCCCCGTCGCGGAGCATCCCACAGCACTCAATTGTGTTTTAGAGCTAGAAATAGCAAGTTAAAATAAGG	GQ67_02388	3110	2986	2080	2354	389	632	4973	4440	647	1365	1	2780		0.000474099	7.23905e-05	0.000143384	0.000840211	0.000838896	9.68786e-05	0.000247097	2.03327e-07	0.000523677		-2.71132	-1.7253	0.825562	0.823303	-2.29094	-0.940111	-11.1872	0.143489		-2.87174	0.178974
11439	CAATTCCCCGTCGCGGAGCATACCAACAATTGAGTGCTGGTTTTAGAGCTAGAAATAGCAAGTTAAAATAAGG	GQ67_02388	1281	1010	1410	1986	561	2753	4255	2787	10592	2281	1214	9532		0.00025605	0.000104399	0.000624584	0.000718901	0.000526577	0.00158599	0.000412915	0.00024684	0.00179557		-1.29432	1.28647	1.48937	1.04022	2.63089	0.68942	-0.0528494	2.80995		0.888917	0.195675
11465	CAATTCCCCGTCGCGGAGCGGACAGGTGATGAAAGTGAGGTTTTAGAGCTAGAAATAGCAAGTTAAAATAAGG	GQ67_02395	1814	1710	1885	2495	308	1	264	1519	3	397	2637	1		0.000355867	5.73169e-05	2.26874e-07	4.4604e-05	0.000287001	4.49205e-07	7.18663e-05	0.000536174	1.88373e-07		-2.63431	-10.6152	-2.99609	-0.310284	-9.62975	-2.30795	0.591365	-10.8835		-1.41849	0.352993
11466	CAATTCCCCGTCGCGGAGCAATCGGTTCACCTTTAGCGGGTTTTAGAGCTAGAAATAGCAAGTTAAAATAAGG	GQ67_02395	532	219	572	644	1	1	101	18	201	339	18	1		8.85615e-05	1.86094e-07	2.26874e-07	1.70644e-05	3.40093e-06	3.00967e-05	6.1367e-05	3.65989e-06	1.88373e-07		-8.89451	-8.60865	-2.37569	-4.70268	-1.55707	-0.529218	-4.59681	-8.87694		2.25537	0.196871
11467	CAATTCCCCGTCGCGGAGCTAAAGGTGAACCGATTCAGGGTTTTAGAGCTAGAAATAGCAAGTTAAAATAAGG	GQ67_02395	276	73	131	274	1	269	1	1	1	1	1	1295		3.39478e-05	1.86094e-07	6.1029e-05	1.68954e-07	1.88941e-07	1.49735e-07	1.81023e-07	2.03327e-07	0.000243943		-7.51115	0.846177	-7.65054	-7.48924	-7.82476	-7.551	-7.38337	2.84515		0.472693	0.446293
11468	CAATTCCCCGTCGCGGAGCTATAGCGCAAACTCCTCTGGGTTTTAGAGCTAGAAATAGCAAGTTAAAATAAGG	GQ67_02395	4722	3665	3133	3948	7677	4181	8824	5336	12223	2154	5123	5857		0.000696426	0.00142864	0.000948559	0.00149085	0.00100819	0.00183021	0.000389925	0.00104165	0.0011033		1.0366	0.445768	1.0981	0.533721	1.39397	-0.836775	0.580824	0.663785		-0.328097	0.273178
11469	CAATTCCCCGTCGCGGAGCAACTCCTCTGGCGGAAACAGGTTTTAGAGCTAGAAATAGCAAGTTAAAATAAGG	GQ67_02395	8254	7807	8377	9609	6240	5981	9457	3721	8163	4398	7325	12710		0.00153292	0.00116123	0.00135693	0.0015978	0.000703048	0.00122229	0.000796141	0.00148937	0.00239422		-0.400635	-0.175934	0.0598063	-1.12459	-0.326699	-0.945187	-0.0415771	0.643274		0.24279	0.29156
11475	CAATTCCCCGTCGCGGAGCATTAACTGCGCCGACAACAGGTTTTAGAGCTAGAAATAGCAAGTTAAAATAAGG	GQ67_02397	2828	1745	1854	2063	1471	2830	7007	4319	474	396	448	1		0.000382251	0.000273744	0.000642053	0.00118386	0.000816034	7.09744e-05	7.16853e-05	9.10907e-05	1.88373e-07		-0.481692	0.748172	1.63091	1.09411	-2.42915	-2.41477	-2.06914	-10.9867		-5.22282	0.0465224
11476	CAATTCCCCGTCGCGGAGCCACCAACACCCTTTACGGCAGTTTTAGAGCTAGAAATAGCAAGTTAAAATAAGG	GQ67_02397	15563	13960	15134	15901	1986	4368	5655	6063	4005	10032	10099	15245		0.00272654	0.000369582	0.000990985	0.000955438	0.00114555	0.000599689	0.00181603	0.0020534	0.00287175		-2.88311	-1.46014	-1.51284	-1.25104	-2.18479	-0.586287	-0.409055	0.0748561		1.00046	0.0794025
11477	CAATTCCCCGTCGCGGAGCTTGTACTTTGAGGACAACGCGTTTTAGAGCTAGAAATAGCAAGTTAAAATAAGG	GQ67_02397	940	929	660	860	826	708	902	1416	26	3	1	1		0.000152585	0.000153713	0.000160627	0.000152397	0.00026754	3.89311e-06	5.4307e-07	2.03327e-07	1.88373e-07		0.010629	0.0740965	-0.00178077	0.810139	-5.29255	-8.13426	-9.55159	-9.66181		-8.38332	0.00150844
11478	CAATTCCCCGTCGCGGAGCACATTCCTTACCGACTGGACGTTTTAGAGCTAGAAATAGCAAGTTAAAATAAGG	GQ67_02397	3686	3097	3188	4194	5117	6953	5637	8003	1089	229	1	4		0.00063776	0.000952242	0.00157745	0.000952396	0.00151209	0.000163061	4.14544e-05	2.03327e-07	7.53492e-07		0.578314	1.30651	0.578548	1.24546	-1.9676	-3.94342	-11.615	-9.72521		-7.74001	0.0213996
11479	CAATTCCCCGTCGCGGAGCCATTACCGGTCCAGTCGGTAGTTTTAGAGCTAGAAATAGCAAGTTAAAATAAGG	GQ67_02397	12608	9939	9758	12337	25978	14161	22516	1961	11128	11382	10517	1599		0.00200995	0.00483434	0.00321276	0.00380418	0.000370512	0.00166625	0.00206041	0.00213839	0.000301209		1.26616	0.676656	0.920428	-2.43956	-0.27055	0.035774	0.0893715	-2.73832		-0.826853	0.239592
11635	CAATTCCCCGTCGCGGAGCGTTTCATCCAGATAAGAACCGTTTTAGAGCTAGAAATAGCAAGTTAAAATAAGG	GQ67_02429	385	449	481	180	119	1446	3377	748	1	1	3	2383		6.73104e-05	2.21452e-05	0.00032806	0.000570559	0.000141328	1.49735e-07	1.81023e-07	6.09982e-07	0.000448893		-1.60384	2.28506	3.08348	1.07014	-8.81227	-8.53851	-6.78592	2.73747		-6.55852	0.0454776
11636	CAATTCCCCGTCGCGGAGCGTGATCCCGAGAAGCGTCAAGTTTTAGAGCTAGAAATAGCAAGTTAAAATAAGG	GQ67_02429	8989	8044	7212	8314	5441	6819	13854	21850	9113	9868	4034	2053		0.00146593	0.00101254	0.00154705	0.0023407	0.00412835	0.00136454	0.00178634	0.000820223	0.00038673		-0.533838	0.0777106	0.675126	1.49375	-0.103401	0.285195	-0.837723	-1.92241		-1.07277	0.0753387
11637	CAATTCCCCGTCGCGGAGCGGAGGTGGACAGCAACACAGGTTTTAGAGCTAGAAATAGCAAGTTAAAATAAGG	GQ67_02429	8384	6964	8095	9232	5770	4825	8450	6819	23470	7191	6884	18962		0.00147115	0.00107376	0.00109467	0.00142767	0.00128839	0.00351428	0.00130174	0.00139971	0.00357193		-0.454269	-0.426452	-0.0432845	-0.191378	1.25629	-0.176501	-0.0718183	1.27976		0.850778	0.0612954
11638	CAATTCCCCGTCGCGGAGCGCAACACAGAGGCAAACCAAGTTTTAGAGCTAGAAATAGCAAGTTAAAATAAGG	GQ67_02429	3618	3058	3265	4291	254	460	2354	6131	11767	4	11932	3726		0.000640777	4.72678e-05	0.000104362	0.000397719	0.00115839	0.00176193	7.24094e-07	0.0024261	0.000701878		-3.76089	-2.61823	-0.688073	0.854233	1.45927	-9.78943	1.92075	0.131399		-0.0162654	0.497938
11639	CAATTCCCCGTCGCGGAGCTCTGGATCAGGTTCACAAGAGTTTTAGAGCTAGAAATAGCAAGTTAAAATAAGG	GQ67_02429	518	717	497	297	368	1383	1669	1003	1	396	2598	1		9.1353e-05	6.84825e-05	0.000313766	0.000281985	0.000189507	1.49735e-07	7.16853e-05	0.000528245	1.88373e-07		-0.415716	1.78017	1.62609	1.05273	-9.2529	-0.349775	2.53168	-8.92172		-5.00899	0.0965123
11894	CAATTCCCCGTCGCGGAGCCAAGACTGAACTCAATAGGCGTTTTAGAGCTAGAAATAGCAAGTTAAAATAAGG	GQ67_02485	2066	1645	1621	1810	536	88	2648	1	2	834	916	4941		0.000321559	9.97463e-05	1.99649e-05	0.000447391	1.88941e-07	2.9947e-07	0.000150974	0.000186248	0.000930751		-1.68875	-4.00955	0.476455	-10.7329	-10.0685	-1.09079	-0.787859	1.53331		1.38525	0.35399
11895	CAATTCCCCGTCGCGGAGCCAGGTACTCTTGTCAGCTAAGTTTTAGAGCTAGAAATAGCAAGTTAAAATAAGG	GQ67_02485	1566	1792	1365	1887	886	351	1	5668	1	1	507	1		0.000297606	0.000164879	7.96327e-05	1.68954e-07	0.00107092	1.49735e-07	1.81023e-07	0.000103087	1.88373e-07		-0.851997	-1.90197	-10.7826	1.84737	-10.9568	-10.683	-1.52954	-10.6256		-5.52644	0.0874774
11896	CAATTCCCCGTCGCGGAGCAGCATAAACACGGATGACGTGTTTTAGAGCTAGAAATAGCAAGTTAAAATAAGG	GQ67_02485	2973	2995	2238	3595	1457	2002	2314	5845	3042	2019	3396	5479		0.000531324	0.000271139	0.000454201	0.000390961	0.00110436	0.000455494	0.000365486	0.0006905	0.0010321		-0.970561	-0.22626	-0.442569	1.05554	-0.22216	-0.539775	0.378049	0.957913		0.289469	0.307129
11897	CAATTCCCCGTCGCGGAGCGTTGTTTGGCTGGGAAAGGTGTTTTAGAGCTAGAAATAGCAAGTTAAAATAAGG	GQ67_02485	1576	1071	1263	1454	1946	2439	523	1257	1999	3795	2068	3579		0.000241507	0.000362139	0.000553345	8.83632e-05	0.000237498	0.00029932	0.000686984	0.000420481	0.000674187		0.584477	1.19612	-1.45055	-0.0241473	0.309626	1.50821	0.799977	1.48108		0.94825	0.101557
11898	CAATTCCCCGTCGCGGAGCTAGAGTTGTTTGGCTGGGAAGTTTTAGAGCTAGAAATAGCAAGTTAAAATAAGG	GQ67_02485	1372	783	837	1309	267	141	46	312	1522	800	805	403		0.000193647	4.9687e-05	3.19892e-05	7.77191e-06	5.89495e-05	0.000227897	0.000144819	0.000163679	7.59143e-05		-1.96249	-2.59777	-4.63901	-1.71588	0.234953	-0.419179	-0.242561	-1.35098		2.28434	0.0161982
11899	CAATTCCCCGTCGCGGAGCGTTGGATGTATCCTGTTGGTGTTTTAGAGCTAGAAATAGCAAGTTAAAATAAGG	GQ67_02486	2080	1303	1751	1849	1695	1547	1377	1424	3999	536	892	569		0.0003144	0.000315429	0.000350974	0.00023265	0.000269051	0.000598791	9.70286e-05	0.000181368	0.000107184		0.00471326	0.158761	-0.434439	-0.224721	0.929449	-1.69612	-0.793681	-1.55251		-0.654294	0.180208
11900	CAATTCCCCGTCGCGGAGCGATACATCCAACTCCACCACGTTTTAGAGCTAGAAATAGCAAGTTAAAATAAGG	GQ67_02486	4398	5040	4790	4599	13631	4456	4661	9618	5367	5204	3318	4435		0.00084766	0.00253664	0.00101095	0.000787497	0.00181723	0.000803628	0.000942046	0.00067464	0.000835434		1.58136	0.254153	-0.106212	1.10018	-0.0769582	0.152311	-0.329367	-0.0209596		-0.776115	0.0678467
11901	CAATTCCCCGTCGCGGAGCCTACGTCGATGGCGTAGACAGTTTTAGAGCTAGAAATAGCAAGTTAAAATAAGG	GQ67_02486	1966	2306	2297	3281	6634	1082	5555	1650	6935	1437	2	718		0.000443483	0.00123455	0.000245477	0.000938542	0.000311752	0.00103841	0.000260131	4.06655e-07	0.000135252		1.47703	-0.853288	1.08154	-0.50848	1.22743	-0.769642	-10.0909	-1.71323		-3.13578	0.150202
11902	CAATTCCCCGTCGCGGAGCTGGAATCACCTGGTTCAGAAGTTTTAGAGCTAGAAATAGCAAGTTAAAATAAGG	GQ67_02486	791	505	583	926	75	796	2203	2287	531	1	358	1		0.000126291	1.3957e-05	0.000180592	0.000372207	0.000432107	7.95093e-05	1.81023e-07	7.27912e-05	1.88373e-07		-3.17769	0.515974	1.55935	1.77463	-0.66756	-9.44636	-0.794919	-9.38895		-5.24251	0.0633223
11903	CAATTCCCCGTCGCGGAGCGTGGTGATGATGGAATCACCGTTTTAGAGCTAGAAATAGCAAGTTAAAATAAGG	GQ67_02486	3258	2515	2732	2687	3652	2380	1704	472	1540	2	1179	1282		0.000503905	0.000679615	0.00053996	0.000287898	8.91799e-05	0.000230592	3.62047e-07	0.000239723	0.000241494		0.431566	0.0997005	-0.807591	-2.49836	-1.12781	-10.4428	-1.07178	-1.06116		-2.73221	0.16623
11909	CAATTCCCCGTCGCGGAGCTGCTGCGGTAGCCTCAACGGGTTTTAGAGCTAGAAATAGCAAGTTAAAATAAGG	GQ67_02488	19283	16036	16072	18442	12183	6255	10333	10546	4360	10699	2243	10384		0.00314414	0.00226718	0.0014191	0.00174581	0.00199257	0.000652845	0.00193677	0.000456063	0.00195607		-0.471765	-1.14769	-0.84877	-0.658036	-2.26785	-0.699011	-2.78536	-0.684709		-0.827667	0.112135
11910	CAATTCCCCGTCGCGGAGCGGTGACACCTTTGGTTCCAGGTTTTAGAGCTAGAAATAGCAAGTTAAAATAAGG	GQ67_02488	6189	5059	4966	6316	3038	7636	14922	6220	1716	2100	277	1934		0.00101438	0.000565353	0.00173241	0.00252114	0.00117521	0.000256945	0.000380149	5.63217e-05	0.000364313		-0.843379	0.772177	1.31347	0.212316	-1.98107	-1.41596	-4.17077	-1.47735		-2.62493	0.00957196
11911	CAATTCCCCGTCGCGGAGCTGCAGTCTTACAGCCACCACGTTTTAGAGCTAGAAATAGCAAGTTAAAATAAGG	GQ67_02488	3325	2659	3171	2783	491	2285	711	2707	1	1166	552	383		0.000537492	9.13721e-05	0.000518407	0.000120127	0.000511462	1.49735e-07	0.000211073	0.000112237	7.21469e-05		-2.55642	-0.0521602	-2.16169	-0.0716171	-11.8096	-1.3485	-2.2597	-2.89724		-3.36829	0.131426
11912	CAATTCCCCGTCGCGGAGCTGGTGGCTGTAAGACTGCAGGTTTTAGAGCTAGAAATAGCAAGTTAAAATAAGG	GQ67_02488	2439	1628	1637	2372	2985	409	713	3178	1041	2132	424	1		0.000363611	0.00055549	9.27914e-05	0.000120465	0.000600453	0.000155874	0.000385942	8.62108e-05	1.88373e-07		0.611365	-1.97033	-1.59379	0.723656	-1.22201	0.0859881	-2.07645	-10.9146		-2.97449	0.162556
11913	CAATTCCCCGTCGCGGAGCTGGCTGTAAGACTGCAGAGGGTTTTAGAGCTAGAAATAGCAAGTTAAAATAAGG	GQ67_02488	2655	2158	2293	2727	2178	871	3236	1921	447	1109	374	1083		0.000442718	0.000405312	0.000197607	0.000546737	0.000362955	6.69316e-05	0.000200755	7.60445e-05	0.000204008		-0.127353	-1.16375	0.304459	-0.286597	-2.72563	-1.14095	-2.54147	-1.11776		-1.56314	0.0149156
12017	CAATTCCCCGTCGCGGAGCTAATGTCGTCACTATACCCAGTTTTAGAGCTAGAAATAGCAAGTTAAAATAAGG	GQ67_02512	770	213	283	344	1	1	1	3076	1	2	1	257		7.24881e-05	1.86094e-07	2.26874e-07	1.68954e-07	0.000581181	1.49735e-07	3.62047e-07	2.03327e-07	4.84119e-05		-8.60557	-8.31971	-8.74497	3.00317	-8.91919	-7.64542	-8.4778	-0.582383		-0.739429	0.420134
12018	CAATTCCCCGTCGCGGAGCTACCAAATGCAAATTCCTCCGTTTTAGAGCTAGAAATAGCAAGTTAAAATAAGG	GQ67_02512	2927	2161	2816	2381	465	770	2101	1037	3	1	1	1		0.000463068	8.65336e-05	0.000174693	0.000354973	0.000195931	4.49205e-07	1.81023e-07	2.03327e-07	1.88373e-07		-2.41989	-1.4064	-0.383514	-1.24088	-10.0096	-11.3208	-11.1532	-11.2634		-9.5741	1.75259e-06
12019	CAATTCCCCGTCGCGGAGCGGTAAATTGAGCCTTACTACGTTTTAGAGCTAGAAATAGCAAGTTAAAATAAGG	GQ67_02512	1	1	1	73	1	1	1	1	1	1	1	1		3.4218e-06	1.86094e-07	2.26874e-07	1.68954e-07	1.88941e-07	1.49735e-07	1.81023e-07	2.03327e-07	1.88373e-07		-4.20065	-3.91479	-4.34005	-4.17875	-4.51427	-4.24051	-4.07288	-4.18309		-0.0941251	0.246897
12020	CAATTCCCCGTCGCGGAGCGCGATCAGTGTCAGGTCGAAGTTTTAGAGCTAGAAATAGCAAGTTAAAATAAGG	GQ67_02512	5618	5658	5492	6652	10343	1852	3164	4456	1032	4	2	933		0.00105445	0.00192477	0.00042017	0.000534572	0.000841919	0.000154527	7.24094e-07	4.06655e-07	0.000175752		0.868189	-1.32745	-0.98004	-0.324743	-2.77057	-10.508	-11.3404	-2.58488		-6.35996	0.0366957
12021	CAATTCCCCGTCGCGGAGCTTCGACCTGACACTGATCGCGTTTTAGAGCTAGAAATAGCAAGTTAAAATAAGG	GQ67_02512	6724	5111	5842	5946	6104	5804	10095	11032	1152	1237	3	1628		0.00106359	0.00113592	0.00131678	0.0017056	0.00208439	0.000172495	0.000223926	6.09982e-07	0.000306671		0.0949096	0.308062	0.681328	0.970679	-2.62432	-2.24785	-10.7679	-1.79418		-4.87231	0.0535389
12087	CAATTCCCCGTCGCGGAGCAGGGTTGCTGCTGCGCAATGGTTTTAGAGCTAGAAATAGCAAGTTAAAATAAGG	GQ67_02526	7397	7580	7146	9201	1797	2035	3290	6910	5056	9600	423	1415		0.00141032	0.000334411	0.000461688	0.00055586	0.00130558	0.000757061	0.00173783	8.60075e-05	0.000266548		-2.07633	-1.61103	-1.34323	-0.111334	-0.897543	0.301259	-4.03542	-2.40356		-0.473333	0.334241
12088	CAATTCCCCGTCGCGGAGCTCGAAGACAATACGGCCCAAGTTTTAGAGCTAGAAATAGCAAGTTAAAATAAGG	GQ67_02526	3147	2775	3177	2921	1705	2630	1019	1997	13339	6399	9651	8536		0.000541184	0.00031729	0.000596678	0.000172165	0.000377314	0.00199732	0.00115837	0.00196231	0.00160795		-0.770318	0.140833	-1.65233	-0.520353	1.88387	1.0979	1.85836	1.57103		2.30334	0.00194549
12089	CAATTCCCCGTCGCGGAGCTTACCATCTAACCAAGGACAGTTTTAGAGCTAGAAATAGCAAGTTAAAATAAGG	GQ67_02526	833	459	396	355	3	333	230	1074	1894	1182	326	1		9.19833e-05	5.58281e-07	7.5549e-05	3.88595e-05	0.000202922	0.000283598	0.00021397	6.62847e-05	1.88373e-07		-7.36424	-0.28396	-1.2431	1.14148	1.6244	1.21796	-0.472695	-8.93164		0.296963	0.46354
12090	CAATTCCCCGTCGCGGAGCTATTTGGTGAGGTCGTCGACGTTTTAGAGCTAGAAATAGCAAGTTAAAATAAGG	GQ67_02526	1798	1296	1898	1369	2476	651	1889	1635	3850	2623	1096	23737		0.000286395	0.000460768	0.000147695	0.000319155	0.000308918	0.00057648	0.000474825	0.000222847	0.00447141		0.686033	-0.955389	0.156249	0.109214	1.00926	0.729386	-0.361956	3.96465		1.33631	0.12519
12091	CAATTCCCCGTCGCGGAGCCAGTTGAAGATCACCAACTCGTTTTAGAGCTAGAAATAGCAAGTTAAAATAAGG	GQ67_02526	4858	5139	3972	4563	6828	13282	6782	3461	6810	21649	10521	12971		0.000834378	0.00127065	0.00301334	0.00114585	0.000653923	0.0010197	0.00391898	0.00213921	0.00244339		0.606791	1.85259	0.457644	-0.35158	0.289365	2.2317	1.3583	1.55011		0.716009	0.141944
12147	CAATTCCCCGTCGCGGAGCTCGGAGGAAGGTCTCAGGTGGTTTTAGAGCTAGAAATAGCAAGTTAAAATAAGG	GQ67_02538	3744	2806	3103	2928	1924	737	8378	3802	2813	1895	1314	4649		0.000566443	0.000358044	0.000167206	0.0014155	0.000718352	0.000421205	0.000343039	0.000267172	0.000875746		-0.661791	-1.7603	1.32131	0.342761	-0.427408	-0.723555	-1.08416	0.628583		-0.212129	0.395693
12148	CAATTCCCCGTCGCGGAGCTTGGAGCTAGCCAATCCAGGGTTTTAGAGCTAGAAATAGCAAGTTAAAATAAGG	GQ67_02538	2061	624	975	1297	3223	1714	796	1598	1	1	2021	1865		0.000223182	0.00059978	0.000388862	0.000134488	0.000301927	1.49735e-07	1.81023e-07	0.000410925	0.000351316		1.42621	0.801035	-0.730747	0.435977	-10.5416	-10.2678	0.880652	0.654546		-5.30168	0.0993384
12149	CAATTCCCCGTCGCGGAGCTGATATACCAGTAGAGCCAGGTTTTAGAGCTAGAAATAGCAAGTTAAAATAAGG	GQ67_02538	745	479	475	851	3095	6	27	2817	1467	1	515	1		0.00011481	0.00057596	1.36124e-06	4.56177e-06	0.000532246	0.000219661	1.81023e-07	0.000104714	1.88373e-07		2.32672	-6.39818	-4.65351	2.21284	0.936029	-9.30886	-0.132803	-9.25144		-2.81123	0.233609
[truncated: 1,011 more rows]
