# Supplementary material for: CRISPR-Cas9 knockout screen informs efficient reduction of the Komagataella phaffii secretome
Source: Microb Cell Fact. 2024 Jul 31;23:217. doi: 10.1186/s12934-024-02466-2 (PMC11293167; doi:10.1186/s12934-024-02466-2)
Supplement: Supplementary file 6 — Additional file 6. R-code for sgRNA KS-test. [file 12934_2024_2466_MOESM6_ESM.zip]

Archive with 14 entries (14 files):
- analysis.R
- __MACOSX/._analysis.R
- diversity.csv
- __MACOSX/._diversity.csv
- generesults.csv
- __MACOSX/._generesults.csv
- gRNALib.Rproj
- __MACOSX/._gRNALib.Rproj
- guideStats.csv
- __MACOSX/._guideStats.csv
- README.txt
- __MACOSX/._README.txt
- secretome.csv
- __MACOSX/._secretome.csv
