# Supplementary material for: CRISPR-Cas9 knockout screen informs efficient reduction of the Komagataella phaffii secretome
Source: Microb Cell Fact. 2024 Jul 31;23:217. doi: 10.1186/s12934-024-02466-2 (PMC11293167; doi:10.1186/s12934-024-02466-2)
Supplement: Supplementary file 6 — Additional file 6. R-code for sgRNA KS-test. [file 12934_2024_2466_MOESM6_ESM.zip › analysis.R]

library(ggplot2)
library(dplyr)
library(ggrepel)
library(stats)
library(tidyr)

# Diversity plot

diversity <- as.data.frame(read.csv("diversity.csv",header = TRUE))

ggplot(data = diversity, aes(x = CellType, y = Guides)) +
  geom_jitter(width = 0.1)+
  coord_cartesian(ylim = c(0,1800)) +
  theme_classic() +
  theme(axis.line = element_line(colour = 'black', size = 1),axis.ticks = element_line(colour = "black", size = 1),
        axis.text.x = element_text(color="black", size=6),axis.text.y = element_text(color="black", size=6),
        axis.title = element_text(color="black", size=6)) + 
  xlab("Strain") + ylab("# of unique sgRNAs")

# KS test for genes after t-test on fold changes

guideStats <- as.data.frame(read.csv("guideStats.csv",header = TRUE))

secretome <- as.data.frame(read.csv("secretome.csv",header = TRUE))

secretome <- secretome %>% mutate(geneID = as.character(geneID))

secretome$diff <- NA

secretome$pval <- NA

guideStats <- guideStats %>% mutate(geneID = as.character(geneID))

Ngenes <- nrow(secretome)

for(i in 1:Ngenes){
  
  currentguides <- subset(guideStats, geneID == secretome$geneID[i])
  
  if(nrow(currentguides) > 0){
    resu <- ks.test(currentguides$L2FC,guideStats$L2FC,alternative = "greater",exact=NULL)
  
    secretome$diff[i] <- resu$statistic[1]
  
    secretome$pval[i] <- resu$p.value[1]
  
  }
  
}

ggplot(data = secretome, aes(x = diff, y = log(pval))) + 
  geom_point()

ggplot(data = secretome, aes(x = diff, y = pval)) + 
  geom_point()

write.csv(secretome, file="generesults.csv")
