# Supplementary material for: CRISPR-Cas9 knockout screen informs efficient reduction of the Komagataella phaffii secretome
Source: Microb Cell Fact. 2024 Jul 31;23:217. doi: 10.1186/s12934-024-02466-2 (PMC11293167; doi:10.1186/s12934-024-02466-2)
Supplement: Supplementary file 6 — Additional file 6. R-code for sgRNA KS-test. [file 12934_2024_2466_MOESM6_ESM.zip › diversity.csv]

CellType	Trans	Guides
WT	T	1480
WT	T	1449
WT	T	1489
WT	T	1502
WT	Pooled	1708
Cas9	T	1165
Cas9	T	1197
Cas9	T	1117
Cas9	T	1059
Cas9	Pooled	1552
Library	Pooled	1744
