# Supplementary material for: CRISPR-Cas9 knockout screen informs efficient reduction of the Komagataella phaffii secretome
Source: Microb Cell Fact. 2024 Jul 31;23:217. doi: 10.1186/s12934-024-02466-2 (PMC11293167; doi:10.1186/s12934-024-02466-2)
Supplement: Supplementary file 6 — Additional file 6. R-code for sgRNA KS-test. [file 12934_2024_2466_MOESM6_ESM.zip › README.txt]

README for secretome knockout R project

The attached code has multiple sections:

# Diversity plot
This generates the plot in Figure SM2

# KS test for genes after t-test on fold changes
This performs a Kolmogorov-Smirnov test on the LFC and p-value calculated in Table S3. It uses data in guideStats.csv and outputs data in generesults.csv. It makes several plots to validate the KS-test outputs (diff and p-value). 
