# Supplementary material for: CRISPR-Cas9 knockout screen informs efficient reduction of the Komagataella phaffii secretome
Source: Microb Cell Fact. 2024 Jul 31;23:217. doi: 10.1186/s12934-024-02466-2 (PMC11293167; doi:10.1186/s12934-024-02466-2)
Supplement: Supplementary file 7 — Additional file 7. Plasmid sequences used in this study. [file 12934_2024_2466_MOESM7_ESM.zip]

Archive with 20 entries (20 files):
- HSA vector.dna
- __MACOSX/._HSA vector.dna
- HSA vector.gb
- __MACOSX/._HSA vector.gb
- pND386 Cas9 integration into genome.dna
- __MACOSX/._pND386 Cas9 integration into genome.dna
- pND386 Cas9 integration into genome.gb
- __MACOSX/._pND386 Cas9 integration into genome.gb
- pND389 sgRNA vector.dna
- __MACOSX/._pND389 sgRNA vector.dna
- pND389 sgRNA vector.gb
- __MACOSX/._pND389 sgRNA vector.gb
- Trastuzumab heavy chain vector.dna
- __MACOSX/._Trastuzumab heavy chain vector.dna
- Trastuzumab heavy chain vector.gb
- __MACOSX/._Trastuzumab heavy chain vector.gb
- Trastuzumab light chain vector.dna
- __MACOSX/._Trastuzumab light chain vector.dna
- Trastuzumab light chain vector.gb
- __MACOSX/._Trastuzumab light chain vector.gb
