# Supplementary material for: CRISPR-Cas9 knockout screen informs efficient reduction of the Komagataella phaffii secretome
Source: Microb Cell Fact. 2024 Jul 31;23:217. doi: 10.1186/s12934-024-02466-2 (PMC11293167; doi:10.1186/s12934-024-02466-2)
Supplement: Supplementary file 7 — Additional file 7. Plasmid sequences used in this study. [file 12934_2024_2466_MOESM7_ESM.zip › HSA vector.gb]

LOCUS       HSA_vector        5411 bp DNA     circular SYN 09-NOV-2023
DEFINITION  synthetic circular DNA
ACCESSION   .
VERSION     .
KEYWORDS    Modular Vector L
SOURCE      synthetic DNA construct
  ORGANISM  synthetic DNA construct
REFERENCE   1  (bases 1 to 5411)
  AUTHORS   dalvie
  TITLE     Direct Submission
  JOURNAL   Exported Nov 9, 2023 from SnapGene 7.0.3
            https://www.snapgene.com
FEATURES             Location/Qualifiers
     source          1..5411
                     /mol_type="other DNA"
                     /organism="synthetic DNA construct"
     primer_bind     531..551
                     /label=5' AOX1 primer
     misc_feature    617..871
                     /label=alpha
                     /note="alpha"
     sig_peptide     617..871
                     /codon_start=1
                     /label=alpha
                     /translation="MRFPSIFTAVLFAASSALAAPVNTTTEDETAQIPAEAVIGYSDLE
                     GDFDVAVLPFSNSTNNGLLFINTTIASIAAKEEGVSLEKR"
     primer_bind     820..840
                     /label=alpha-factor primer
     CDS             866..871
                     /label=IFNalpha2b_DP
     CDS             872..2626
                     /codon_start=1
                     /label=HSA native codons
                     /translation="DAHKSEVAHRFKDLGEENFKALVLIAFAQYLQQCPFEDHVKLVNE
                     VTEFAKTCVADESAENCDKSLHTLFGDKLCTVATLRETYGEMADCCAKQEPESNECFLQ
                     HKDDNPNLPRLVRPEVDVMCTAFHDNEETFLKKYLYEIARRHPYFYAPELLFFAKRYKA
                     AFTECCQAADKAACLLPKLDELRDEGKASSAKQRLKCASLQKFGERAFKAWAVARLSQR
                     FPKAEFAEVSKLVTDLTKVHTECCHGDLLECADDRADLAKYICENQDSISSKLKECCEK
                     PLLEKSHCIAEVENDEMPADLPSLAADFVESKDVCKNYAEAKDVFLGMFLYEYARRHPD
                     YSVVLLLRLAKTYETTLEKCCAAADPHECYAKVFDEFKPLVEEPQNLIKQNCELFEQLG
                     EYKFQNALLVRYTKKVPQVSTPTLVEVSRNLGKVGSKCCKHPGAKRMPCAEDYLSVVLN
                     QLCVLHEKTPVSDRVTKCCTESLVNRRPCFSALEVDETYVPKEFNAETFTFHADICTLS
                     EKERQIKKQTALVELVKHKPKATKEQLKAVMDDFAAFVEKCCKADDKETCFAEEGKKLV
                     AASQAALGL"
     misc_feature    2627..2666
                     /label=L3
     terminator      2667..2963
                     /label=AOX1_TT
     misc_feature    2964..3003
                     /label=L4
     promoter        3004..3423
                     /label=pTEF1
                     /note="TEF1 promoter"
     misc_feature    3424..3463
                     /label=L5
     promoter        3471..3518
                     /label=EM7 promoter
                     /note="synthetic bacterial promoter "
     CDS             3537..3911
                     /codon_start=1
                     /gene="Sh ble from Streptoalloteichus hindustanus"
                     /product="antibiotic-binding protein"
                     /label=BleoR
                     /note="confers resistance to bleomycin, phleomycin, and 
                     Zeocin(TM)"
                     /translation="MAKLTSAVPVLTARDVAGAVEFWTDRLGFSRDFVEDDFAGVVRDD
                     VTLFISAVQDQVVPDNTLAWVWVRGLDELYAEWSEVVSTNFRDASGPAMTEIGEQPWGR
                     EFALRDPAGNCVHFVAEEQD"
     terminator      3912..3956
                     /label=CYC1 transcription terminator
     misc_feature    3957..3996
                     /label=L6
     terminator      4017..4264
                     /gene="S. cerevisiae CYC1"
                     /label=CYC1 terminator
                     /note="transcription terminator for CYC1"
     rep_origin      complement(4339..4927)
                     /direction=LEFT
                     /label=ori
                     /note="high-copy-number ColE1/pMB1/pBR322/pUC origin of 
                     replication"
     promoter        5008
                     /label=AOX1 promoter
     misc_feature    5009..5048
                     /label=L8
     misc_feature    5049..5088
                     /label=L1
     promoter        join(5089..5411,1..616)
                     /label=AOX1 promoter
     promoter        join(5089..5411,1..616)
                     /gene="Pichia pastoris AOX1"
                     /label=pAOX1
                     /note="inducible promoter, regulated by methanol"
ORIGIN
        1 ttacacccga acatcactcc agatgagggc tttctgagtg tggggtcaaa tagtttcatg
       61 ttccccaaat ggcccaaaac tgacagttta aacgctgtct tggaacctaa tatgacaaaa
      121 gcgtgatctc atccaagatg aactaagttt ggttcgttga aatgctaacg gccagttggt
      181 caaaaagaaa cttccaaaag tcggcatacc gtttgtcttg tttggtattg attgacgaat
      241 gctcaaaaat aatctcatta atgcttagcg cagtctctct atcgcttctg aaccccggtg
      301 cacctgtgcc gaaacgcaaa tggggaaaca cccgcttttt ggatgattat gcattgtctc
      361 cacattgtat gcttccaaga ttctggtggg aatactgctg atagcctaac gttcatgatc
      421 aaaatttaac tgttctaacc cctacttgac agcaatatat aaacagaagg aagctgccct
      481 gtcttaaacc ttttttttta tcatcattat tagcttactt tcataattgc gactggttcc
      541 aattgacaag cttttgattt taacgacttt taacgacaac ttgagaagat caaaaaacaa
      601 ctaattattc gaaacgatga gatttccttc aatttttact gctgttttat tcgcagcatc
      661 ctccgcatta gctgctccag tcaacactac aacagaagat gaaacggcac aaattccggc
      721 tgaagctgtc atcggttact cagatttaga aggggatttc gatgttgctg ttttgccatt
      781 ttccaacagc acaaataacg ggttattgtt tataaatact actattgcca gcattgctgc
      841 taaagaagaa ggggtatctc tcgagaaaag agatgcacac aagagtgagg ttgctcatcg
      901 gtttaaagat ttgggagaag aaaatttcaa agccttggtg ttgattgcct ttgctcagta
      961 tcttcagcag tgtccatttg aagatcatgt aaaattagtg aatgaagtaa ctgaatttgc
     1021 aaaaacatgt gttgctgatg agtcagctga aaattgtgac aaatcacttc ataccctttt
     1081 tggagacaaa ttatgcacag ttgcaactct tcgtgaaacc tatggtgaaa tggctgactg
     1141 ctgtgcaaaa caagaacctg agagtaatga atgcttcttg caacacaaag atgacaaccc
     1201 aaacctcccc cgattggtga gaccagaggt tgatgtgatg tgcactgctt ttcatgacaa
     1261 tgaagagaca tttttgaaaa aatacctata tgaaattgcc agaagacatc cttactttta
     1321 tgccccggaa ctccttttct ttgctaaaag gtataaagct gcttttacag aatgttgcca
     1381 agctgctgat aaagctgcct gcctgttgcc aaagctcgat gaacttcggg atgaagggaa
     1441 ggcttcgtct gccaaacaga gactcaagtg tgccagtctc caaaaatttg gagaaagagc
     1501 tttcaaagca tgggcagtag ctcgcctgag ccagagattt cccaaagctg agtttgcaga
     1561 agtttccaag ttagtgacag atcttaccaa agtccacacg gaatgctgcc atggagatct
     1621 gcttgaatgt gctgatgaca gggcggacct tgccaagtat atctgtgaaa atcaagattc
     1681 gatctccagt aaactgaagg aatgctgtga aaaacctctg ttggaaaaat cccactgcat
     1741 tgccgaagtg gaaaatgatg agatgcctgc tgacttgcct tcattagctg ctgattttgt
     1801 tgaaagtaag gatgtttgca aaaactatgc tgaggcaaag gatgtcttcc tgggcatgtt
     1861 tttgtatgaa tatgcaagaa ggcatcctga ttactctgtc gtgctgctgc tgagacttgc
     1921 caagacatat gaaaccactc tagagaagtg ctgtgccgct gcagatcctc atgaatgcta
     1981 tgccaaagtg ttcgatgaat ttaaacctct tgtggaagag cctcagaatt taatcaaaca
     2041 aaattgtgag ctttttgagc agcttggaga gtacaaattc cagaatgcgc tattagttcg
     2101 ttacaccaag aaagtacccc aagtgtcaac tccaactctt gtagaggtct caagaaacct
     2161 aggaaaagtg ggcagcaaat gttgtaaaca tcctggagca aaaagaatgc cctgtgcaga
     2221 agactatcta tccgtggtcc tgaaccagtt atgtgtgttg catgagaaaa cgccagtaag
     2281 tgacagagtc accaaatgct gcacagaatc cttggtgaac aggcgaccat gcttttcagc
     2341 tctggaagtc gatgaaacat acgttcccaa agagtttaat gctgaaacat tcaccttcca
     2401 tgcagatata tgcacacttt ctgagaagga gagacaaatc aagaaacaaa ctgcacttgt
     2461 tgagcttgtg aaacacaagc ccaaggcaac aaaagagcaa ctgaaagctg ttatggatga
     2521 tttcgcagct tttgtagaga agtgctgcaa ggctgacgat aaggagacct gctttgccga
     2581 ggagggtaaa aaacttgttg ctgcaagtca agctgcctta ggcttataaa gacgttgaga
     2641 ggagcagtcg tcagaccaca tagctttcaa gaggatgtca gaatgccatt tgcctgagag
     2701 atgcaggctt catttttgat acttttttat ttgtaaccta tatagtatag gatttttttt
     2761 gtcattttgt ttcttctcgt acgagcttgc tcctgatcag cctatctcgc agctgatgaa
     2821 tatcttgtgg taggggtttg ggaaaatcat tcgagtttga tgtttttctt ggtatttccc
     2881 actcctcttc agagtacaga agattaagtg agacgttcgt ttgtgcaagc ttcaacgatg
     2941 ccaaaagggt ataataagcg tcagactctg tactgagttc tataaacgag ccattgcata
     3001 cgacccacac accatagctt caaaatgttt ctactccttt tttactcttc cagattttct
     3061 cggactccgc gcatcgccgt accacttcaa aacacccaag cacagcatac taaattttcc
     3121 ctctttcttc ctctagggtg tcgttaatta cccgtactaa aggtttggaa aagaaaaaag
     3181 agaccgcctc gtttcttttt cttcgtcgaa aaaggcaata aaaattttta tcacgtttct
     3241 ttttcttgaa attttttttt ttagtttttt tctctttcag tgacctccat tgatatttaa
     3301 gttaataaac ggtcttcaat ttctcaagtt tcagtttcat ttttcttgtt ctattacaac
     3361 tttttttact tcttgttcat tagaaagaaa gcatagcaat ctaatctaag ttttaattac
     3421 aaagaaagcg acccgaggtt ctaaccgccg actttggcgg aaagggcggt gttgacaatt
     3481 aatcatcggc atagtatatc ggcatagtat aatacgacaa ggtgaggaac taaaccatgg
     3541 ccaagttgac cagtgccgtt ccggtgctca ccgcgcgcga cgtcgccgga gcggtcgagt
     3601 tctggaccga ccggctcggg ttctcccggg acttcgtgga ggacgacttc gccggtgtgg
     3661 tccgggacga cgtgaccctg ttcatcagcg cggtccagga ccaggtggtg ccggacaaca
     3721 ccctggcctg ggtgtgggtg cgcggcctgg acgagctgta cgccgagtgg tcggaggtcg
     3781 tgtccacgaa cttccgggac gcctccgggc cggccatgac cgagatcggc gagcagccgt
     3841 gggggcggga gttcgccctg cgcgacccgg ccggcaactg cgtgcacttc gtggccgagg
     3901 agcaggactg acacgtccga cggcggccca cgggtcccag gcctcggaga tccgtcggtt
     3961 tcactcagga agcagacact gattgacacg gtttagcccc ttttcctttg tcgatatcat
     4021 gtaattagtt atgtcacgct tacattcacg ccctcccccc acatccgctc taaccgaaaa
     4081 ggaaggagtt agacaacctg aagtctaggt ccctatttat ttttttatag ttatgttagt
     4141 attaagaacg ttatttatat ttcaaatttt tctttttttt ctgtacagac gcgtgtacgc
     4201 atgtaacatt atactgaaaa ccttgcttga gaaggttttg ggacgctcga aggctttaat
     4261 ttgcaagctg gagaccaaca tgtgagcaaa aggccagcaa aaggccagga accgtaaaaa
     4321 ggccgcgttg ctggcgtttt tccataggct ccgcccccct gacgagcatc acaaaaatcg
     4381 acgctcaagt cagaggtggc gaaacccgac aggactataa agataccagg cgtttccccc
     4441 tggaagctcc ctcgtgcgct ctcctgttcc gaccctgccg cttaccggat acctgtccgc
     4501 ctttctccct tcgggaagcg tggcgctttc tcaatgctca cgctgtaggt atctcagttc
     4561 ggtgtaggtc gttcgctcca agctgggctg tgtgcacgaa ccccccgttc agcccgaccg
     4621 ctgcgcctta tccggtaact atcgtcttga gtccaacccg gtaagacacg acttatcgcc
     4681 actggcagca gccactggta acaggattag cagagcgagg tatgtaggcg gtgctacaga
     4741 gttcttgaag tggtggccta actacggcta cactagaagg acagtatttg gtatctgcgc
     4801 tctgctgaag ccagttacct tcggaaaaag agttggtagc tcttgatccg gcaaacaaac
     4861 caccgctggt agcggtggtt tttttgtttg caagcagcag attacgcgca gaaaaaaagg
     4921 atctcaagaa gatcctttga tcttttctac ggggtctgac gctcagtgga acgaaaactc
     4981 acgttaaggg attttggtca tgagatcaga cccgatgaac tacagaacac tgcaagaatc
     5041 tctacctgca tactatcacg tcggcgacca ccagtgagtt actagagcga tctaacatcc
     5101 aaagacgaaa ggttgaatga aacctttttg ccatccgaca tccacaggtc cattctcaca
     5161 cataagtgcc aaacgcaaca ggaggggata cactagcagc agaccgttgc aaacgcagga
     5221 cctccactcc tcttctcctc aacacccact tttgccatcg aaaaaccagc ccagttattg
     5281 ggcttgattg gagctcgctc attccaattc cttctattag gctactaaca ccatgacttt
     5341 attagcctgt ctatcctggc ccccctggcg aggttcatgt ttgtttattt ccgaatgcaa
     5401 caagctccgc a
//
