# Supplementary material for: CRISPR-Cas9 knockout screen informs efficient reduction of the Komagataella phaffii secretome
Source: Microb Cell Fact. 2024 Jul 31;23:217. doi: 10.1186/s12934-024-02466-2 (PMC11293167; doi:10.1186/s12934-024-02466-2)
Supplement: Supplementary file 7 — Additional file 7. Plasmid sequences used in this study. [file 12934_2024_2466_MOESM7_ESM.zip › pND386 Cas9 integration into genome.gb]

LOCUS       pND386_Cas9_inte        8198 bp DNA     circular SYN 09-NOV-2023
DEFINITION  synthetic circular DNA
ACCESSION   .
VERSION     .
KEYWORDS    .
SOURCE      synthetic DNA construct
  ORGANISM  synthetic DNA construct
REFERENCE   1  (bases 1 to 8198)
  AUTHORS   Trial User
  TITLE     Direct Submission
  JOURNAL   Exported Nov 9, 2023 from SnapGene 7.0.3
            https://www.snapgene.com
FEATURES             Location/Qualifiers
     source          1..8198
                     /mol_type="other DNA"
                     /organism="synthetic DNA construct"
     misc_feature    1..40
                     /label=L1
     misc_feature    41..629
                     /label=Left HR
     promoter        630..1629
                     /label=pENO1
     sig_peptide     1630..1632
                     /label=alpha
     misc_feature    1630..1632
                     /label=alpha
                     /note="alpha"
     CDS             1631..5767
                     /codon_start=3
                     /label=Cas9
                     /translation="DKKYSIGLDIGTNSVGWAVITDEYKVPSKKFKVLGNTDRHSIKKN
                     LIGALLFDSGETAEATRLKRTARRRYTRRKNRICYLQEIFSNEMAKVDDSFFHRLEESF
                     LVEEDKKHERHPIFGNIVDEVAYHEKYPTIYHLRKKLVDSTDKADLRLIYLALAHMIKF
                     RGHFLIEGDLNPDNSDVDKLFIQLVQTYNQLFEENPINASGVDAKAILSARLSKSRRLE
                     NLIAQLPGEKKNGLFGNLIALSLGLTPNFKSNFDLAEDAKLQLSKDTYDDDLDNLLAQI
                     GDQYADLFLAAKNLSDAILLSDILRVNTEITKAPLSASMIKRYDEHHQDLTLLKALVRQ
                     QLPEKYKEIFFDQSKNGYAGYIDGGASQEEFYKFIKPILEKMDGTEELLVKLNREDLLR
                     KQRTFDNGSIPHQIHLGELHAILRRQEDFYPFLKDNREKIEKILTFRIPYYVGPLARGN
                     SRFAWMTRKSEETITPWNFEEVVDKGASAQSFIERMTNFDKNLPNEKVLPKHSLLYEYF
                     TVYNELTKVKYVTEGMRKPAFLSGEQKKAIVDLLFKTNRKVTVKQLKEDYFKKIECFDS
                     VEISGVEDRFNASLGTYHDLLKIIKDKDFLDNEENEDILEDIVLTLTLFEDREMIEERL
                     KTYAHLFDDKVMKQLKRRRYTGWGRLSRKLINGIRDKQSGKTILDFLKSDGFANRNFMQ
                     LIHDDSLTFKEDIQKAQVSGQGDSLHEHIANLAGSPAIKKGILQTVKVVDELVKVMGRH
                     KPENIVIEMARENQTTQKGQKNSRERMKRIEEGIKELGSQILKEHPVENTQLQNEKLYL
                     YYLQNGRDMYVDQELDINRLSDYDVDHIVPQSFLKDDSIDNKVLTRSDKNRGKSDNVPS
                     EEVVKKMKNYWRQLLNAKLITQRKFDNLTKAERGGLSELDKAGFIKRQLVETRQITKHV
                     AQILDSRMNTKYDENDKLIREVKVITLKSKLVSDFRKDFQFYKVREINNYHHAHDAYLN
                     AVVGTALIKKYPKLESEFVYGDYKVYDVRKMIAKSEQEIGKATAKYFFYSNIMNFFKTE
                     ITLANGEIRKRPLIETNGETGEIVWDKGRDFATVRKVLSMPQVNIVKKTEVQTGGFSKE
                     SILPKRNSDKLIARKKDWDPKKYGGFDSPTVAYSVLVVAKVEKGKSKKLKSVKELLGIT
                     IMERSSFEKNPIDFLEAKGYKEVKKDLIIKLPKYSLFELENGRKRMLASAGELQKGNEL
                     ALPSKYVNFLYLASHYEKLKGSPEDNEQKQLFVEQHKHYLDEIIEQISEFSKRVILADA
                     NLDKVLSAYNKHRDKPIREQAENIIHLFTLTNLGAPAAFKYFDTTIDRKRYTSTKEVLD
                     ATLIHQSITGLYETRIDLSQLGGDSRADPKKKRKV"
     terminator      5770..5973
                     /label=pPtefTT
     misc_feature    5974..6573
                     /label=Right HR
     misc_feature    6574..6613
                     /label=L5
     promoter        6621..6668
                     /label=EM7 promoter
                     /note="synthetic bacterial promoter "
     CDS             6687..7061
                     /codon_start=1
                     /gene="Sh ble from Streptoalloteichus hindustanus"
                     /product="antibiotic-binding protein"
                     /label=BleoR
                     /note="confers resistance to bleomycin, phleomycin, and 
                     Zeocin(TM)"
                     /translation="MAKLTSAVPVLTARDVAGAVEFWTDRLGFSRDFVEDDFAGVVRDD
                     VTLFISAVQDQVVPDNTLAWVWVRGLDELYAEWSEVVSTNFRDASGPAMTEIGEQPWGR
                     EFALRDPAGNCVHFVAEEQD"
     misc_feature    7107..7146
                     /label=L6
     terminator      7167..7414
                     /gene="S. cerevisiae CYC1"
                     /label=CYC1 terminator
                     /note="transcription terminator for CYC1"
     rep_origin      complement(7489..8077)
                     /direction=LEFT
                     /label=ori
                     /note="high-copy-number ColE1/pMB1/pBR322/pUC origin of 
                     replication"
     misc_feature    8159..8198
                     /label=L8
ORIGIN
        1 catactatca cgtcggcgac caccagtgag ttactagagc cgaacttgac ttgagccaag
       61 cctcactcta ggcagcacaa cagttgagtt caagtttaga agttttgagt aaatatacgt
      121 cgaaggaatt tcagtaacac atttcaccac tgatggaatt ccagttgaaa cactccttgc
      181 gagccctaga ttttagttta gtggatgctc tcatcaatca aatttgaggg tgcatgtggg
      241 tcgcttaaaa tggtgcagat ttacgtcgta ccagcatggt agtctcaaat acaatccaag
      301 acacaaggat ggtgacgtat cagaatgtgg attccattgc gattctatca tatttcatct
      361 ggtacgtgcc cgcaataaaa cacaaacaat cttgtagcct caaaattgta gcttttacag
      421 tgaggtgcat atgctgcctg tacacggtat gcattcctca aataagaaat gcttgggatt
      481 tgaatttgaa tgtgtctcta cccccatcgc tcgagaacag ccattcccag tggggaaaga
      541 tagcaaccgc aaccctcaaa cattccagta cgctgcgttt gttgttatgt tttgttgttc
      601 aaggggaatg tttgattgtt tgattgttta tgaaagagtg agaggaaagt acctgggcaa
      661 aatcacacaa ttccaaacca tgctaaatga gatttaaaga acaaacgatg gcaaaaggca
      721 accgttataa atgtgatctt tcttggcagt tatctgtcaa tttttctaag gaacagtgaa
      781 ttcatcatag gagagatgtt atacgttaca taatcataca tactgcatgt atctcaccta
      841 ctttacctca tcaactctaa aacagttcta gtcccaaccc cagattccta gtcatgacac
      901 aagtccgcac cggacaggac tcacaaccag caagagaagc taacaaattt acgccccggt
      961 aaaacattct ttaggggccg ttcaatggta attttcctct cacccgttta aacttacctc
     1021 cgggcggtat cttcaataac ctctgttgtc cccgggtatc attggaaaca gtgagggacg
     1081 ttgaacagaa gagaggatca ccgtaaattt gccttgcaat tggccctaac cacggatggt
     1141 taacttcaag ccatcacgac agcaattgag tcggcgcata gctaccctcc tcttcttgac
     1201 cccatgcata ggaccaacct taaccgatgg aacaggttcc tccgctccgt cccctggtag
     1261 tgtctctgcg caagaaatag ttaaggtatg aagactgatc tctcgcaccc ccctcacagt
     1321 actgttatgg tgaattgaca aagccattgg ctagattgaa acatgtaatt catatgtaat
     1381 cttgttcaat taacgagctt cgtacagtct caatctagac gtctgataat ggcgtttgtg
     1441 ctcctaatcg atgagccatc tcatgtgacg tctatacgct tcgatggctt ccgtcgcgaa
     1501 tatagaacca cttgaaatat gctgcaaacc acgatccacc ctggtcctga aaagatataa
     1561 atacagcaca tctagcaggc ttttgtcttc ttggttgaaa cacacaatta taacaatcta
     1621 catctaaaaa tggacaagaa gtactccatt gggctcgata tcggcacaaa cagcgtcggt
     1681 tgggccgtca ttacggacga gtacaaggtg ccgagcaaaa aattcaaagt tctgggcaat
     1741 accgatcgcc acagcataaa gaagaacctc attggcgccc tcctgttcga ctccggggag
     1801 acggccgaag ccacgcggct caaaagaaca gcacggcgca gatatacccg cagaaagaat
     1861 cggatctgct acctgcagga gatctttagt aatgagatgg ctaaggtgga tgactctttc
     1921 ttccataggc tggaggagtc ctttttggtg gaggaggata aaaagcacga gcgccaccca
     1981 atctttggca atatcgtgga cgaggtggcg taccatgaaa agtacccaac catatatcat
     2041 ctgaggaaga agcttgtaga cagtactgat aaggctgact tgcggttgat ctatctcgcg
     2101 ctggcgcata tgatcaaatt tcggggacac ttcctcatcg agggggacct gaacccagac
     2161 aacagcgatg tcgacaaact ctttatccaa ctggttcaga cttacaatca gcttttcgaa
     2221 gagaacccga tcaacgcatc cggagttgac gccaaagcaa tcctgagcgc taggctgtcc
     2281 aaatcccggc ggctcgaaaa cctcatcgca cagctccctg gggagaagaa gaacggcctg
     2341 tttggtaatc ttatcgccct gtcactcggg ctgaccccca actttaaatc taacttcgac
     2401 ctggccgaag atgccaagct tcaactgagc aaagacacct acgatgatga tctcgacaat
     2461 ctgctggccc agatcggcga ccagtacgca gacctttttt tggcggcaaa gaacctgtca
     2521 gacgccattc tgctgagtga tattctgcga gtgaacacgg agatcaccaa agctccgctg
     2581 agcgctagta tgatcaagcg ctatgatgag caccaccaag acttgacttt gctgaaggcc
     2641 cttgtcagac agcaactgcc tgagaagtac aaggaaattt tcttcgatca gtctaaaaat
     2701 ggctacgccg gatacattga cggcggagca agccaggagg aattttacaa atttattaag
     2761 cccatcttgg aaaaaatgga cggcaccgag gagctgctgg taaagcttaa cagagaagat
     2821 ctgttgcgca aacagcgcac tttcgacaat ggaagcatcc cccaccagat tcacctgggc
     2881 gaactgcacg ctatcctcag gcggcaagag gatttctacc cctttttgaa agataacagg
     2941 gaaaagattg agaaaatcct cacatttcgg ataccctact atgtaggccc cctcgcccgg
     3001 ggaaattcca gattcgcgtg gatgactcgc aaatcagaag agaccatcac tccctggaac
     3061 ttcgaggaag tcgtggataa gggggcctct gcccagtcct tcatcgaaag gatgactaac
     3121 tttgataaaa atctgcctaa cgaaaaggtg cttcctaaac actctctgct gtacgagtac
     3181 ttcacagttt ataacgagct caccaaggtc aaatacgtca cagaagggat gagaaagcca
     3241 gcattcctgt ctggagagca gaagaaagct atcgtggacc tcctcttcaa gacgaaccgg
     3301 aaagttaccg tgaaacagct caaagaagac tatttcaaaa agattgaatg tttcgactct
     3361 gttgaaatca gcggagtgga ggatcgcttc aacgcatccc tgggaacgta tcacgatctc
     3421 ctgaaaatca ttaaagacaa ggacttcctg gacaatgagg agaacgagga cattcttgag
     3481 gacattgtcc tcacccttac gttgtttgaa gatagggaga tgattgaaga acgcttgaaa
     3541 acttacgctc atctcttcga cgacaaagtc atgaaacagc tcaagaggcg ccgatataca
     3601 ggatgggggc ggctgtcaag aaaactgatc aatgggatcc gagacaagca gagtggaaag
     3661 acaatcctgg attttcttaa gtccgatgga tttgccaacc ggaacttcat gcagttgatc
     3721 catgatgact ctctcacctt taaggaggac atccagaaag cacaagtttc tggccagggg
     3781 gacagtcttc acgagcacat cgctaatctt gcaggtagcc cagctatcaa aaagggaata
     3841 ctgcagaccg ttaaggtcgt ggatgaactc gtcaaagtaa tgggaaggca taagcccgag
     3901 aatatcgtta tcgagatggc ccgagagaac caaactaccc agaagggaca gaagaacagt
     3961 agggaaagga tgaagaggat tgaagagggt ataaaagaac tggggtccca aatccttaag
     4021 gaacacccag ttgaaaacac ccagcttcag aatgagaagc tctacctgta ctacctgcag
     4081 aacggcaggg acatgtacgt ggatcaggaa ctggacatca atcggctctc cgactacgac
     4141 gtggatcata tcgtgcccca gtcttttctc aaagatgatt ctattgataa taaagtgttg
     4201 acaagatccg ataaaaatag agggaagagt gataacgtcc cctcagaaga agttgtcaag
     4261 aaaatgaaaa attattggcg gcagctgctg aacgccaaac tgatcacaca acggaagttc
     4321 gataatctga ctaaggctga acgaggtggc ctgtctgagt tggataaagc cggcttcatc
     4381 aaaaggcagc ttgttgagac acgccagatc accaagcacg tggcccaaat tctcgattca
     4441 cgcatgaaca ccaagtacga tgaaaatgac aaactgattc gagaggtgaa agttattact
     4501 ctgaagtcta agctggtctc agatttcaga aaggactttc agttttataa ggtgagagag
     4561 atcaacaatt accaccatgc gcatgatgcc tacctgaatg cagtggtagg cactgcactt
     4621 atcaaaaaat atcccaagct tgaatctgaa tttgtttacg gagactataa agtgtacgat
     4681 gttaggaaaa tgatcgcaaa gtctgagcag gaaataggca aggccaccgc taagtacttc
     4741 ttttacagca atattatgaa ttttttcaag accgagatta cactggccaa tggagagatt
     4801 cggaagcgac cacttatcga aacaaacgga gaaacaggag aaatcgtgtg ggacaagggt
     4861 agggatttcg cgacagtccg gaaggtcctg tccatgccgc aggtgaacat cgttaaaaag
     4921 accgaagtac agaccggagg cttctccaag gaaagtatcc tcccgaaaag gaacagcgac
     4981 aagctgatcg cacgcaaaaa agattgggac cccaagaaat acggcggatt cgattctcct
     5041 acagtcgctt acagtgtact ggttgtggcc aaagtggaga aagggaagtc taaaaaactc
     5101 aaaagcgtca aggaactgct gggcatcaca atcatggagc gatcaagctt cgaaaaaaac
     5161 cccatcgact ttctcgaggc gaaaggatat aaagaggtca aaaaagacct catcattaag
     5221 cttcccaagt actctctctt tgagcttgaa aacggccgga aacgaatgct cgctagtgcg
     5281 ggcgagctgc agaaaggtaa cgagctggca ctgccctcta aatacgttaa tttcttgtat
     5341 ctggccagcc actatgaaaa gctcaaaggg tctcccgaag ataatgagca gaagcagctg
     5401 ttcgtggaac aacacaaaca ctaccttgat gagatcatcg agcaaataag cgaattctcc
     5461 aaaagagtga tcctcgccga cgctaacctc gataaggtgc tttctgctta caataagcac
     5521 agggataagc ccatcaggga gcaggcagaa aacattatcc acttgtttac tctgaccaac
     5581 ttgggcgcgc ctgcagcctt caagtacttc gacaccacca tagacagaaa gcggtacacc
     5641 tctacaaagg aggtcctgga cgccacactg attcatcagt caattacggg gctctatgaa
     5701 acaagaatcg acctctctca gctcggtgga gacagcaggg ctgaccccaa gaagaagagg
     5761 aaggtgtgaa ttgcttgaag ctttaattta ttttattaac ataataataa tacaagcatg
     5821 atatatttgt attttgttcg ttaacattga tgttttcttc atttactgtt attgtttgta
     5881 actttgatcg atttatcttt tctactttac tgtaatatgg ctggcgggtg agccttgaac
     5941 tccctgtatt actttacctt gctattactt aattggtacc cagccgatca cgcctgctct
     6001 gagtttggct ggagcagcaa atctcatgat aaccgaggtt taaattaagg tacataacaa
     6061 aaattcaatg ttcaaagacg cacataccaa gacttactaa tcgcagaatg ttggtgcagt
     6121 atttgtcgta agccaaaacc atcgatgttg acttcctaat tcagtcttta aaccgcaaaa
     6181 ggattctgat tcgcagatgg cctgatctcc aaactcaggc tggggctcta actcgagcaa
     6241 gtgtcctatg ctgtaggccg cagccctttt ggttcgacga cgtgcgtggt tatgagacgc
     6301 tcggctgttt tgcgctaagc tggccgtatc gagtaaattc tacaggcacc tgcgaggcaa
     6361 gcaatctact aatgtttatt tttcgtccaa cctaattgtg gtttcaaagc gctatcaggt
     6421 ggggggtaag aggaatgtga gtggaaagcg aaaataactg gcagctgggg tcagatcccg
     6481 tgatgccacc tcttgtggta ttttgaaacg cgtgttgcga ttggccgcga gaacggaaag
     6541 gaatatattt actgccgatc gcattttggc ctcgaaagcg acccgaggtt ctaaccgccg
     6601 actttggcgg aaagggcggt gttgacaatt aatcatcggc atagtatatc ggcatagtat
     6661 aatacgacaa ggtgaggaac taaaccatgg ccaagttgac cagtgccgtt ccggtgctca
     6721 ccgcgcgcga cgtcgccgga gcggtcgagt tctggaccga ccggctcggg ttctcccggg
     6781 acttcgtgga ggacgacttc gccggtgtgg tccgggacga cgtgaccctg ttcatcagcg
     6841 cggtccagga ccaggtggtg ccggacaaca ccctggcctg ggtgtgggtg cgcggcctgg
     6901 acgagctgta cgccgagtgg tcggaggtcg tgtccacgaa cttccgggac gcctccgggc
     6961 cggccatgac cgagatcggc gagcagccgt gggggcggga gttcgccctg cgcgacccgg
     7021 ccggcaactg cgtgcacttc gtggccgagg agcaggactg acacgtccga cggcggccca
     7081 cgggtcccag gcctcggaga tccgtcggtt tcactcagga agcagacact gattgacacg
     7141 gtttagcccc ttttcctttg tcgatatcat gtaattagtt atgtcacgct tacattcacg
     7201 ccctcccccc acatccgctc taaccgaaaa ggaaggagtt agacaacctg aagtctaggt
     7261 ccctatttat ttttttatag ttatgttagt attaagaacg ttatttatat ttcaaatttt
     7321 tctttttttt ctgtacagac gcgtgtacgc atgtaacatt atactgaaaa ccttgcttga
     7381 gaaggttttg ggacgctcga aggctttaat ttgcaagctg gagaccaaca tgtgagcaaa
     7441 aggccagcaa aaggccagga accgtaaaaa ggccgcgttg ctggcgtttt tccataggct
     7501 ccgcccccct gacgagcatc acaaaaatcg acgctcaagt cagaggtggc gaaacccgac
     7561 aggactataa agataccagg cgtttccccc tggaagctcc ctcgtgcgct ctcctgttcc
     7621 gaccctgccg cttaccggat acctgtccgc ctttctccct tcgggaagcg tggcgctttc
     7681 tcaatgctca cgctgtaggt atctcagttc ggtgtaggtc gttcgctcca agctgggctg
     7741 tgtgcacgaa ccccccgttc agcccgaccg ctgcgcctta tccggtaact atcgtcttga
     7801 gtccaacccg gtaagacacg acttatcgcc actggcagca gccactggta acaggattag
     7861 cagagcgagg tatgtaggcg gtgctacaga gttcttgaag tggtggccta actacggcta
     7921 cactagaagg acagtatttg gtatctgcgc tctgctgaag ccagttacct tcggaaaaag
     7981 agttggtagc tcttgatccg gcaaacaaac caccgctggt agcggtggtt tttttgtttg
     8041 caagcagcag attacgcgca gaaaaaaagg atctcaagaa gatcctttga tcttttctac
     8101 ggggtctgac gctcagtgga acgaaaactc acgttaaggg attttggtca tgagatcaga
     8161 cccgatgaac tacagaacac tgcaagaatc tctacctg
//
