# Supplementary material for: CRISPR-Cas9 knockout screen informs efficient reduction of the Komagataella phaffii secretome
Source: Microb Cell Fact. 2024 Jul 31;23:217. doi: 10.1186/s12934-024-02466-2 (PMC11293167; doi:10.1186/s12934-024-02466-2)
Supplement: Supplementary file 7 — Additional file 7. Plasmid sequences used in this study. [file 12934_2024_2466_MOESM7_ESM.zip › pND389 sgRNA vector.gb]

LOCUS       pND389_sgRNA_vec        3818 bp DNA     circular SYN 09-NOV-2023
DEFINITION  synthetic circular DNA
ACCESSION   .
VERSION     .
KEYWORDS    .
SOURCE      synthetic DNA construct
  ORGANISM  synthetic DNA construct
REFERENCE   1  (bases 1 to 3818)
  AUTHORS   dalvie
  TITLE     Direct Submission
  JOURNAL   Exported Nov 9, 2023 from SnapGene 7.0.3
            https://www.snapgene.com
FEATURES             Location/Qualifiers
     source          1..3818
                     /mol_type="other DNA"
                     /organism="synthetic DNA construct"
     misc_feature    157..216
                     /label=R2
     misc_feature    217..716
                     /label=HR right side
     promoter        717..724
                     /label=AOX1 promoter
     misc_feature    725..1224
                     /label=HR left side
     misc_feature    1225..1244
                     /label=R3
     promoter        1245..1617
                     /label=PG2
     ncRNA           1618..1637
                     /label=guide RNA variable
                     /ncRNA_class="guide_RNA"
     ncRNA           1638..1717
                     /label=guide RNA structural
                     /ncRNA_class="guide_RNA"
     misc_RNA        1638..1713
                     /label=gRNA scaffold
                     /note="guide RNA scaffold for the Streptococcus pyogenes 
                     CRISPR/Cas9 system"
     terminator      1718..1725
                     /label=PTS
     misc_feature    1726..1785
                     /label=R5
     promoter        1786..2197
                     /gene="S. cerevisiae TEF1"
                     /label=TEF1 promoter
                     /note="promoter for EF-1-alpha"
     promoter        2203..2270
                     /label=EM7 promoter
     CDS             2271..3086
                     /codon_start=1
                     /gene="aph(3')-Ia"
                     /product="aminoglycoside phosphotransferase"
                     /label=KanR
                     /note="confers resistance to kanamycin in bacteria or G418 
                     (Geneticin(R)) in eukaryotes"
                     /translation="MSHIQRETSCSRPRLNSNMDADLYGYKWARDNVGQSGATIYRLYG
                     KPDAPELFLKHGKGSVANDVTDEMVRLNWLTEFMPLPTIKHFIRTPDDAWLLTTAIPGK
                     TAFQVLEEYPDSGENIVDALAVFLRRLHSIPVCNCPFNSDRVFRLAQAQSRMNNGLVDA
                     SDFDDERNGWPVEQVWKEMHKLLPFSPDSVVTHGDFSLDNLIFDEGKLIGCIDVGRVGI
                     ADRYQDLAILWNCLGEFSPSLQKRLFQKYGIDNPDMNKLQFHLMLDEFF"
     terminator      3087..3290
                     /label=pPtefTT
     rep_origin      complement(join(3301..3818,1..156))
                     /direction=LEFT
                     /label=pUC origin
ORIGIN
        1 cgctctgctg aagccagtta ccttcggaaa aagagttggt agctcttgat ccggcaaaca
       61 aaccaccgct ggtagcggtg gtttttttgt ttgcaagcag cagattacgc gcagaaaaaa
      121 aggatctcaa gaagatcctt tgatcttttc tacgggagag ggcaaatagg caggttcgcc
      181 ttcgtcacgc taggaggcaa ttctataaga atgcacgaaa gcgaaactaa taaaatcacc
      241 caaaaaagag ctttcgtatg caaccttcct ttggttggat tgttgagcgt ttctgatctc
      301 agtcataatt tgcttctcct tctcggcacc aaagagggcc ttgtcgacgg ctgtagtaga
      361 tggttgctta gagaacatct ttgatttatg attgatttga gtgaaagtga gtttgttgtg
      421 ttggcgatag agaaaggggg tctcaactgt tcttatatgg tattcttgac tcatcgaaca
      481 tttctttttt tccctccttt tattgcacaa acttgcggga attcacccct cctatcctcg
      541 aaaaaaggac aaccggtttc cctattccgt agggaggtac ccccaatgaa atcccaaaaa
      601 tgctgatagt ttatggggtt cgtgttttga atatcccatt tctcctaacc tcagccatat
      661 ttccgatcgt gaggaacaat tatcccaatc cgactggctc tccatcccta aaaaaggttt
      721 aaacgtttgc agctcttggg ctcggcagca acaaagagga gatagagaaa gtacgaagaa
      781 ctgacagctg acagaaggcg cgatagtaat gcgtcagcca atgcgcgatg acctctgtaa
      841 agccgatttg gcaaatcaat aaggcaacat gtcgggtgtt gatgtcacta acggatgtcg
      901 ttcaagatgt tcgatggtgg atggtaaagt tttgtatctg gatgctggat gtgagatgtg
      961 agatgcgaga tgcaagatgc gagagttcac actaggggtg acaccgattc atcaaaattg
     1021 tgaacccatt tccctgaatg tacgaaaacc atgctgcaac ggtttggtcg tcatcttgtc
     1081 tcatatcccc cattacgctt gcaggtagcc catgtagctg ccccacagtc ctaaatccta
     1141 cccagataac cgcgtattct acaagtgcga cctcaattat cacttcattc attagactta
     1201 taatatacac cggcaatcag ccataccatg ggatatgttt cacgttttgt agctttataa
     1261 gcagcttttt cttgaagctt aagtagagta gtgtgaaaaa gagaccaagt acaaaatatc
     1321 caccttctgg gttttagtat ttgtgctgag ccgcatgtgt tgataagagg cgataaggta
     1381 cagaaatgat ttgctagcaa tccatcatta ttgaagtgtg agtgggcacc tgatatcatg
     1441 gcttgtttat tcaatagagt ctgacatagt gaaagggagt tatgaaattg aagaagactc
     1501 catggcaggc atatgtaaat ataccagcca atcctactac attgatccgt gatagtttag
     1561 tggtagaacc accgcttgtc gcgcggtaga ccggggttca attccccgtc gcggagcgca
     1621 atttcctcag ccaggctgtt ttagagctag aaatagcaag ttaaaataag gctagtccgt
     1681 tatcaacttg aaaaagtggc accgagtcgg tgcttttttt tttttcgatg agaggagtat
     1741 tcgtcaggcc acatggcttt cttgttctgg tcggatccat cgttggatcc cccacacacc
     1801 atagcttcaa aatgtttcta ctcctttttt actcttccag attttctcgg actccgcgca
     1861 tcgccgtacc acttcaaaac acccaagcac agcatactaa attttccctc tttcttcctc
     1921 tagggtgtcg ttaattaccc gtactaaagg tttggaaaag aaaaaagaga ccgcctcgtt
     1981 tctttttctt cgtcgaaaaa ggcaataaaa atttttatca cgtttctttt tcttgaaatt
     2041 ttttttttta gtttttttct ctttcagtga cctccattga tatttaagtt aataaacggt
     2101 cttcaatttc tcaagtttca gtttcatttt tcttgttcta ttacaacttt ttttacttct
     2161 tgttcattag aaagaaagca tagcaatcta atctaagggg cggtgttgac aattaatcat
     2221 cggcatagta tatcggcata gtataatacg acaaggtgag gaactaaacc atgagccata
     2281 ttcaacggga aacgtcttgc tcgaggccgc gattaaattc caacatggat gctgatttat
     2341 atgggtataa atgggctcgc gataatgtcg ggcaatcagg tgcgacaatc tatcgattgt
     2401 atgggaagcc cgatgcgcca gagttgtttc tgaaacatgg caaaggtagc gttgccaatg
     2461 atgttacaga tgagatggtc agactaaact ggctgacgga atttatgcct cttccgacca
     2521 tcaagcattt tatccgtact cctgatgatg catggttact caccactgcg atccccggga
     2581 aaacagcatt ccaggtatta gaagaatatc ctgattcagg tgaaaatatt gttgatgcgc
     2641 tggcagtgtt cctgcgccgg ttgcattcga ttcctgtttg taattgtcct tttaacagcg
     2701 atcgcgtatt tcgtctcgct caggcgcaat cacgaatgaa taacggtttg gttgatgcga
     2761 gtgattttga tgacgagcgt aatggctggc ctgttgaaca agtctggaaa gaaatgcata
     2821 agcttttgcc attctcaccg gattcagtcg tcactcatgg tgatttctca cttgataacc
     2881 ttatttttga cgaggggaaa ttaataggtt gtattgatgt tggacgagtc ggaatcgcag
     2941 accgatacca ggatcttgcc atcctatgga actgcctcgg tgagttttct ccttcattac
     3001 agaaacggct ttttcaaaaa tatggtattg ataatcctga tatgaataaa ttgcagtttc
     3061 atttgatgct cgatgagttt ttctaaattg cttgaagctt taatttattt tattaacata
     3121 ataataatac aagcatgata tatttgtatt ttgttcgtta acattgatgt tttcttcatt
     3181 tactgttatt gtttgtaact ttgatcgatt tatcttttct actttactgt aatatggctg
     3241 gcgggtgagc cttgaactcc ctgtattact ttaccttgct attacttaat ggagaccaac
     3301 atgtgagcaa aaggccagca aaaggccagg aaccgtaaaa aggccgcgtt gctggcgttt
     3361 ttccataggc tccgcccccc tgacgagcat cacaaaaatc gacgctcaag tcagaggtgg
     3421 cgaaacccga caggactata aagataccag gcgtttcccc ctggaagctc cctcgtgcgc
     3481 tctcctgttc cgaccctgcc gcttaccgga tacctgtccg cctttctccc ttcgggaagc
     3541 gtggcgcttt ctcaatgctc acgctgtagg tatctcagtt cggtgtaggt cgttcgctcc
     3601 aagctgggct gtgtgcacga accccccgtt cagcccgacc gctgcgcctt atccggtaac
     3661 tatcgtcttg agtccaaccc ggtaagacac gacttatcgc cactggcagc agccactggt
     3721 aacaggatta gcagagcgag gtatgtaggc ggtgctacag agttcttgaa gtggtggcct
     3781 aactacggct acactagaag gacagtattt ggtatctg
//
