# Supplementary material for: CRISPR-Cas9 knockout screen informs efficient reduction of the Komagataella phaffii secretome
Source: Microb Cell Fact. 2024 Jul 31;23:217. doi: 10.1186/s12934-024-02466-2 (PMC11293167; doi:10.1186/s12934-024-02466-2)
Supplement: Supplementary file 7 — Additional file 7. Plasmid sequences used in this study. [file 12934_2024_2466_MOESM7_ESM.zip › Trastuzumab heavy chain vector.gb]

LOCUS       Trastuzumab_heav        5407 bp DNA     circular SYN 09-NOV-2023
DEFINITION  synthetic circular DNA
ACCESSION   .
VERSION     .
KEYWORDS    .
SOURCE      synthetic DNA construct
  ORGANISM  synthetic DNA construct
REFERENCE   1  (bases 1 to 5407)
  AUTHORS   Trial User
  TITLE     Direct Submission
  JOURNAL   Exported Nov 9, 2023 from SnapGene 7.0.3
            https://www.snapgene.com
FEATURES             Location/Qualifiers
     source          1..5407
                     /mol_type="other DNA"
                     /organism="synthetic DNA construct"
     misc_feature    1..40
                     /label=L1
     promoter        41..979
                     /label=AOX1 promoter
     promoter        41..979
                     /gene="Pichia pastoris AOX1"
                     /label=pAOX1
                     /note="inducible promoter, regulated by methanol"
     primer_bind     894..914
                     /label=5' AOX1 primer
     CDS             980..1243
                     /codon_start=1
                     /label=pre OST1 / pro alpha factor
                     /translation="MRQVWFSWIVGLFLCFFNVSSAAPVNTTTEDETAQIPAEAVIGYS
                     DLEGDFDVAVLPFSNSTNNGLLFINTTIASIAAKEEGVSLEKR"
     misc_feature    980..1243
                     /label=alpha
                     /note="alpha"
     primer_bind     1192..1212
                     /label=alpha-factor primer
     CDS             1238..1243
                     /label=IFNalpha2b_DP
     CDS             1244..1603
                     /codon_start=1
                     /label=AHER2_varH
                     /translation="EVQLVESGGGLVQPGGSLRLSCAASGFNIKDTYIHWVRQAPGKGL
                     EWVARIYPTNGYTRYADSVKGRFTISADTSKNTAYLQMNSLRAEDTAVYYCSRWGGDGF
                     YAMDYWGQGTLVTVSS"
     CDS             1604..2593
                     /codon_start=1
                     /label=IgG1_HC
                     /translation="ASTKGPSVFPLAPSSKSTSGGTAALGCLVKDYFPEPVTVSWNSGA
                     LTSGVHTFPAVLQSSGLYSLSSVVTVPSSSLGTQTYICNVNHKPSNTKVDKKVEPKSCD
                     KTHTCPPCPAPELLGGPSVFLFPPKPKDTLMISRTPEVTCVVVDVSHEDPEVKFNWYVD
                     GVEVHNAKTKPREEQYNSTYRVVSVLTVLHQDWLNGKEYKCKVSNKALPAPIEKTISKA
                     KGQPREPQVYTLPPSREEMTKNQVSLTCLVKGFYPSDIAVEWESNGQPENNYKTTPPVL
                     DSDGSFFLYSKLTVDKSRWQQGNVFSCSVMHEALHNHYTQKSLSLSPGK"
     misc_feature    2318..2326
                     /label=Herceptin seq
                     /note="DEL of aHER2 wild-type sequence changed to EEM of 
                     Herceptin sequence"
     misc_feature    2594..2633
                     /label=L3
     terminator      2634..2930
                     /label=AOX1_TT
     misc_feature    2931..2970
                     /label=L4
     promoter        2971..3390
                     /label=pTEF1
                     /note="TEF1 promoter"
     misc_feature    3391..3430
                     /label=L5
     promoter        3431..3499
                     /label=pEM7
     CDS             3500..4315
                     /codon_start=1
                     /gene="aph(3')-Ia"
                     /product="aminoglycoside phosphotransferase"
                     /label=KanR
                     /note="confers resistance to kanamycin in bacteria or G418 
                     (Geneticin(R)) in eukaryotes"
                     /translation="MSHIQRETSCSRPRLNSNMDADLYGYKWARDNVGQSGATIYRLYG
                     KPDAPELFLKHGKGSVANDVTDEMVRLNWLTEFMPLPTIKHFIRTPDDAWLLTTAIPGK
                     TAFQVLEEYPDSGENIVDALAVFLRRLHSIPVCNCPFNSDRVFRLAQAQSRMNNGLVDA
                     SDFDDERNGWPVEQVWKEMHKLLPFSPDSVVTHGDFSLDNLIFDEGKLIGCIDVGRVGI
                     ADRYQDLAILWNCLGEFSPSLQKRLFQKYGIDNPDMNKLQFHLMLDEFF"
     misc_feature    4316..4355
                     /label=L6
     terminator      4376..4623
                     /gene="S. cerevisiae CYC1"
                     /label=CYC1 terminator
                     /note="transcription terminator for CYC1"
     rep_origin      complement(4698..5286)
                     /direction=LEFT
                     /label=ori
                     /note="high-copy-number ColE1/pMB1/pBR322/pUC origin of 
                     replication"
     misc_feature    5368..5407
                     /label=L8
ORIGIN
        1 catactatca cgtcggcgac caccagtgag ttactagagc gatctaacat ccaaagacga
       61 aaggttgaat gaaacctttt tgccatccga catccacagg tccattctca cacataagtg
      121 ccaaacgcaa caggagggga tacactagca gcagaccgtt gcaaacgcag gacctccact
      181 cctcttctcc tcaacaccca cttttgccat cgaaaaacca gcccagttat tgggcttgat
      241 tggagctcgc tcattccaat tccttctatt aggctactaa caccatgact ttattagcct
      301 gtctatcctg gcccccctgg cgaggttcat gtttgtttat ttccgaatgc aacaagctcc
      361 gcattacacc cgaacatcac tccagatgag ggctttctga gtgtggggtc aaatagtttc
      421 atgttcccca aatggcccaa aactgacagt tcaaacgctg tcttggaacc taatatgaca
      481 aaagcgtgat ctcatccaag atgaactaag tttggttcgt tgaaatgcta acggccagtt
      541 ggtcaaaaag aaacttccaa aagtcggcat accgtttgtc ttgtttggta ttgattgacg
      601 aatgctcaaa aataatctca ttaatgctta gcgcagtctc tctatcgctt ctgaaccccg
      661 gtgcacctgt gccgaaacgc aaatggggaa acacccgctt tttggatgat tatgcattgt
      721 ctccacattg tatgcttcca agattctggt gggaatactg ctgatagcct aacgttcatg
      781 atcaaaattt aactgttcta acccctactt gacagcaata tataaacaga aggaagctgc
      841 cctgtcttaa accttttttt ttatcatcat tattagctta ctttcataat tgcgactggt
      901 tccaattgac aagcttttga ttttaacgac ttttaacgac aacttgagaa gatcaaaaaa
      961 caactaatta ttcgaaacga tgagacaggt ttggttctcc tggatcgtcg gtttgttcct
     1021 gtgcttcttc aacgtttctt ccgctgctcc agtcaacact acaacagaag atgaaacggc
     1081 acaaattccg gctgaagctg tcatcggtta ctcagattta gaaggggatt tcgatgttgc
     1141 tgttttgcca ttttccaaca gcacaaataa cgggttattg tttataaata ctactattgc
     1201 cagcattgct gctaaagaag aaggggtatc tctcgagaaa agagaggttc aattggttga
     1261 atccggtggt ggtttggttc aaccaggtgg ttctttgaga ttgtcctgtg ctgcttccgg
     1321 tttcaacatc aaggacactt acatccactg ggttagacag gctccaggta aaggtttgga
     1381 atgggttgct agaatctacc ccactaacgg ttacactaga tacgccgact ctgtcaaggg
     1441 aagattcact atttctgccg acacctccaa gaacactgcc tacttgcaaa tgaactcctt
     1501 gagagctgag gacaccgccg tttactactg ttctagatgg ggtggtgatg gtttctacgc
     1561 tatggattac tggggtcagg gtactttggt taccgtttct tctgcttcca ctaagggtcc
     1621 atctgttttt ccattggctc cctcatctaa gtccacttcc ggtggtactg ctgctttggg
     1681 ttgtttggtt aaggactact tcccagagcc agttactgtt tcctggaact ctggtgcttt
     1741 gacttctggt gttcacactt tcccagctgt cttgcaatct tctggtctgt actctttgtc
     1801 ctccgtcgtt actgttcctt cttcctcctt gggtactcaa acctacatct gcaacgtcaa
     1861 ccacaagcca tccaacacca aggttgacaa gaaggttgag ccaaagtcct gtgacaagac
     1921 tcacacttgt ccaccatgtc cagctccaga attacttggt ggtccttccg ttttcttgtt
     1981 cccaccaaag ccaaaggaca ccctgatgat ttctagaacc ccagaggtta cctgtgtcgt
     2041 tgttgacgtt tctcacgagg accctgaggt taagttcaac tggtacgttg acggtgttga
     2101 ggttcacaac gctaagacta agcctagaga agaacagtac aactccacct acagagttgt
     2161 ctccgttttg actgtgttgc accaggattg gctgaacggt aaagaataca agtgcaaggt
     2221 gtccaacaag gctttgccag ctccaatcga aaagactatc tccaaggcta agggtcagcc
     2281 aagagagcca caagtttaca ctttgccacc atccagagag gagatgacca agaaccaggt
     2341 ttccttgacc tgtttggtca agggtttcta cccatccgac attgctgttg aatgggagtc
     2401 taacggtcag cctgagaaca actacaagac taccccacca gttttggact ctgacggttc
     2461 attcttcctg tactccaagt tgaccgtcga caagtccaga tggcaacagg gtaacgtttt
     2521 ctcctgttcc gttatgcatg aggccttgca caaccactac actcaaaagt ccttgtctct
     2581 gtcccctggt aagtaaagac gttgagagga gcagtcgtca gaccacatag ctttcaagag
     2641 gatgtcagaa tgccatttgc ctgagagatg caggcttcat ttttgatact tttttatttg
     2701 taacctatat agtataggat tttttttgtc attttgtttc ttctcgtacg agcttgctcc
     2761 tgatcagcct atctcgcagc tgatgaatat cttgtggtag gggtttggga aaatcattcg
     2821 agtttgatgt ttttcttggt atttcccact cctcttcaga gtacagaaga ttaagtgaga
     2881 cgttcgtttg tgcaagcttc aacgatgcca aaagggtata ataagcgtca gactctgtac
     2941 tgagttctat aaacgagcca ttgcatacga cccacacacc atagcttcaa aatgtttcta
     3001 ctcctttttt actcttccag attttctcgg actccgcgca tcgccgtacc acttcaaaac
     3061 acccaagcac agcatactaa attttccctc tttcttcctc tagggtgtcg ttaattaccc
     3121 gtactaaagg tttggaaaag aaaaaagaga ccgcctcgtt tctttttctt cgtcgaaaaa
     3181 ggcaataaaa atttttatca cgtttctttt tcttgaaatt ttttttttta gtttttttct
     3241 ctttcagtga cctccattga tatttaagtt aataaacggt cttcaatttc tcaagtttca
     3301 gtttcatttt tcttgttcta ttacaacttt ttttacttct tgttcattag aaagaaagca
     3361 taacaatcta atctaagttt taattacaaa gaaagcgacc cgaggttcta accgccgact
     3421 ttggcggaaa gtgttgacaa ttaatcatcg gcatagtata tcggcatagt ataatacgac
     3481 tcactatagg agggccacca tgagccatat tcaacgggaa acgtcttgct cgaggccgcg
     3541 attaaattcc aacatggatg ctgatttata tgggtataaa tgggctcgcg ataatgtcgg
     3601 gcaatcaggt gcgacaatct atcgattgta tgggaagccc gatgcgccag agttgtttct
     3661 gaaacatggc aaaggtagcg ttgccaatga tgttacagat gagatggtca gactaaactg
     3721 gctgacggaa tttatgcctc ttccgaccat caagcatttt atccgtactc ctgatgatgc
     3781 atggttactc accactgcga tccccgggaa aacagcattc caggtattag aagaatatcc
     3841 tgattcaggt gaaaatattg ttgatgcgct ggcagtgttc ctgcgccggt tgcattcgat
     3901 tcctgtttgt aattgtcctt ttaacagcga tcgcgtattt cgtctcgctc aggcgcaatc
     3961 acgaatgaat aacggtttgg ttgatgcgag tgattttgat gacgagcgta atggctggcc
     4021 tgttgaacaa gtctggaaag aaatgcataa gcttttgcca ttctcaccgg attcagtcgt
     4081 cactcatggt gatttctcac ttgataacct tatttttgac gaggggaaat taataggttg
     4141 tattgatgtt ggacgagtcg gaatcgcaga ccgataccag gatcttgcca tcctatggaa
     4201 ctgcctcggt gagttttctc cttcattaca gaaacggctt tttcaaaaat atggtattga
     4261 taatcctgat atgaataaat tgcagtttca tttgatgctc gatgagtttt tctaaggttt
     4321 cactcaggaa gcagacactg attgacacgg tttagcccct tttcctttgt cgatatcatg
     4381 taattagtta tgtcacgctt acattcacgc cctcccccca catccgctct aaccgaaaag
     4441 gaaggagtta gacaacctga agtctaggtc cctatttatt tttttatagt tatgttagta
     4501 ttaagaacgt tatttatatt tcaaattttt cttttttttc tgtacagacg cgtgtacgca
     4561 tgtaacatta tactgaaaac cttgcttgag aaggttttgg gacgctcgaa ggctttaatt
     4621 tgcaagctgg agaccaacat gtgagcaaaa ggccagcaaa aggccaggaa ccgtaaaaag
     4681 gccgcgttgc tggcgttttt ccataggctc cgcccccctg acgagcatca caaaaatcga
     4741 cgctcaagtc agaggtggcg aaacccgaca ggactataaa gataccaggc gtttccccct
     4801 ggaagctccc tcgtgcgctc tcctgttccg accctgccgc ttaccggata cctgtccgcc
     4861 tttctccctt cgggaagcgt ggcgctttct caatgctcac gctgtaggta tctcagttcg
     4921 gtgtaggtcg ttcgctccaa gctgggctgt gtgcacgaac cccccgttca gcccgaccgc
     4981 tgcgccttat ccggtaacta tcgtcttgag tccaacccgg taagacacga cttatcgcca
     5041 ctggcagcag ccactggtaa caggattagc agagcgaggt atgtaggcgg tgctacagag
     5101 ttcttgaagt ggtggcctaa ctacggctac actagaagga cagtatttgg tatctgcgct
     5161 ctgctgaagc cagttacctt cggaaaaaga gttggtagct cttgatccgg caaacaaacc
     5221 accgctggta gcggtggttt ttttgtttgc aagcagcaga ttacgcgcag aaaaaaagga
     5281 tctcaagaag atcctttgat cttttctacg gggtctgacg ctcagtggaa cgaaaactca
     5341 cgttaaggga ttttggtcat gagatcagac ccgatgaact acagaacact gcaagaatct
     5401 ctacctg
//
