# Supplementary material for: CRISPR-Cas9 knockout screen informs efficient reduction of the Komagataella phaffii secretome
Source: Microb Cell Fact. 2024 Jul 31;23:217. doi: 10.1186/s12934-024-02466-2 (PMC11293167; doi:10.1186/s12934-024-02466-2)
Supplement: Supplementary file 7 — Additional file 7. Plasmid sequences used in this study. [file 12934_2024_2466_MOESM7_ESM.zip › Trastuzumab light chain vector.gb]

LOCUS       Trastuzumab_ligh        4368 bp DNA     circular SYN 09-NOV-2023
DEFINITION  synthetic circular DNA
ACCESSION   .
VERSION     .
KEYWORDS    .
SOURCE      synthetic DNA construct
  ORGANISM  synthetic DNA construct
REFERENCE   1  (bases 1 to 4368)
  AUTHORS   Trial User
  TITLE     Direct Submission
  JOURNAL   Exported Nov 9, 2023 from SnapGene 7.0.3
            https://www.snapgene.com
FEATURES             Location/Qualifiers
     source          1..4368
                     /mol_type="other DNA"
                     /organism="synthetic DNA construct"
     misc_feature    1..40
                     /label=L1
     promoter        41..1040
                     /label=pDAS2
     CDS             1041..1304
                     /codon_start=1
                     /label=pre OST1 / pro alpha factor
                     /translation="MRQVWFSWIVGLFLCFFNVSSAAPVNTTTEDETAQIPAEAVIGYS
                     DLEGDFDVAVLPFSNSTNNGLLFINTTIASIAAKEEGVSLEKR"
     CDS             1305..1625
                     /codon_start=1
                     /label=AHER2_varL
                     /translation="DIQMTQSPSSLSASVGDRVTITCRASQDVNTAVAWYQQKPGKAPK
                     LLIYSASFLYSGVPSRFSGSRSGTDFTLTISSLQPEDFATYYCQQHYTTPPTFGQGTKV
                     EIK"
     CDS             1626..1946
                     /codon_start=1
                     /label=IgG1_LC
                     /translation="RTVAAPSVFIFPPSDEQLKSGTASVVCLLNNFYPREAKVQWKVDN
                     ALQSGNSQESVTEQDSKDSTYSLSSTLTLSKADYEKHKVYACEVTHQGLSSPVTKSFNR
                     GEC"
     misc_feature    1947..1986
                     /label=L3
     terminator      1987..2233
                     /gene="Pichia pastoris AOX1"
                     /label=AOX1 terminator
                     /note="transcription terminator for AOX1"
     misc_feature    2284..2323
                     /label=L4
     promoter        2344..2730
                     /gene="S. cerevisiae TEF1"
                     /label=TEF1 promoter
                     /note="promoter for EF-1-alpha"
     misc_feature    2744..2783
                     /label=L5
     promoter        2791..2838
                     /label=EM7 promoter
                     /note="synthetic bacterial promoter "
     CDS             2857..3231
                     /codon_start=1
                     /gene="Sh ble from Streptoalloteichus hindustanus"
                     /product="antibiotic-binding protein"
                     /label=BleoR
                     /note="confers resistance to bleomycin, phleomycin, and 
                     Zeocin(TM)"
                     /translation="MAKLTSAVPVLTARDVAGAVEFWTDRLGFSRDFVEDDFAGVVRDD
                     VTLFISAVQDQVVPDNTLAWVWVRGLDELYAEWSEVVSTNFRDASGPAMTEIGEQPWGR
                     EFALRDPAGNCVHFVAEEQD"
     misc_feature    3277..3316
                     /label=L6
     terminator      3337..3584
                     /gene="S. cerevisiae CYC1"
                     /label=CYC1 terminator
                     /note="transcription terminator for CYC1"
     rep_origin      complement(3659..4247)
                     /direction=LEFT
                     /label=ori
                     /note="high-copy-number ColE1/pMB1/pBR322/pUC origin of 
                     replication"
     misc_feature    4329..4368
                     /label=L8
ORIGIN
        1 catactatca cgtcggcgac caccagtgag ttactagagc attactgttt tgggcaatcc
       61 tgttgataag acgcattcta gagttgtttc atgaaagggt tacgggtgtt gattggtttg
      121 agatatgcca gaggacagat caatctgtgg tttgctaaac tggaagtctg gtaaggactc
      181 tagcaagtcc gttactcaaa aagtcatacc aagtaagatt acgtaacacc tgggcatgac
      241 tttctaagtt agcaagtcac caagagggtc ctatttaacg tttggcggta tctgaaacac
      301 aagacttgcc tatcccatag tacatcatat tacctgtcaa gctatgctac cccacagaaa
      361 taccccaaaa gttgaagtga aaaaatgaaa attactggta acttcacccc ataacaaact
      421 taataatttc tgtagccaat gaaagtaaac cccattcaat gttccgagat ttagtatact
      481 tgcccctata agaaacgaag gatttcagct tccttacccc atgaacagaa atcttccatt
      541 taccccccac tggagagatc cgcccaaacg aacagataat agaaaaaaga aattcggaca
      601 aatagaacac tttctcagcc aattaaagtc attccatgca ctccctttag ctgccgttcc
      661 atccctttgt tgagcaacac catcgttagc cagtacgaaa gaggaaactt aaccgatacc
      721 ttggagaaat ctaaggcgcg aatgagttta gcctagatat ccttagtgaa gggttgttcc
      781 gatacttctc cacattcagt catagatggg cagctttgtt atcatgaaga gacggaaacg
      841 ggcattaagg gttaaccgcc aaattatata aagacaacat gtccccagtt taaagttttt
      901 ctttcctatt cttgtatcct gagtgaccgt tgtgtttaat ataacaagtt cgttttaact
      961 taagaccaaa accagttaca acaaattata acccctctaa acactaaagt tcactcttat
     1021 caaactatca aacatcaaaa atgagacagg tttggttctc ctggatcgtc ggtttgttcc
     1081 tgtgcttctt caacgtttct tccgctgctc cagtcaacac tacaacagaa gatgaaacgg
     1141 cacaaattcc ggctgaagct gtcatcggtt actcagattt agaaggggat ttcgatgttg
     1201 ctgttttgcc attttccaac agcacaaata acgggttatt gtttataaat actactattg
     1261 ccagcattgc tgctaaagaa gaaggggtat ctctcgagaa aagagacatc caaatgactc
     1321 aatctccctc ttccttgtcc gcttctgttg gtgacagagt taccatcact tgtagagctt
     1381 cccaggacgt taacactgct gttgcttggt atcagcagaa gccaggtaag gctccaaagt
     1441 tgttgatcta ctccgcctcc ttcttgtact ctggtgttcc atctagattc tccggttcca
     1501 gatccggtac tgactttacc ttgaccatct cctcattgca gccagaggat ttcgctacct
     1561 actactgtca acagcactac actactccac caactttcgg tcagggtact aaggttgaga
     1621 ttaagagaac tgttgctgct ccatccgtgt tcattttccc accatctgac gagcaactga
     1681 agtctggtac tgcttccgtt gtctgcttgc tgaacaactt ctacccaaga gaagccaagg
     1741 ttcagtggaa ggttgataac gccttgcaat ccggtaactc ccaagaatcc gttactgagc
     1801 aagactccaa ggactccact tactcattgt cctccacctt gactttgtcc aaggccgatt
     1861 acgaaaagca caaggtttac gcctgtgagg ttactcacca aggtttgtcc tctccagtta
     1921 ccaagtcctt caacagaggt gagtgttaaa gacgttgaga ggagcagtcg tcagaccaca
     1981 tagctttcaa gaggatgtca gaatgccatt tgcctgagag atgcaggctt catttttgat
     2041 acttttttat ttgtaaccta tatagtatag gatttttttt gtcattttgt ttcttctcgt
     2101 acgagcttgc tcctgatcag cctatctcgc agctgatgaa tatcttgtgg taggggtttg
     2161 ggaaaatcat tcgagtttga tgtttttctt ggtatttccc actcctcttc agagtacaga
     2221 agattaagtg agacgttcgt ttgtgcaagc ttcaacgatg ccaaaagggt ataataagcg
     2281 tcagactctg tactgagttc tataaacgag ccattgcata cgacccacac accatagctt
     2341 caaaatgttt ctactccttt tttactcttc cagattttct cggactccgc gcatcgccgt
     2401 accacttcaa aacacccaag cacagcatac taaattttcc ctctttcttc ctctagggtg
     2461 tcgttaatta cccgtactaa aggtttggaa aagaaaaaag agaccgcctc gtttcttttt
     2521 cttcgtcgaa aaaggcaata aaaattttta tcacgtttct ttttcttgaa attttttttt
     2581 ttagtttttt tctctttcag tgacctccat tgatatttaa gttaataaac ggtcttcaat
     2641 ttctcaagtt tcagtttcat ttttcttgtt ctattacaac tttttttact tcttgttcat
     2701 tagaaagaaa gcatagcaat ctaatctaag ttttaattac aaagaaagcg acccgaggtt
     2761 ctaaccgccg actttggcgg aaagggcggt gttgacaatt aatcatcggc atagtatatc
     2821 ggcatagtat aatacgacaa ggtgaggaac taaaccatgg ccaagttgac cagtgccgtt
     2881 ccggtgctca ccgcgcgcga cgtcgccgga gcggtcgagt tctggaccga ccggctcggg
     2941 ttctcccggg acttcgtgga ggacgacttc gccggtgtgg tccgggacga cgtgaccctg
     3001 ttcatcagcg cggtccagga ccaggtggtg ccggacaaca ccctggcctg ggtgtgggtg
     3061 cgcggcctgg acgagctgta cgccgagtgg tcggaggtcg tgtccacgaa cttccgggac
     3121 gcctccgggc cggccatgac cgagatcggc gagcagccgt gggggcggga gttcgccctg
     3181 cgcgacccgg ccggcaactg cgtgcacttc gtggccgagg agcaggactg acacgtccga
     3241 cggcggccca cgggtcccag gcctcggaga tccgtcggtt tcactcagga agcagacact
     3301 gattgacacg gtttagcccc ttttcctttg tcgatatcat gtaattagtt atgtcacgct
     3361 tacattcacg ccctcccccc acatccgctc taaccgaaaa ggaaggagtt agacaacctg
     3421 aagtctaggt ccctatttat ttttttatag ttatgttagt attaagaacg ttatttatat
     3481 ttcaaatttt tctttttttt ctgtacagac gcgtgtacgc atgtaacatt atactgaaaa
     3541 ccttgcttga gaaggttttg ggacgctcga aggctttaat ttgcaagctg gagaccaaca
     3601 tgtgagcaaa aggccagcaa aaggccagga accgtaaaaa ggccgcgttg ctggcgtttt
     3661 tccataggct ccgcccccct gacgagcatc acaaaaatcg acgctcaagt cagaggtggc
     3721 gaaacccgac aggactataa agataccagg cgtttccccc tggaagctcc ctcgtgcgct
     3781 ctcctgttcc gaccctgccg cttaccggat acctgtccgc ctttctccct tcgggaagcg
     3841 tggcgctttc tcaatgctca cgctgtaggt atctcagttc ggtgtaggtc gttcgctcca
     3901 agctgggctg tgtgcacgaa ccccccgttc agcccgaccg ctgcgcctta tccggtaact
     3961 atcgtcttga gtccaacccg gtaagacacg acttatcgcc actggcagca gccactggta
     4021 acaggattag cagagcgagg tatgtaggcg gtgctacaga gttcttgaag tggtggccta
     4081 actacggcta cactagaagg acagtatttg gtatctgcgc tctgctgaag ccagttacct
     4141 tcggaaaaag agttggtagc tcttgatccg gcaaacaaac caccgctggt agcggtggtt
     4201 tttttgtttg caagcagcag attacgcgca gaaaaaaagg atctcaagaa gatcctttga
     4261 tcttttctac ggggtctgac gctcagtgga acgaaaactc acgttaaggg attttggtca
     4321 tgagatcaga cccgatgaac tacagaacac tgcaagaatc tctacctg
//
